# Supplementary material for: Assessing the contagiousness of mass shootings with nonparametric Hawkes processes
Source: PLoS One. 2021 Mar 30;16(3):e0248437. doi: 10.1371/journal.pone.0248437 (PMC8009418; doi:10.1371/journal.pone.0248437)
Supplement: S1 Data — (ZIP) [file pone.0248437.s001.zip]

Archive with 14 entries (13 files):
- mass_shooting_contagion-main/
- __MACOSX/._mass_shooting_contagion-main
- mass_shooting_contagion-main/mj_data.csv
- __MACOSX/mass_shooting_contagion-main/._mj_data.csv
- mass_shooting_contagion-main/.DS_Store
- __MACOSX/mass_shooting_contagion-main/._.DS_Store
- mass_shooting_contagion-main/stanford_data.csv
- __MACOSX/mass_shooting_contagion-main/._stanford_data.csv
- mass_shooting_contagion-main/gva_data.csv
- __MACOSX/mass_shooting_contagion-main/._gva_data.csv
- mass_shooting_contagion-main/.gitignore
- __MACOSX/mass_shooting_contagion-main/._.gitignore
- mass_shooting_contagion-main/brady_data.csv
- __MACOSX/mass_shooting_contagion-main/._brady_data.csv
