# Supplementary material for: Assessing the contagiousness of mass shootings with nonparametric Hawkes processes
Source: PLoS One. 2021 Mar 30;16(3):e0248437. doi: 10.1371/journal.pone.0248437 (PMC8009418; doi:10.1371/journal.pone.0248437)
Supplement: S1 Data — (ZIP) [file pone.0248437.s001.zip › mass_shooting_contagion-main/mj_data.csv]

	case	City	State	Day	Month	Year	summary	fatalities	injured	Affected	location	age_of_shooter	prior_signs_mental_health_issues	mental_health_details	weapons_obtained_legally	where_obtained	weapon_type	weapon_details	race	gender	sources	mental_health_sources	sources_additional_age	latitude	longitude	type	year	Date	Time
118	Welding shop shooting	Miami	Florida	20	8	1982	Junior high school teacher Carl Robert Brown, 51, opened fire inside a welding shop and was later shot dead by a witness as he fled the scene.	8	3	11	Other	51	Yes	His second wife left him because he refused to seek psychological help. He had become increasingly isolated. One former student said he was "off his rocker."	Yes	Garcia Gun Center in Hialeah, Fla.	One shotgun	Mossberg 500 Persuader pump-action shotgun with pistol grip	white	Male	http://www.nytimes.com/1982/08/21/us/gunman-in-miami-kills-8-in-rampage.html; http://www.nytimes.com/1982/08/24/us/no-charges-planned-against-miami-man-who-shot-gunman.html; http://www.nytimes.com/1982/10/14/us/florida-city-rescinds-law-on-buying-guns.html	http://news.google.com/newspapers?id=uuYLAAAAIBAJ&sjid=C1kDAAAAIBAJ&pg=4879,1435085&dq=carl+robert+brown	http://www.nytimes.com/1982/08/21/us/gunman-in-miami-kills-8-in-rampage.html; http://www.nytimes.com/1982/08/24/us/no-charges-planned-against-miami-man-who-shot-gunman.html; http://www.nytimes.com/1982/10/14/us/florida-city-rescinds-law-on-buying-guns.html	25.796491	-80.226683	Mass	1982	8/20/1982	-5978
117	Dallas nightclub shooting	Dallas	Texas	29	6	1984	Abdelkrim Belachheb, 39, opened fire at an upscale nightclub after a woman rejected his advances. He was later arrested.	6	1	7	Other	39	Yes	During his last meal with his wife, he confessed he was depressed and had visited psychiatric hospitals in Belgium.	No	Hines Boulevard Pawn Shop in Dallas, Texas	One semiautomatic handgun	9mm Smith & Wesson 459 semiautomatic handgun	white	Male	http://books.google.com/books?id=Hr3OBwP-lbUC&pg=PA38&lpg=PA38&dq=Abdelkrim+Belachheb+mental&source=bl&ots=D56pgdNnnl&sig=grAT08P9HLfPoHVgwlXt8RfPHz0&hl=en&; http://www.nytimes.com/1984/06/30/us/6-die-in-dallas-club-as-enraged-man-fires-wildly.html; http://news.google.com/newspapers?id=gKQyAAAAIBAJ&sjid=WO8FAAAAIBAJ&pg=1236,2915759&dq=abdelkrim+belachheb&hl=en; http://books.google.com/books?id=Hr…	http://books.google.com/books?id=Hr3OBwP-lbUC&pg=PA67&lpg=PA67&dq=%22hine+pawnshop%22+gun&source=bl&ots=D55vgfTsnk&sig=zDxr5nohKnNQWvLrUFmZGYQ5ar4&hl=en&sa=X&ei=9WZSUN2FN-XZigKN-oGoCA&ved=0CDcQ6AEwAA#v=onepage&q=%22hine%20pawnshop%22%20gun&f=false	http://books.google.com/books?id=Hr3OBwP-lbUC&pg=PA38&lpg=PA38&dq=Abdelkrim+Belachheb+mental&source=bl&ots=D56pgdNnnl&sig=grAT08P9HLfPoHVgwlXt8RfPHz0&hl=en&; http://www.nytimes.com/1984/06/30/us/6-die-in-dallas-club-as-enraged-man-fires-wildly.html; http://news.google.com/newspapers?id=gKQyAAAAIBAJ&sjid=WO8FAAAAIBAJ&pg=1236,2915759&dq=abdelkrim+belachheb&hl=en; http://books.google.com/books?id=Hr…	32.925166	-96.838676	Mass	1984	6/29/1984	-5299
116	San Ysidro McDonald's massacre	San Ysidro	California	18	7	1984	James Oliver Huberty, 41, opened fire in a McDonald's restaurant before he was shot dead by a police officer.	22	19	41	Other	41	Yes	The day before the shooting, he tried to make an appointment at a mental health clinic.	Yes	Unknown	One semiautomatic handgun, one rifle (assault), one shotgun	9mm Browning P35 Hi-Power semiautomatic handgun; 9mm Israeli Military Industries Uzi Model A carbine semiautomatic rifle; 12-gauge Winchester 1200 pump-action shotgun	white	Male	http://www.utsandiego.com/san-ysidro-massacre/; http://www.vpc.org/studies/wgun840718.htm	http://www.nctimes.com/news/local/article_2ba4343e-7009-54ce-98df-79a23ff8d0d7.html	http://www.utsandiego.com/san-ysidro-massacre/; http://www.vpc.org/studies/wgun840718.htm	32.5520013	-117.0430813	Mass	1984	7/18/1984	-5280
115	United States Postal Service shooting	Edmond	Oklahoma	20	8	1986	Postal worker Patrick Sherrill, 44, opened fire at a post office before committing suicide.	15	6	21	Workplace	44	Unclear	He was worried he had inherited mental problems and rebuffed a pastor's suggestion he seek psychiatric counseling. His family members denied he had a history of mental illness.	Yes	Issued by Oklahoma National Guard, where Sherrill served, for target competition	Three semiautomatic handguns	.22-caliber, two .45-caliber Colt Model 1911-A1 semiautomatic handguns	white	Male	http://news.google.com/newspapers?id=dm8aAAAAIBAJ&sjid=pyoEAAAAIBAJ&pg=2297,4870051&dq=patrick+sherrill&hl=en	http://newsok.com/sherrill-feared-mental-illness-rejected/article/2177416	http://news.google.com/newspapers?id=dm8aAAAAIBAJ&sjid=pyoEAAAAIBAJ&pg=2297,4870051&dq=patrick+sherrill&hl=en	35.6672015	-97.42937037	Mass	1986	8/20/1986	-4517
114	Shopping centers spree killings	Palm Bay	Florida	23	4	1987	Retired librarian William Cruse, 59, was paranoid neighbors gossiped that he was gay. He drove to a Publix supermarket, killing two Florida Tech students en route before opening fire outside and killing a woman. He then drove to a Winn-Dixie supermarket and killed three more, including two police officers. Cruse was arrested after taking a hostage and died on death row in 2009.	6	14	20	Other	59	Yes	He suffered from paranoid delusions. A judge found that he suffered from "extreme mental illness."	Yes	Gun store in Norwood, Ohio; The Oaks Trading Post in Melbourne, Fla.	One rifle, one revolver, one shotgun	Sturm, Ruger Mini-14 semiautomatic rifle; 20-gauge Winchester pump-action shotgun; .357 Ruger Blackhawk revolver	white	Male	http://articles.latimes.com/1987-04-25/news/mn-990_1_palm-bay-police	(Supreme Court of Florida Document) http://www.murderpedia.org/male.C/images/cruse_william_b/op-74656.pdf	http://articles.latimes.com/1987-04-25/news/mn-990_1_palm-bay-police	28.0331886	-80.6429695	Spree	1987	4/23/1987	-4271
113	ESL shooting	Sunnyvale	California	16	2	1988	Former ESL Incorporated employee Richard Farley, 39, gunned down seven people at his former workplace, after stalking and harassing a coworker he was romantically interested in. He was later arrested and now sits on death row at San Quentin.	7	4	11	Workplace	39	Yes	He stalked and harassed his colleague Laura Black for four years until she was granted a temporary restraining order aginst him. Before he was fired for his bizarre behavior, he was ordered to undergo psychological counseling.	Yes	Various sporting goods and gun stores in Northern California	Two semiautomatic handguns, one rifle, two revolvers, two shotguns	.380 ACP Browning, 9mm Smith & Wesson semiautomatic handguns; Ruger M-77 .22-250 bolt-action rifle with scope; Mossberg 12-gauge pump-action, 12-gauge Benelli semiautomatic shotguns; .357 Magnum Smith & Wesson, .22 Sentinel WMR revolvers	white	Male	http://articles.latimes.com/1988-02-18/news/mn-43514_1_mr-farley-richard-farley-sunnyvale-public-safety-department; http://news.google.com/newspapers?id=uqxAAAAAIBAJ&sjid=sDIHAAAAIBAJ&pg=2425,5898911&dq=richard+farley+shooting&hl=en; http://news.google.com/newspapers?id=FmYzAAAAIBAJ&sjid=WzIHAAAAIBAJ&pg=7028,576811&dq=richard+farley+shooting&hl=en	http://books.google.com/books?id=JiQUkwBnzgYC&pg=PA44&lpg=PA44&dq=richard+farley+ESL+psychological&source=bl&ots=PqxDlDtznK&sig=K-p8vEN7M2AEdRC0KpxVHjXZN7M&hl=en#v=onepage&q=richard%20farley%20ESL%20psychological&f=false; http://caselaw.findlaw.com/ca-supreme-court/1295931.html	http://articles.latimes.com/1988-02-18/news/mn-43514_1_mr-farley-richard-farley-sunnyvale-public-safety-department; http://news.google.com/newspapers?id=uqxAAAAAIBAJ&sjid=sDIHAAAAIBAJ&pg=2425,5898911&dq=richard+farley+shooting&hl=en; http://news.google.com/newspapers?id=FmYzAAAAIBAJ&sjid=WzIHAAAAIBAJ&pg=7028,576811&dq=richard+farley+shooting&hl=en	37.3688301	-122.0363496	Mass	1988	2/16/1988	-3972
112	Stockton schoolyard shooting	Stockton	California	17	1	1989	Patrick Purdy, 26, an alcoholic with a police record, launched an assault at Cleveland Elementary School, where many young Southeast Asian immigrants were enrolled. Purdy killed himself with a shot to the head.	6	29	35	School	26	Yes	He told a mental health professional he was "struggling to resist actions on thoughts which are destructive in nature." He also suffered from alcoholism.	Yes	Sandy Trading Post in Sandy, Ore.; Hunter Loan and Jewelry Co. in Stockton, Calif.	One semiautomatic handgun, one rifle (assault)	9mm Taurus semiautomatic handgun; AK-47 Chinese variant semiautomatic rifle	white	Male	http://www.recordnet.com/apps/pbcs.dll/article?AID=/20090118/A_NEWS/901170304; http://news.google.com/newspapers?id=N8IzAAAAIBAJ&sjid=kDIHAAAAIBAJ&pg=6930,6475926&dq=patrick+purdy&hl=en; http://www.time.com/time/magazine/article/0,9171,151105,00.html	http://www.recordnet.com/apps/pbcs.dll/article?AID=/20090118/A_NEWS/901170304	http://www.recordnet.com/apps/pbcs.dll/article?AID=/20090118/A_NEWS/901170304; http://news.google.com/newspapers?id=N8IzAAAAIBAJ&sjid=kDIHAAAAIBAJ&pg=6930,6475926&dq=patrick+purdy&hl=en; http://www.time.com/time/magazine/article/0,9171,151105,00.html	37.9577016	-121.2907796	Mass	1989	1/17/1989	-3636
111	Standard Gravure shooting	Louisville	Kentucky	14	9	1989	Joseph T. Wesbecker, 47, gunned down eight people at his former workplace before committing suicide.	9	12	21	Workplace	47	Yes	Prior to the shooting, he had voluntarily checked into hospitals for mental problems at least twice and attempted suicide three times.	Yes	AK-47 purchased from Tilford's Gun Sales in Louisville, Ky.	Three semiautomatic handguns (two assault), one rifle (assault), one revolver	Two Intratec MAC-11, 9mm SIG Sauer semiautomatic handguns; AK-47 Chinese variant semiautomatic rifle; .38-caliber revolver	white	Male	http://nl.newsbank.com/nl-search/we/Archives?p_product=LH&s_site=kentucky&p_multi=LH&p_theme=realcities&p_action=search&p_maxdocs=200&p_topdoc=1&p_text_direct-0=0EB73C025033DC82&p_field_direct-0=document_id&p_perpage=10&p_sort=YMD_date:D&s_trackval=GooglePM; http://www.nytimes.com/1989/09/16/us/disturbed-past-of-killer-of-7-is-unraveled.html?pagewanted=all&src=pm	http://www.nytimes.com/1989/09/16/us/disturbed-past-of-killer-of-7-is-unraveled.html	http://nl.newsbank.com/nl-search/we/Archives?p_product=LH&s_site=kentucky&p_multi=LH&p_theme=realcities&p_action=search&p_maxdocs=200&p_topdoc=1&p_text_direct-0=0EB73C025033DC82&p_field_direct-0=document_id&p_perpage=10&p_sort=YMD_date:D&s_trackval=GooglePM; http://www.nytimes.com/1989/09/16/us/disturbed-past-of-killer-of-7-is-unraveled.html?pagewanted=all&src=pm	38.2542376	-85.759407	Mass	1989	9/14/1989	-3396
110	GMAC massacre	Jacksonville	Florida	18	6	1990	James Edward Pough, 42, opened fire at a General Motors Acceptance Corporation office before committing suicide. (The day prior, Pough killed a pimp and prostitute and injured two others. Those victims are not included in the mass murder count.)	10	4	14	Other	42	No	Police speculated he had a "grudge" against the people he killed.	Yes	Unknown	One rifle, one revolver	.30-caliber Universal M1 carbine rifle; .38-caliber revolver	black	Male	http://www.nytimes.com/1990/06/19/us/florida-gunman-kills-8-and-wounds-6-in-office.html; http://www.nytimes.com/1990/06/20/us/hazy-records-helped-florida-gunman-buy-arms.html; http://www.vpc.org/studies/wgun900618.htm; http://www.nytimes.com/1990/06/19/us/florida-gunman-kills-8-and-wounds-6-in-office.html?pagewanted=all&src=pm	http://www.nytimes.com/1990/06/20/us/hazy-records-helped-florida-gunman-buy-arms.html	http://www.nytimes.com/1990/06/19/us/florida-gunman-kills-8-and-wounds-6-in-office.html; http://www.nytimes.com/1990/06/20/us/hazy-records-helped-florida-gunman-buy-arms.html; http://www.vpc.org/studies/wgun900618.htm; http://www.nytimes.com/1990/06/19/us/florida-gunman-kills-8-and-wounds-6-in-office.html?pagewanted=all&src=pm	30.3321838	-81.655651	Mass	1990	6/18/1990	-3119
109	Luby's massacre	Killeen	Texas	16	10	1991	George Hennard, 35, drove his pickup truck into a Luby's cafeteria and opened fire before committing suicide.	24	20	44	Other	35	No	Acquaintances described him as troubled, unstable, combative, and misogynistic. He made convenience store employees "nervous."	Yes	Mike's Gun Shop in Henderson, Nev.	Two semiautomatic handguns	9mm Glock 17, 9mm Ruger P89 semiautomatic handguns	white	Male	http://www.nytimes.com/1991/10/18/us/portrait-of-texas-killer-impatient-and-troubled.html?pagewanted=all&src=pm; http://www.kwtx.com/home/headlines/7048182.html; http://www.nytimes.com/1991/10/20/weekinreview/dead-23-texans-and-1-anti-gun-measure.html; http://www.vpc.org/studies/wgun911016.htm	http://www.nytimes.com/1991/10/20/weekinreview/dead-23-texans-and-1-anti-gun-measure.html; http://www.nytimes.com/1991/10/18/us/portrait-of-texas-killer-impatient-and-troubled.html?pagewanted=all&src=pm	http://www.nytimes.com/1991/10/18/us/portrait-of-texas-killer-impatient-and-troubled.html?pagewanted=all&src=pm; http://www.kwtx.com/home/headlines/7048182.html; http://www.nytimes.com/1991/10/20/weekinreview/dead-23-texans-and-1-anti-gun-measure.html; http://www.vpc.org/studies/wgun911016.htm	31.1171194	-97.7277959	Mass	1991	10/16/1991	-2634
108	University of Iowa shooting	Iowa City	Iowa	1	11	1991	Former graduate student Gang Lu, 28, went on a rampage on campus and then committed suicide at the scene.	6	1	7	School	28	Unclear	He was described as darkly disturbed and isolated.	Yes	Fin & Feather in Iowa City, Iowa	One revolver	.38-caliber Taurus revolver	Asian	Male	http://www.nytimes.com/1991/11/03/us/gunman-in-iowa-wrote-of-plans-in-five-letters.html?pagewanted=all&src=pm; http://thegazette.com/2011/11/01/gang-lu-shootings-at-ui-remembered-20-years-later/; http://www.nytimes.com/1991/11/04/us/iowa-gunman-was-torn-by-academic-challenge.html?pagewanted=2&src=pm	http://www.nytimes.com/1991/11/03/us/gunman-in-iowa-wrote-of-plans-in-five-letters.html?pagewanted=all&src=pm	http://www.nytimes.com/1991/11/03/us/gunman-in-iowa-wrote-of-plans-in-five-letters.html?pagewanted=all&src=pm; http://thegazette.com/2011/11/01/gang-lu-shootings-at-ui-remembered-20-years-later/; http://www.nytimes.com/1991/11/04/us/iowa-gunman-was-torn-by-academic-challenge.html?pagewanted=2&src=pm	41.6606893	-91.5302214	Spree	1991	11/1/1991	-2618
107	Royal Oak postal shootings	Royal Oak	Michigan	14	11	1991	Laid-off postal worker Thomas McIlvane, 31, opened fire at his former workplace before committing suicide.	5	5	10	Workplace	31	Yes	Police revoked his CCW permit after determining he was mentally unstable.	Yes	Local gun store	One rifle	.22-caliber Ruger sawed-off semiautomatic rifle	white	Male	http://www.nytimes.com/1991/11/15/us/ex-postal-worker-kills-3-and-wounds-6-in-michigan.html; http://www.mlive.com/news/detroit/index.ssf/2011/11/monday_ceremony_marks_20_years.html	http://www.nytimes.com/1991/11/15/us/ex-postal-worker-kills-3-and-wounds-6-in-michigan.html	http://www.nytimes.com/1991/11/15/us/ex-postal-worker-kills-3-and-wounds-6-in-michigan.html; http://www.mlive.com/news/detroit/index.ssf/2011/11/monday_ceremony_marks_20_years.html	42.4894801	-83.1446485	Mass	1991	11/14/1991	-2605
106	Lindhurst High School shooting	Olivehurst	California	1	5	1992	Former Lindhurst High School student Eric Houston, 20, angry about various personal failings, killed three students and a teacher at the school before surrendering to police after an eight-hour standoff. He was later sentenced to death.	4	10	14	School	20	No	He suffered violent physical abuse as a child. He claimed a teacher had sexually abused him, but the truth of that allegation was contested.	Yes	Local gun retailer	One rifle, one shotgun	.22-caliber sawed-off rifle; 12-gauge pump-action shotgun	white	Male	http://www.schoolshooters.info/PL/Subject-Houston_files/Nine%20Brief%20Sketches.pdf; http://www.appeal-democrat.com/news/school-47104-shooting-eckardt.html; http://nl.newsbank.com/nl-search/we/Archives?p_product=SB&p_theme=sb&p_action=search&p_maxdocs=200&p_topdoc=1&p_text_direct-0=0EB0D9D91FC593A0&p_field_direct-0=document_id&p_perpage=10&p_sort=YMD_date:D&s_trackval=GooglePM; http://www.sfgate.…	http://www.schoolshooters.info/PL/Subject-Houston_files/Nine%20Brief%20Sketches.pdf	http://www.schoolshooters.info/PL/Subject-Houston_files/Nine%20Brief%20Sketches.pdf; http://www.appeal-democrat.com/news/school-47104-shooting-eckardt.html; http://nl.newsbank.com/nl-search/we/Archives?p_product=SB&p_theme=sb&p_action=search&p_maxdocs=200&p_topdoc=1&p_text_direct-0=0EB0D9D91FC593A0&p_field_direct-0=document_id&p_perpage=10&p_sort=YMD_date:D&s_trackval=GooglePM; http://www.sfgate.…	39.07868761	-121.5475762	Mass	1992	5/1/1992	-2436
105	Watkins Glen killings	Watkins Glen	New York	15	10	1992	John T. Miller, 50, killed four child-support workers in a county office building before turning the gun on himself. Miller was upset about a court order garnishing his paycheck to cover overdue child-support payments.	5	0	5	Other	50	Yes	The day before the shooting, he told child-support collection office workers that he was considering suicide. He had been convicted of felonious assault for pointing a revolver at police officers responding to a domestic violence report at this girlfriend's apartment.	Yes	Mumford Sports in Litchfield, Ohio	One semiautomatic handgun	9mm Llama semiautomatic handgun	white	Male	http://www.nytimes.com/1992/10/17/nyregion/shooting-followed-tougher-efforts-to-collect-child-support.html?pagewanted=2&src=pm; http://www.nytimes.com/1992/10/16/nyregion/gunman-kills-4-who-collected-child-payments.html?pagewanted=all&src=pm; http://www.nytimes.com/1992/10/24/nyregion/watkins-glen-killings-called-planned.html	http://www.nytimes.com/1992/10/24/nyregion/watkins-glen-killings-called-planned.html	http://www.nytimes.com/1992/10/17/nyregion/shooting-followed-tougher-efforts-to-collect-child-support.html?pagewanted=2&src=pm; http://www.nytimes.com/1992/10/16/nyregion/gunman-kills-4-who-collected-child-payments.html?pagewanted=all&src=pm; http://www.nytimes.com/1992/10/24/nyregion/watkins-glen-killings-called-planned.html	42.3810555	-76.8705777	Mass	1992	10/15/1992	-2269
104	101 California Street shootings	San Francisco	California	1	7	1993	Failed businessman Gian Luigi Ferri, 55, opened fire throughout an office building before he committed suicide inside as police pursued him.	9	6	15	Other	55	No	He was down on his luck because of failed business decisions. One acquaintance said, "He was the least likely guy you can imagine doing something like that." His ex-wife said he "hated violence."	No	Super Pawn and Pacific Tactical Weapons, both in Las Vegas, Nev.	Three semiautomatic handguns (two assault)	Two Intratec DC-9, .45-caliber Colt semiautomatic handguns	white	Male	http://articles.latimes.com/1993-07-03/news/mn-10731_1_mortgage-business/2; http://www.motherjones.com/print/16316; http://www.vpc.org/studies/wgun930701.htm	http://articles.latimes.com/1993-07-03/news/mn-10731_1_mortgage-business	http://articles.latimes.com/1993-07-03/news/mn-10731_1_mortgage-business/2; http://www.motherjones.com/print/16316; http://www.vpc.org/studies/wgun930701.htm	37.792968	-122.397973	Mass	1993	7/1/1993	-2010
103	Luigi's shooting	Fayetteville	North Carolina	6	8	1993	Army Sgt. Kenneth Junior French, 22, opened fire inside Luigi's Italian restaurant while ranting about gays in the military before he was shot and arrested by police.	4	8	12	Other	22	No	He had an abusive father, who committed suicide.	Yes	Unknown	One rifle, two shotguns	.22-caliber rifle; two 12-gauge shotguns	white	Male	http://articles.latimes.com/1993-08-08/news/mn-21847_1_kills-army-french; http://news.google.com/newspapers?id=0AhPAAAAIBAJ&sjid=jhUEAAAAIBAJ&pg=6505,2482529&dq=kenneth+junior+french&hl=en	http://news.google.com/newspapers?id=0AhPAAAAIBAJ&sjid=jhUEAAAAIBAJ&pg=6505,2482529&dq=kenneth+junior+french&hl=en	http://articles.latimes.com/1993-08-08/news/mn-21847_1_kills-army-french; http://news.google.com/newspapers?id=0AhPAAAAIBAJ&sjid=jhUEAAAAIBAJ&pg=6505,2482529&dq=kenneth+junior+french&hl=en	35.0529931	-78.8787058	Mass	1993	8/6/1993	-1974
102	Long Island Rail Road massacre	Garden City	New York	7	12	1993	Colin Ferguson, 35, opened fire on an eastbound Long Island Rail Road train as it approached a Garden City station. He was later arrested.	6	19	25	Other	35	Yes	Psychiatrists and others said he suffered from racial paranoia and was obsessed with nonexistent conspiracies. His landlord said he had "delusions of grandeur."	Yes	Turner's Outdoorsman in Signal Hill, Calif.	One semiautomatic handgun	9mm Ruger P89 semiautomatic handgun	black	Male	http://www.nytimes.com/1993/12/12/nyregion/tormented-life-special-report-long-slide-privilege-ends-slaughter-train.html; http://www.vpc.org/studies/wgun931207.htm	http://www.nytimes.com/1993/12/12/nyregion/tormented-life-special-report-long-slide-privilege-ends-slaughter-train.html	http://www.nytimes.com/1993/12/12/nyregion/tormented-life-special-report-long-slide-privilege-ends-slaughter-train.html; http://www.vpc.org/studies/wgun931207.htm	40.7267682	-73.6342955	Spree	1993	12/7/1993	-1851
101	Chuck E. Cheese's killings	Aurora	Colorado	14	12	1993	Nathan Dunlap, 19, a recently fired Chuck E. Cheese's employee, went on a rampage through his former workplace and was arrested the following day. He now awaits execution on death row.	4	1	5	Workplace	19	Unclear	While he was in prison awaiting trial, he started acting bizarre by stripping naked and playing with his feces, apparently to avoid the death penalty. A state doctor testified that Dunlap was was faking his mental illness.	Unknown	Unknown	One semiautomatic handgun	.25-caliber semiautomatic handgun	black	Male	http://www.denverpost.com/news/ci_20218952/aurora-chuck-e-cheese-killers-appeal-cites-mental; http://abcnews.go.com/US/auroras-massacre-victims-20-year-wait-justice/story?id=16847013; http://www.5280.com/magazine/2008/12/politics-killing?page=0,6	http://www.5280.com/magazine/2008/12/politics-killing?page=0,6	http://www.denverpost.com/news/ci_20218952/aurora-chuck-e-cheese-killers-appeal-cites-mental; http://abcnews.go.com/US/auroras-massacre-victims-20-year-wait-justice/story?id=16847013; http://www.5280.com/magazine/2008/12/politics-killing?page=0,6	39.675599	-104.844845	Mass	1993	12/14/1993	-1844
100	Air Force base shooting	Fairchild Air Force Base	Washington	20	6	1994	Former airman Dean Allen Mellberg, 20, opened fire inside a hospital at the Fairchild Air Force Base before he was shot dead by a military police officer outside.	5	23	28	Military	20	Yes	He was repeatedly diagnosed with emotional problems during his two years of service.	Yes	Gun dealer in Spokane, Wash.	One rifle (assault)	MAK-90 semiautomatic rifle	white	Male	http://articles.latimes.com/1994-06-22/news/mn-7137_1_air-force; http://www.nytimes.com/1994/06/22/us/an-airman-s-revenge-5-minutes-of-terror.html	http://articles.latimes.com/1994-06-22/news/mn-7137_1_air-force	http://articles.latimes.com/1994-06-22/news/mn-7137_1_air-force; http://www.nytimes.com/1994/06/22/us/an-airman-s-revenge-5-minutes-of-terror.html	47.61864486	-117.6483587	Mass	1994	6/20/1994	-1656
99	Walter Rossler Company massacre	Corpus Christi	Texas	3	4	1995	Disgruntled former metallurgist James Daniel Simpson, 28, opened fire throughout the Walter Rossler Company where he had worked before exiting the building and committing suicide.	6	0	6	Workplace	28	No	He was likely angry because he was given an assignment at work he didn't like. But acquaintances didn't know why he'd come back and kill.	Yes	Unknown	One semiautomatic handgun, one revolver	9mm Ruger semiautomatic handgun; .32-caliber revolver	unclear	Male	http://web.caller.com/2000/april/03/today/local_ne/4127.html	http://web.caller.com/2000/april/03/today/local_ne/4127.html	http://web.caller.com/2000/april/03/today/local_ne/4127.html	27.828025	-97.548198	Mass	1995	4/3/1995	-1369
98	Fort Lauderdale revenge shooting	Fort Lauderdale	Florida	9	2	1996	Fired city park employee Clifton McCree, 41, opened fire on former coworkers he called "racist devils" inside their municipal trailer in an act of revenge after failing a drug test. He then committed suicide.	6	1	7	Workplace	41	Yes	Co-workers complained about his threats and verbal abuse. His supervisors asked him to get a psychiatric evaluation. He lost his job, which relatives said drove his depression.	Yes	Unknown	One semiautomatic handgun, one revolver	9mm Glock semiautomatic handgun; .32-caliber revolver	black	Male	http://www.nytimes.com/1996/02/11/us/florida-killer-said-victims-were-racists-police-say.html; http://articles.sun-sentinel.com/1996-02-10/news/9602090635_1_million-firearms-multiple-guns-reloading	http://articles.sun-sentinel.com/1996-02-11/news/9602110026_1_beach-crew-maintenance-fort-lauderdale	http://www.nytimes.com/1996/02/11/us/florida-killer-said-victims-were-racists-police-say.html; http://articles.sun-sentinel.com/1996-02-10/news/9602090635_1_million-firearms-multiple-guns-reloading	26.119269	-80.104119	Spree	1996	2/9/1996	-1057
97	R.E. Phelon Company shooting	Aiken	South Carolina	15	9	1997	Ex-con Hastings Arthur Wise, 43, opened fire at the R.E. Phelon Company in retaliation for being fired after an argument with a supervisor. He attempted suicide by ingesting insecticide, failed, and was executed by the state of South Carolina eight years later.	4	3	7	Workplace	43	No	An ex-con, he had been freed from prison, although he displayed violent tendencies.	No	Unknown	One semiautomatic handgun	9mm semiautomatic handgun	black	Male	http://www.vpc.org/studies/wgun970915.htm; http://chronicle.augusta.com/stories/1997/09/18/met_214833.shtml	http://chronicle.augusta.com/stories/1997/09/18/met_214833.shtml	http://www.vpc.org/studies/wgun970915.htm; http://chronicle.augusta.com/stories/1997/09/18/met_214833.shtml	33.5598586	-81.721952	Mass	1997	9/15/1997	-473
96	Caltrans maintenance yard shooting	Orange	California	18	12	1997	Former Caltrans employee Arturo Reyes Torres, 41, opened fire at a maintenance yard after he was fired for allegedly selling government materials he'd stolen from work. He was shot dead by police.	5	2	7	Workplace	41	No	He was disgruntled after being fired.	Yes	B&B Gun Sales in Orange County, Calif.	One rifle (assault)	7.62mm AK-47 Chinese variant semiautomatic rifle	Latino	Male	http://articles.latimes.com/1997/dec/20/news/mn-431; http://articles.latimes.com/1997/dec/22/local/me-1156; http://www.vpc.org/studies/wgun971218.htm; http://news.google.com/newspapers?id=DitZAAAAIBAJ&sjid=LEcNAAAAIBAJ&pg=6705,2243998&dq=arturo+reyes+torres+caltrans&hl=en	http://articles.latimes.com/1997/dec/20/news/mn-431	http://articles.latimes.com/1997/dec/20/news/mn-431; http://articles.latimes.com/1997/dec/22/local/me-1156; http://www.vpc.org/studies/wgun971218.htm; http://news.google.com/newspapers?id=DitZAAAAIBAJ&sjid=LEcNAAAAIBAJ&pg=6705,2243998&dq=arturo+reyes+torres+caltrans&hl=en	33.7877944	-117.8531119	Spree	1997	12/18/1997	-379
95	Connecticut Lottery shooting	Newington	Connecticut	6	3	1998	Lottery worker Matthew Beck, 35, gunned down four bosses over a salary dispute before committing suicide.	5	1	6	Workplace	35	Yes	He had been hospitalized for psychiatric reasons and had a history of depression	Yes	Unknown	One semiautomatic handgun	9mm semiautomatic handgun	white	Male	http://www.nytimes.com/1998/03/07/nyregion/rampage-connecticut-overview-connecticut-lottery-worker-kills-4-bosses-then.html?pagewanted=all&src=pm; http://www.nytimes.com/2000/04/11/us/hole-in-gun-control-law-lets-mentally-ill-through.html?pagewanted=all&src=pm	http://www.nytimes.com/2000/04/11/us/hole-in-gun-control-law-lets-mentally-ill-through.html?pagewanted=all&src=pm	http://www.nytimes.com/1998/03/07/nyregion/rampage-connecticut-overview-connecticut-lottery-worker-kills-4-bosses-then.html?pagewanted=all&src=pm; http://www.nytimes.com/2000/04/11/us/hole-in-gun-control-law-lets-mentally-ill-through.html?pagewanted=all&src=pm	41.6856325	-72.72983827	Mass	1998	3/6/1998	-301
94	Westside Middle School killings	Jonesboro	Arkansas	24	3	1998	Mitchell Scott Johnson, 13, and Andrew Douglas Golden, 11, two juveniles, ambushed students and teachers as they left the school; they were apprehended by police at the scene.	5	10	15	School	11	No	Boys displayed unruly and aggressive behavior. They picked on kids and made threats about killing people.	No	Stolen from grandfather and father	Two semiautomatic handguns, two rifles, three revolvers, two derringers	FIE 380, .380-caliber Star semiautomatic handguns; .44 Magnum Ruger, .30-06 Remington 742, .30-caliber Universal M-1 carbine replica rifles; .38-caliber Charter Arms, .357-caliber Ruger Security Six, .38-caliber Smith & Wesson revolvers; .22-caliber Double Deuce Buddie two-shot, .38-caliber Davis Industries two-shot derringers	white	Male	http://www.vpc.org/studies/wgun980324.htm	http://www.nytimes.com/1998/03/29/us/from-wild-talk-and-friendship-to-five-deaths-in-a-schoolyard.html?sec=&spon=&pagewanted=all	http://www.vpc.org/studies/wgun980324.htm; https://www.nytimes.com/1998/04/18/us/jonesboro-dazed-by-its-darkest-day.html	35.8209895	-90.6682606	Mass	1998	3/24/1998	-283
93	Thurston High School shooting	Springfield	Oregon	21	5	1998	After he was expelled for having a gun in his locker, Kipland P. Kinkel, 15, a freshman at Thurston High, went on a shooting spree, killing his parents at home and two students at school. Five classmates wrestled Kipland to the ground before he was arrested.	4	25	29	School	15	Yes	Doctors testified that he was a paranoid schizophrenic who suffered from hallucinations	No	Purchased variously from friend and father, and stolen from father	Two semiautomatic handguns, one rifle	9mm Glock, .22-caliber Ruger semiautomatic handguns, .22-caliber Ruger rifle	white	Male	http://www.katu.com/news/local/8082147.html; http://www.pbs.org/wgbh/pages/frontline/shows/kinkel/kip/cron.html; http://www.oregonlive.com/special/index.ssf/2008/05/the_suspect_kipland_kinkels_da.html; http://articles.cnn.com/2000-01-21/us/kinkel.revisited_1_kip-kinkel-thurston-high-school-oregon-school-shooting?_s=PM:US	http://articles.cnn.com/2000-01-21/us/kinkel.revisited_1_kip-kinkel-thurston-high-school-oregon-school-shooting?_s=PM:US	http://www.katu.com/news/local/8082147.html; http://www.pbs.org/wgbh/pages/frontline/shows/kinkel/kip/cron.html; http://www.oregonlive.com/special/index.ssf/2008/05/the_suspect_kipland_kinkels_da.html; http://articles.cnn.com/2000-01-21/us/kinkel.revisited_1_kip-kinkel-thurston-high-school-oregon-school-shooting?_s=PM:US	44.0462362	-123.0220289	Mass	1998	5/21/1998	-225
92	Columbine High School massacre	Littleton	Colorado	20	4	1999	Eric Harris, 18, and Dylan Klebold, 17, opened fire throughout Columbine High School before committing suicide.	13	24	37	School	17	Yes	Harris was an alleged psychopath; Klebold was depressed and suicidal.	No	Purchased variously at Tanner Gun Show in Denver, Colo. and from an individual	One semiautomatic handgun (assault), one rifle (assault), two shotguns	9mm Intratec DC-9 semiautomatic handgun; 9mm Hi-Point 995 carbine rifle; 12-gauge sawed-off Savage Stevens 311D, 12-gauge sawed-off Savage Springfield 67H pump-action shotguns	white	Male	http://www.usatoday.com/news/nation/2009-04-13-columbine-myths_N.htm; http://www.vpc.org/studies/wgun990420.htm; http://www.slate.com/articles/news_and_politics/assessment/2004/04/the_depressive_and_the_psychopath.html	http://www.slate.com/articles/news_and_politics/assessment/2004/04/the_depressive_and_the_psychopath.html	http://www.usatoday.com/news/nation/2009-04-13-columbine-myths_N.htm; http://www.vpc.org/studies/wgun990420.htm; http://www.slate.com/articles/news_and_politics/assessment/2004/04/the_depressive_and_the_psychopath.html	39.604034	-105.074103	Mass	1999	4/20/1999	109
91	Atlanta day trading spree killings	Atlanta	Georgia	29	7	1999	Day trader Mark O. Barton, 44, who had recently lost a substantial sum of money, went on a shooting spree through two day-trading firms. He started at the All-Tech Investment Group, where he worked, then went on to Momentum Securities. He fled and hours later, after being cornered by police outside a gas station, committed suicide. (Two days before the spree, he killed his wife and two children w…	9	13	22	Workplace	44	Yes	In letters, he details his deep depression and downward spiral.	Yes	Glock purchased from gun store in Warner Robins, Ga.	Three semiautomatic handguns, one revolver	.45-caliber Colt 1911-A1, 9mm Glock 17, .25-caliber Raven Arms MP-25 semiautomatic handguns; .22-caliber Harrington & Richardson revolver	white	Male	http://www.independent.co.uk/news/i-dont-plan-to-live-much-longer-just-long-enough-to-kill-the-people-that-greedily-sought-my-destruction-1109610.html; http://articles.cnn.com/1999-07-30/us/9907_30_atlanta.shooting.06_1_gladys-barton-debra-spivey-barton-note?_s=PM:US; http://www.vpc.org/studies/wgun990729.htm	http://www.independent.co.uk/news/i-dont-plan-to-live-much-longer-just-long-enough-to-kill-the-people-that-greedily-sought-my-destruction-1109610.html	http://www.independent.co.uk/news/i-dont-plan-to-live-much-longer-just-long-enough-to-kill-the-people-that-greedily-sought-my-destruction-1109610.html; http://articles.cnn.com/1999-07-30/us/9907_30_atlanta.shooting.06_1_gladys-barton-debra-spivey-barton-note?_s=PM:US; http://www.vpc.org/studies/wgun990729.htm	33.850116	-84.377839	Mass	1999	7/29/1999	209
90	Wedgwood Baptist Church shooting	Fort Worth	Texas	15	9	1999	Larry Gene Ashbrook, 47, opened fire inside the Wedgwood Baptist Church during a prayer rally before committing suicide.	8	7	15	Religious	47	Yes	His siblings decribed him as a paranoid schizophrenic.	Yes	Trader's Village flea market in Grand Prairie, Texas	Two semiautomatic handguns	.380-caliber, 9mm Ruger P85 semiautomatic handguns	white	Male	http://www.nytimes.com/1999/09/20/us/fort-worth-remembers-those-killed-at-church.html?pagewanted=all&src=pm; http://www.nytimes.com/1999/09/18/us/death-in-a-church-the-overview-with-question-of-why-unanswered-fort-worth-mourns.html; http://www.vpc.org/studies/wgun990915.htm	http://www.nytimes.com/1999/09/18/us/death-in-a-church-the-overview-with-question-of-why-unanswered-fort-worth-mourns.html	http://www.nytimes.com/1999/09/20/us/fort-worth-remembers-those-killed-at-church.html?pagewanted=all&src=pm; http://www.nytimes.com/1999/09/18/us/death-in-a-church-the-overview-with-question-of-why-unanswered-fort-worth-mourns.html; http://www.vpc.org/studies/wgun990915.htm	32.664511	-97.384246	Mass	1999	9/15/1999	257
89	Xerox killings	Honolulu	Hawaii	2	11	1999	Byran Koji Uyesugi, 40, a Xerox service technician, opened fire inside the building with a 9mm Glock. He fled and was later apprehended by police.	7	0	7	Workplace	40	Yes	A psychiatrist, testifying for the prosecution,said he suffered from schizophrenia.	Yes	Hunting Supplies of Hawaii (The Armory) in Honolulu, Hawaii	One semiautomatic handgun	9mm Glock 17 semiautomatic handgun	Asian	Male	http://archives.starbulletin.com/2000/06/02/news/story2.html; http://www.vpc.org/studies/wgun991102.htm	http://archives.starbulletin.com/2000/06/02/news/story2.html	http://archives.starbulletin.com/2000/06/02/news/story2.html; http://www.vpc.org/studies/wgun991102.htm	21.320063	-157.876462	Spree	1999	11/2/1999	305
88	Hotel shooting	Tampa	Florida	30	12	1999	Hotel employee Silvio Leyva, 36, gunned down four coworkers at the Radisson Bay Harbor Inn before killing a woman outside who refused to give him her car. He was arrested shortly after the shootings.	5	3	8	Workplace	36	Yes	His brother called him "unbalanced" and mentally ill.	Yes	One purchased from Big E's in Tampa, Fla.	One semiautomatic handgun, one revolver	9mm Lorcin semiautomatic handgun; .38-caliber Charter Arms revolver	Latino	Male	http://www.sptimes.com/News/123000/news_pf/TampaBay/A_year_later__the_str.shtml; http://www.vpc.org/studies/wgun991230.htm; http://news.google.com/newspapers?id=CSUdAAAAIBAJ&sjid=ZaYEAAAAIBAJ&pg=2043,2634069&dq=silvio+leyva+shooting&hl=en	http://www.sptimes.com/News/123000/news_pf/TampaBay/A_year_later__the_str.shtml	http://www.sptimes.com/News/123000/news_pf/TampaBay/A_year_later__the_str.shtml; http://www.vpc.org/studies/wgun991230.htm; http://news.google.com/newspapers?id=CSUdAAAAIBAJ&sjid=ZaYEAAAAIBAJ&pg=2043,2634069&dq=silvio+leyva+shooting&hl=en	27.966479	-82.570586	Spree	1999	12/30/1999	363
87	Wakefield massacre	Wakefield	Massachusetts	26	12	2000	Michael McDermott, 42, opened fire on co-workers at Edgewater Technology and was later arrested.	7	0	7	Workplace	42	Yes	Psychiatrist guessed he had schizophrenia, but McDermott had researched how to fake a mental illness on the internet. Defense lawyer described history of suicide attempts and mental illness dating back to teen years. Jury rejected his insanity defense.	Yes	Unknown	One semiautomatic handgun, one rifle (assault), one shotgun	.32-caliber Retolaza semiautomatic handgun; AK-47 variant semiautomatic rifle; 12-gauge Winchester 1300 pump-action shotgun	white	Male	http://www.time.com/time/magazine/article/0,9171,93313,00.html; http://articles.cnn.com/2002-04-22/justice/ctv.mcdermott.trial_1_michael-mcdermott-jury-deliberates-fate-mental-illness?_s=PM:LAW; http://www.nytimes.com/2000/12/27/us/7-die-in-rampage-at-company-co-worker-of-victims-arrested.html; http://www.vpc.org/studies/wgun001226.htm	http://articles.cnn.com/2002-04-22/justice/ctv.mcdermott.trial_1_michael-mcdermott-jury-deliberates-fate-mental-illness?_s=PM:LAW; http://www.boston.com/news/daily/24/mcdermott_verdict.htm	http://www.time.com/time/magazine/article/0,9171,93313,00.html; http://articles.cnn.com/2002-04-22/justice/ctv.mcdermott.trial_1_michael-mcdermott-jury-deliberates-fate-mental-illness?_s=PM:LAW; http://www.nytimes.com/2000/12/27/us/7-die-in-rampage-at-company-co-worker-of-victims-arrested.html; http://www.vpc.org/studies/wgun001226.htm	42.500429	-71.075913	Mass	2000	12/26/2000	725
86	Navistar shooting	Melrose Park	Illinois	5	2	2001	Fired employee William D. Baker, 66, opened fire at his former Navistar workplace before committing suicide.	5	4	9	Workplace	66	No	He had a criminal past, including a sexual assault conviction.	Yes	Some purchased from Pepper Sports in Glen Ellyn, Ill.	Two rifles, one revolver, one shotgun	SKS 1954R, .30-caliber Winchester rifles; 12-gauge Remington pump-action shotgun; .38-caliber revolver	black	Male	http://articles.chicagotribune.com/2001-02-07/news/0102070122_1_navistar-gun-law-hunting-rifle; http://www.vpc.org/studies/wgun010205.htm	http://articles.chicagotribune.com/2001-02-07/news/0102070122_1_navistar-gun-law-hunting-rifle	http://articles.chicagotribune.com/2001-02-07/news/0102070122_1_navistar-gun-law-hunting-rifle; http://www.vpc.org/studies/wgun010205.htm	41.908163	-87.879908	Mass	2001	2/5/2001	766
85	Lockheed Martin shooting	Meridian	Mississippi	8	7	2003	Assembly line worker Douglas Williams, 48, opened fire at his Lockheed Martin workplace in a racially motivated attack before committing suicide.	7	8	15	Workplace	48	Yes	His cousin said he was depressed and "going through a lot of things."	Yes	Purchased from an individual	One semiautomatic handgun, two rifles, one derringer, one shotgun	.45-caliber Ruger P90 semiautomatic handgun; .22-caliber rifle with scope, .223-caliber Ruger Mini-14 rifle; 12-gauge Winchester 1300 shotgun; .22 Magnum derringer	white	Male	http://usatoday30.usatoday.com/news/nation/2003-07-08-miss-shooting-main_x.htm; http://www.nytimes.com/2003/07/09/us/man-kills-5-co-workers-at-plant-and-himself.html; http://www.nytimes.com/2003/07/16/us/national-briefing-south-mississippi-death-toll-rises-in-plant-shooting.html	http://usatoday30.usatoday.com/news/nation/2003-07-08-miss-shooting-main_x.htm	http://usatoday30.usatoday.com/news/nation/2003-07-08-miss-shooting-main_x.htm; http://www.nytimes.com/2003/07/09/us/man-kills-5-co-workers-at-plant-and-himself.html; http://www.nytimes.com/2003/07/16/us/national-briefing-south-mississippi-death-toll-rises-in-plant-shooting.html	32.410842	-88.634539	Mass	2003	7/8/2003	1649
84	Damageplan show shooting	Columbus	Ohio	8	12	2004	Nathan Gale, 25, possibly upset about the breakup of Pantera, gunned down former Pantera guitarist Dimebag Darrell and three others at a Damageplan show before a police officer fatally shot Gale.	5	7	12	Other	25	Yes	He was discharged from the military because he was a paranoid schizophrenic.	Yes	Received as a gift from mother	One semiautomatic handgun	9mm Beretta 92FS semiautomatic handgun	white	Male	http://www.cbsnews.com/2100-201_162-659983.html; http://www.knac.com/article.asp?ArticleID=3417; http://www.blabbermouth.net/news.aspx?mode=Article&newsitemID=86362	http://www.cbsnews.com/2100-201_162-659983.html	http://www.cbsnews.com/2100-201_162-659983.html; http://www.knac.com/article.asp?ArticleID=3417; http://www.blabbermouth.net/news.aspx?mode=Article&newsitemID=86362	39.9622601	-83.0007065	Mass	2004	12/8/2004	2168
83	Living Church of God shooting	Brookfield	Wisconsin	12	3	2005	Living Church of God member Terry Michael Ratzmann, 44, opened fire at a church meeting at a Sheraton hotel before committing suicide.	7	4	11	Religious	44	Yes	Neighbors said he suffered from depression and had a drinking problem.	Yes	Gun dealer in Waukesha, Wis.	One semiautomatic handgun	9mm Beretta semiautomatic handgun	white	Male	http://www.cbsnews.com/2100-201_162-679761.html; http://www.foxnews.com/story/0,2933,150255,00.html; http://www.msnbc.msn.com/id/7167861/ns/us_news-crime_and_courts/t/relatives-struggle-answers-after-shooting/#.UN3Scko6JT4	http://www.cbsnews.com/2100-201_162-679761.html	http://www.cbsnews.com/2100-201_162-679761.html; http://www.foxnews.com/story/0,2933,150255,00.html; http://www.msnbc.msn.com/id/7167861/ns/us_news-crime_and_courts/t/relatives-struggle-answers-after-shooting/#.UN3Scko6JT4	43.0605671	-88.1064787	Spree	2005	3/12/2005	2262
82	Red Lake massacre	Red Lake	Minnesota	21	3	2005	Jeffrey Weise, 16, murdered his grandfather, who was a police officer, and grandfather's girlfriend. Weise then drove his grandfather's squad car to Red Lake Senior High School and opened fire on the reservation campus, killing another seven people before committing suicide.	10	5	15	School	16	Yes	He voluntarily visited a a psychiatric ward. He was hospitalized at least once for suicidal tendencies and was taking Prozac.	No	Glock and Remington stolen from grandfather	Two semiautomatic handguns, one shotgun	.40-caliber Glock 23, .22-caliber Ruger semiautomatic handguns; 12-gauge Remington 870 shotgun	Native American	Male	http://news.google.com/newspapers?id=c4dIAAAAIBAJ&sjid=_XEDAAAAIBAJ&pg=5163,1527281&dq=jeffrey+weise+mental+ill&hl=en; http://www.cbsnews.com/stories/2005/03/24/national/main682915.shtml?source=search_story; http://www.usnews.com/usnews/news/articles/050404/4redlake.htm; http://www.foxnews.com/story/0,2933,151116,00.html	http://www.cbsnews.com/stories/2005/03/24/national/main682915.shtml?source=search_story	http://news.google.com/newspapers?id=c4dIAAAAIBAJ&sjid=_XEDAAAAIBAJ&pg=5163,1527281&dq=jeffrey+weise+mental+ill&hl=en; http://www.cbsnews.com/stories/2005/03/24/national/main682915.shtml?source=search_story; http://www.usnews.com/usnews/news/articles/050404/4redlake.htm; http://www.foxnews.com/story/0,2933,151116,00.html	47.876346	-95.0169401	Mass	2005	3/21/2005	2271
81	Goleta postal shootings	Goleta	California	30	1	2006	Former postal worker Jennifer Sanmarco, 44, shot dead a former neighbor then drove to the mail processing plant where she used to work. Inside, she opened fire, killing six employees before committing suicide.	8	0	8	Workplace	44	Yes	She was placed on retirement disability for psychological reasons. Fellow employees described her behavior as increasingly bizarre. She believed the Postal Service employees were conspiring against her.	Yes	Pawn shops in Grants and Gallup, N.M.	One semiautomatic handgun	9mm Smith & Wesson 915 semiautomatic handgun	white	Female	http://www.msnbc.msn.com/id/11167920/ns/us_news-crime_and_courts/t/postal-killer-believed-she-was-target-plot/#.UIxy7kzLwTE; http://www.cbsnews.com/stories/2006/02/02/national/main1272077.shtml;	http://www.msnbc.msn.com/id/11167920/ns/us_news-crime_and_courts/t/postal-killer-believed-she-was-target-plot/#.UNyN5cXhe75	http://www.msnbc.msn.com/id/11167920/ns/us_news-crime_and_courts/t/postal-killer-believed-she-was-target-plot/#.UIxy7kzLwTE; http://www.cbsnews.com/stories/2006/02/02/national/main1272077.shtml;	34.425571	-119.866069	Mass	2006	1/30/2006	2586
80	Capitol Hill massacre	Seattle	Washington	25	3	2006	Kyle Aaron Huff, 28, opened fire at a rave afterparty in the Capitol Hill neighborhood of Seattle before committing suicide.	7	2	9	Other	28	No	Police were unable to find any record that he had been treated for mental illness or was on psychiatric medication.	Yes	Various sporting goods stores in Kalispell, Mont.	Two semiautomatic handguns, one rifle (assault), one shotgun	.40-caliber Ruger, one other semiautomatic handgun; Bushmaster XM15 E2S semiautomatic rifle; 12-gauge Winchester Defender pump-action shotgun with extended tube and pistol grip	white	Male	http://seattletimes.com/html/localnews/2002892043_shooter27m.html; http://seattletimes.com/html/localnews/2002898900_huff30m.html	http://seattletimes.com/html/localnews/2002898900_huff30m.html	http://seattletimes.com/html/localnews/2002892043_shooter27m.html; http://seattletimes.com/html/localnews/2002898900_huff30m.html	47.6229	-122.3165	Mass	2006	3/25/2006	2640
79	Amish school shooting	Lancaster County	Pennsylvania	2	10	2006	Charles Carl Roberts, 32, shot 10 young girls in a one-room schoolhouse in Bart Township, killing 5, before taking his own life.	6	5	11	School	32	No	He told his wife that he'd molested two young relatives 20 years ago.	Yes	Local stores in Nickel Mines, Penn.	One semiautomatic handgun, one rifle, one shotgun	Springfield semiautomatic handgun; .30-06 Ruger bolt-action rifle; 12-gauge Browning pump-action shotgun	white	Male	http://news.google.com/newspapers?id=O8oyAAAAIBAJ&sjid=YSUEAAAAIBAJ&pg=6143,1260138&dq=charles+carl+roberts+mentally+ill&hl=en;http://www.msnbc.msn.com/id/15105305/ns/us_news-crime_and_courts/t/th-girl-dies-after-amish-schoolhouse-shooting/#.UFD4SxhgspQ; http://www.foxnews.com/story/0,2933,217170,00.html	http://www.cnn.com/2006/US/10/03/amish.shooting/index.html	http://news.google.com/newspapers?id=O8oyAAAAIBAJ&sjid=YSUEAAAAIBAJ&pg=6143,1260138&dq=charles+carl+roberts+mentally+ill&hl=en;http://www.msnbc.msn.com/id/15105305/ns/us_news-crime_and_courts/t/th-girl-dies-after-amish-schoolhouse-shooting/#.UFD4SxhgspQ; http://www.foxnews.com/story/0,2933,217170,00.html	39.9589	-76.0806	Mass	2006	10/2/2006	2831
78	Trolley Square shooting	Salt Lake City	Utah	12	2	2007	Sulejman Talović, 18, rampaged through the shopping center until he was shot dead by police.	6	4	10	Other	18	Unclear	According to one relative, he was violent and had the mental capacity of a child. (But accounts from others did not indicate this about the shooter.)	Unknown	Purchased variously from Sportsman's Fast Cash in West Valley City, Utah and individuals	One revolver, one shotgun	Mossberg Maverick 88 Field shotgun; .38-caliber Smith & Wesson M36 revolver	white	Male	http://www.deseretnews.com/article/660205647/Ex-relative-calls-Talovic-vicious-troubled.html?pg=all; http://www.cbsnews.com/stories/2007/02/15/national/main2480419.shtml; http://www.cbsnews.com/8301-201_162-2823327.html	http://www.deseretnews.com/article/660205647/Ex-relative-calls-Talovic-vicious-troubled.html?pg=all	http://www.deseretnews.com/article/660205647/Ex-relative-calls-Talovic-vicious-troubled.html?pg=all; http://www.cbsnews.com/stories/2007/02/15/national/main2480419.shtml; http://www.cbsnews.com/8301-201_162-2823327.html	40.7606467	-111.89109	Mass	2007	2/12/2007	2964
77	Virginia Tech massacre	Blacksburg	Virginia	16	4	2007	Virginia Tech student Seung-Hui Cho, 23, opened fire on his school's campus before committing suicide.	32	23	55	School	23	Yes	A district court ruled Cho was "an imminent danger" to himself and others as a result of mental illness two years earlier, and directed Cho to seek treatment.	Yes	Purchased variously online and from Roanoke Firearms in Roanoke, Va.	Two semiautomatic handguns	9mm Glock 19, .22-caliber Walther P22 semiautomatic handguns	Asian	Male	http://www.nytimes.com/2007/04/24/us/24virginia.html; http://www.thestandard.com.hk/news_detail.asp?we_cat=9&art_id=42489&sid=13196711&con_type=1&d_str=20070419&fc=10; http://smartgunlaws.org/mental-health-reporting-policy-summary/	http://abcnews.go.com/US/story?id=3052278&page=1	http://www.nytimes.com/2007/04/24/us/24virginia.html; http://www.thestandard.com.hk/news_detail.asp?we_cat=9&art_id=42489&sid=13196711&con_type=1&d_str=20070419&fc=10; http://smartgunlaws.org/mental-health-reporting-policy-summary/	37.2295733	-80.4139393	Mass	2007	4/16/2007	3027
76	Crandon shooting	Crandon	Wisconsin	7	10	2007	Off-duty sheriff's deputy Tyler Peterson, 20, opened fire inside an apartment after an argument at a homecoming party. He fled the scene and later committed suicide.	6	1	7	Other	20	Unclear	The families of victims filed a wrongful death lawsuit against the county arguing that the police department should have evaluated the gunman's mental health before hiring him.	Yes	Issued by Forest County Sheriff's Department	One rifle (assault)	AR-15 SWAT semiautomatic rifle	white	Male	http://www.rivernewsonline.com/main.asp?SectionID=6&SubSectionID=47&ArticleID=368; http://news.google.com/newspapers?id=O-MqAAAAIBAJ&sjid=u0UEAAAAIBAJ&pg=6724,5434155&dq=crandon+shooting&hl=en	http://www.rivernewsonline.com/main.asp?SectionID=6&SubSectionID=47&ArticleID=368	http://www.rivernewsonline.com/main.asp?SectionID=6&SubSectionID=47&ArticleID=368; http://news.google.com/newspapers?id=O-MqAAAAIBAJ&sjid=u0UEAAAAIBAJ&pg=6724,5434155&dq=crandon+shooting&hl=en	45.5719072	-88.9028922	Mass	2007	10/7/2007	3201
75	Westroads Mall shooting	Omaha	Nebraska	5	12	2007	Robert A. Hawkins, 19, opened fire inside Westroads Mall before committing suicide.	9	4	13	Other	19	Yes	He had been treated in the past for depression and ADHD.	No	Stolen from grandfather	One rifle (assault)	WASR-10 Century Arms semiautomatic rifle	white	Male	http://www.guardian.co.uk/world/2007/dec/06/usa.usgunviolence2; http://www.npr.org/templates/story/story.php?storyId=16962485; http://www.independentmail.com/news/2007/dec/08/officials-say-assault-rifles-cause-roughly-same-am/; http://www.latimes.com/news/nationworld/nation/la-na-mall7dec07,0,882178.story	http://www.guardian.co.uk/world/2007/dec/06/usa.usgunviolence2	http://www.guardian.co.uk/world/2007/dec/06/usa.usgunviolence2; http://www.npr.org/templates/story/story.php?storyId=16962485; http://www.independentmail.com/news/2007/dec/08/officials-say-assault-rifles-cause-roughly-same-am/; http://www.latimes.com/news/nationworld/nation/la-na-mall7dec07,0,882178.story	41.265719	-96.067495	Spree	2007	12/5/2007	3260
74	Kirkwood City Council shooting	Kirkwood	Missouri	7	2	2008	Charles "Cookie" Lee Thornton, 52, went on a rampage at the city hall before being shot and killed by police.	6	2	8	Other	52	No	He was known for histrionics and disruptions at city council meetings. His mounting debt was a stressor.	No	Taken in burglary and from fallen police officer	One semiautomatic handgun, one revolver	.40-caliber Smith & Wesson semiautomatic handgun; .44 Magnum Smith & Wesson Model 29 revolver	black	Male	http://www.stltoday.com/news/local/crime-and-courts/charles-lee-cookie-thornton-behind-the-smile/article_be96f13c-78b9-11df-bfdc-0017a4a78c22.html; http://www.nytimes.com/2008/02/08/us/08missouri.html; http://nl.newsbank.com/nl-search/we/Archives?p_product=SL&p_theme=sl&p_action=search&p_maxdocs=200&p_topdoc=1&p_text_direct-0=11F1CADA291472F0&p_field_direct-0=document_id&p_perpage=10&p_sort=YMD_d…	http://www.stltoday.com/news/local/crime-and-courts/charles-lee-cookie-thornton-behind-the-smile/article_be96f13c-78b9-11df-bfdc-0017a4a78c22.html	http://www.stltoday.com/news/local/crime-and-courts/charles-lee-cookie-thornton-behind-the-smile/article_be96f13c-78b9-11df-bfdc-0017a4a78c22.html; http://www.nytimes.com/2008/02/08/us/08missouri.html; http://nl.newsbank.com/nl-search/we/Archives?p_product=SL&p_theme=sl&p_action=search&p_maxdocs=200&p_topdoc=1&p_text_direct-0=11F1CADA291472F0&p_field_direct-0=document_id&p_perpage=10&p_sort=YMD_d…	38.580093	-90.40691	Mass	2008	2/7/2008	3324
73	Northern Illinois University shooting	DeKalb	Illinois	14	2	2008	Steven Kazmierczak, 27, opened fire in a lecture hall, then shot and killed himself before police arrived.	5	21	26	School	27	Yes	He had a long history of mental health struggles; after high school, his parents placed him at a psychiatric treatment center. He told friends he left the Army after six months due to a psychological discharge.	Yes	Online and gun retailers in Champaign, Ill.	Three semiautomatic handguns, one shotgun	9mm Glock 19, Hi-Point CF380, 9mm Kurz SIG Sauer P232 semiautomatic handguns; 12-gauge Remington Sportsman 48 sawed-off shotgun	white	Male	http://www.huffingtonpost.com/jonathan-fast/steve-kazmierczak-the-sec_b_87031.html; http://www.msnbc.msn.com/id/23171567/ns/us_news-crime_and_courts/t/college-shooters-deadly-rampage-baffles-friends/#.UFEZnhhgspQ; http://www.nytimes.com/slideshow/2008/02/14/us/0214-SHOOTING_index.html?ref=schoolshooting&gwh=B62598A5487B946A532C5846B4A85156; www.niu.edu/feb14report/Feb14report.pdf	http://www.cbsnews.com/stories/2008/02/16/national/main3840072.shtml; http://www.esquire.com/news-politics/a4863/steven-kazmierczak-0808/	http://www.huffingtonpost.com/jonathan-fast/steve-kazmierczak-the-sec_b_87031.html; http://www.msnbc.msn.com/id/23171567/ns/us_news-crime_and_courts/t/college-shooters-deadly-rampage-baffles-friends/#.UFEZnhhgspQ; http://www.nytimes.com/slideshow/2008/02/14/us/0214-SHOOTING_index.html?ref=schoolshooting&gwh=B62598A5487B946A532C5846B4A85156; www.niu.edu/feb14report/Feb14report.pdf	41.9294736	-88.7503647	Mass	2008	2/14/2008	3331
72	Atlantis Plastics shooting	Henderson	Kentucky	25	6	2008	Disgruntled employee Wesley Neal Higdon, 25, shot up an Atlantis Plastics factory after he was escorted out of his workplace for an argument with a supervisor. Higdon shot the supervisor outside the factory before opening fire on coworkers inside. He then committed suicide.	6	1	7	Workplace	25	No	He called his girlfriend two hours before the shooting to say he was going to kill his boss.	Yes	Unknown	One semiautomatic handgun	.45-caliber Hi-Point semiautomatic handgun	white	Male	http://www.foxnews.com/story/0,2933,371242,00.html; http://www.msnbc.msn.com/id/25393695/ns/us_news-crime_and_courts/t/witnesses-describe-chaotic-scene-ky-plant/#.UFEbHhhgspQ	http://www.foxnews.com/story/0,2933,371242,00.html	http://www.foxnews.com/story/0,2933,371242,00.html; http://www.msnbc.msn.com/id/25393695/ns/us_news-crime_and_courts/t/witnesses-describe-chaotic-scene-ky-plant/#.UFEbHhhgspQ	37.76721	-87.5573742	Spree	2008	6/25/2008	3463
71	Carthage nursing home shooting	Carthage	North Carolina	29	3	2009	Robert Stewart, 45, opened fire at a nursing home where his estranged wife worked before he was shot and arrested by a police officer.	8	3	11	Other	45	Yes	His estranged wife told her workplace that her husband had an "unstable mental state or (was) mentally ill."	Yes	Local sporting goods stores and individuals	One revolver, one shotgun	Winchester 1300 pump-action shotgun; .357 Magnum revolver	white	Male	http://www.wral.com/news/local/story/9845639/; http://www.wral.com/news/local/story/4837676/	http://www.wral.com/news/local/story/9845639/	http://www.wral.com/news/local/story/9845639/; http://www.wral.com/news/local/story/4837676/	35.333434	-79.414592	Mass	2009	3/29/2009	3740
70	Binghamton shootings	Binghamton	New York	3	4	2009	Jiverly Wong, 41, opened fire at an American Civic Association center for immigrants before committing suicide.	14	4	18	Other	41	Yes	He apparently harbored growing paranoia toward cops. He also sent a delusional letter to a local TV station right before the shooting.	Yes	Gander Mountain in Johnson City, N.Y.	Two semiautomatic handguns	9mm Beretta, .45-caliber Springfield semiautomatic handguns	Asian	Male	http://www.nytimes.com/2009/04/12/nyregion/12binghamton.html?pagewanted=all&_r=0; http://www.nytimes.com/2009/04/04/nyregion/04hostage.html?pagewanted=all	http://www.nytimes.com/2009/04/12/nyregion/12binghamton.html?pagewanted=all&_r=1&	http://www.nytimes.com/2009/04/12/nyregion/12binghamton.html?pagewanted=all&_r=0; http://www.nytimes.com/2009/04/04/nyregion/04hostage.html?pagewanted=all	42.099802	-75.917723	Mass	2009	4/3/2009	3745
69	Fort Hood massacre	Fort Hood	Texas	5	11	2009	Army psychiatrist Nidal Malik Hasan, 39, opened fire on an Army base in an attack linked to Islamist extremism. Hasan was injured during the attack and later arrested.	13	31	44	Military	39	Unclear	Medical officials at Walter Reed Army Medical Center and the Uniformed Services University of the Health Sciences raised concerns prior to the shooting regarding Hasan's aloof and erratic behavior and extremist Islamic views.	Yes	Guns Galore in Kileen, Texas	One semiautomatic handgun	FN Five-seven semiautomatic handgun	Other	Male	http://seattletimes.com/html/nationworld/2010232219_apusforthoodshooting.html; http://articles.latimes.com/2010/oct/21/nation/la-na-fort-hood-20101022; http://thelede.blogs.nytimes.com/2009/11/05/reports-of-mass-shooting-at-fort-hood/; http://www.usatoday.com/news/military/story/2012-08-14/fort-hood-rampage-trial/57050394/1	http://www.npr.org/templates/story/story.php?storyId=120313570	http://seattletimes.com/html/nationworld/2010232219_apusforthoodshooting.html; http://articles.latimes.com/2010/oct/21/nation/la-na-fort-hood-20101022; http://thelede.blogs.nytimes.com/2009/11/05/reports-of-mass-shooting-at-fort-hood/; http://www.usatoday.com/news/military/story/2012-08-14/fort-hood-rampage-trial/57050394/1	31.135557	-97.783664	Mass	2009	11/5/2009	3961
68	Coffee shop police killings	Parkland	Washington	29	11	2009	Maurice Clemmons, 37, a felon who was out on bail for child-rape charges, entered a coffee shop on a Sunday morning and shot four police officers who had gone there to use their laptops before their shifts. Clemmons, who was wounded fleeing the scene, was later shot dead by a police officer in Seattle after a two-day manhunt.	4	1	5	Other	37	Yes	He had a history of erratic, bizarre behavior. He once asked his family to get naked for 5 minutes on Sunday; he said he thought the world would end and that he was Jesus.	No	Stolen from an individual in Seattle.	One semiautomatic handgun	9mm Glock 17 semiautomatic handgun; .38-caliber Smith & Wesson revolver	black	Male	http://seattletimes.com/html/localnews/2010385617_webmansought29.html; http://www.nytimes.com/2009/11/30/us/30tacoma.html?_r=1; http://seattletimes.com/html/localnews/2014155225_clemmons08m.html	http://seattletimes.com/html/localnews/2010385617_webmansought29.html	http://seattletimes.com/html/localnews/2010385617_webmansought29.html; http://www.nytimes.com/2009/11/30/us/30tacoma.html?_r=1; http://seattletimes.com/html/localnews/2014155225_clemmons08m.html	47.15277	-122.467308	Mass	2009	11/29/2009	3985
67	Hartford Beer Distributor shooting	Manchester	Connecticut	3	8	2010	Omar S. Thornton, 34, shot up his Hartford Beer Distributor workplace after facing disciplinary issues, then committed suicide.	9	2	11	Workplace	34	No	He apparently was driven over the edge by unaddressed, ongoing racism against him at work	Yes	Gun dealer in East Windsor, Conn.	Two semiautomatic handguns	Two 9mm Ruger SR9 semiautomatic handguns	black	Male	http://www.cbsnews.com/8301-504083_162-20012557-504083.html; http://www.msnbc.msn.com/id/38535909/ns/us_news-crime_and_courts/t/dead-shooting-conn-beer-distributor/#.UFGJAqRrND4; http://www.foxnews.com/us/2010/08/03/dead-wounded-conn-workplace-shooting/	http://www.cbsnews.com/8301-504083_162-20012557-504083.html	http://www.cbsnews.com/8301-504083_162-20012557-504083.html; http://www.msnbc.msn.com/id/38535909/ns/us_news-crime_and_courts/t/dead-shooting-conn-beer-distributor/#.UFGJAqRrND4; http://www.foxnews.com/us/2010/08/03/dead-wounded-conn-workplace-shooting/	41.798764	-72.570068	Mass	2010	8/3/2010	4232
66	Tucson shooting	Tucson	Arizona	8	1	2011	Jared Loughner, 22, opened fire outside a Safeway during a constituent meeting with Congresswoman Gabrielle Giffords (D-Ariz.) before he was subdued by bystanders and arrested.	6	13	19	Other	22	Yes	His symptoms pointed to various possible mental illness diagnoses, such as schizophrenia and delusional disorder. He also experimented with pot and hallucinogens.	Yes	Sportsmen's Warehouse in Tucson, Ariz.	One semiautomatic handgun	9mm Glock 19 semiautomatic handgun	white	Male	http://www.time.com/time/magazine/article/0,9171,2042358,00.html; http://www.csmonitor.com/USA/Politics/2011/0110/Why-Jared-Loughner-was-allowed-to-buy-a-gun; http://www.nytimes.com/2011/01/09/us/politics/09giffords.html?ref=jaredleeloughner	http://www.time.com/time/magazine/article/0,9171,2042358,00.html	http://www.time.com/time/magazine/article/0,9171,2042358,00.html; http://www.csmonitor.com/USA/Politics/2011/0110/Why-Jared-Loughner-was-allowed-to-buy-a-gun; http://www.nytimes.com/2011/01/09/us/politics/09giffords.html?ref=jaredleeloughner	32.335941	-110.975132	Mass	2011	1/8/2011	4390
65	IHOP shooting	Carson City	Nevada	6	9	2011	Eduardo Sencion, 32, opened fire at an International House of Pancakes restaurant and later died from a self-inflicted gunshot wound.	5	7	12	Other	32	Yes	He was diagnosed with paranoid schizophrenia as a teenager and feared demons were out to get him.	Yes	Purchased from an individual	Two rifles (both assault), one revolver	AK-47 Norinco Arms variant, AK-47 Romarm Cugir variant rifles; .38-caliber Colt revolver	Latino	Male	http://www.huffingtonpost.com/2011/11/03/eduardo-sencion-ihop-shooter_n_1073677.html; http://www.lasvegassun.com/news/2011/sep/06/report-seven-shot-inside-carson-city-ihop/; http://www.lasvegassun.com/news/2011/oct/23/nv-gun-laws-rampage-2nd-ld-writethru/	http://www.huffingtonpost.com/2011/11/03/eduardo-sencion-ihop-shooter_n_1073677.html	http://www.huffingtonpost.com/2011/11/03/eduardo-sencion-ihop-shooter_n_1073677.html; http://www.lasvegassun.com/news/2011/sep/06/report-seven-shot-inside-carson-city-ihop/; http://www.lasvegassun.com/news/2011/oct/23/nv-gun-laws-rampage-2nd-ld-writethru/	39.1637984	-119.7674034	Mass	2011	9/6/2011	4631
64	Seal Beach shooting	Seal Beach	California	12	10	2011	Scott Evans Dekraai, 42, opened fire inside a hair salon and was later arrested. Victims killed in the attack included his ex-wife, who Dekraai had a history of violently abusing, according to court records. The two had also been involved in a bitter custody battle.	8	1	9	Other	42	Yes	He suffered from bipolar disorder, mood swings, and PTSD. After an assault on his elderly stepfather, he was sentenced in 2008 to a year of anger management therapy.	Yes	Unknown	Two semiautomatic handguns, one revolver	.45-caliber Heckler & Koch, 9mm Springfield semiautomatic handguns; .44 Magnum Smith & Wesson revolver	white	Male	http://laist.com/2011/10/13/seal_beach_shooter_suffered_from_ptsd.php; http://blogs.ocweekly.com/navelgazing/2011/10/hair_salon_seal_beach_shooting.php; http://latimesblogs.latimes.com/lanow/2011/10/seal-beach-shooting-suspect-had-been-ordered-not-to-carry-guns-.html; http://articles.latimes.com/2011/oct/12/local/la-me-1013-seal-beach-shooting-20111013	http://laist.com/2011/10/13/seal_beach_shooter_suffered_from_ptsd.php	http://laist.com/2011/10/13/seal_beach_shooter_suffered_from_ptsd.php; http://blogs.ocweekly.com/navelgazing/2011/10/hair_salon_seal_beach_shooting.php; http://latimesblogs.latimes.com/lanow/2011/10/seal-beach-shooting-suspect-had-been-ordered-not-to-carry-guns-.html; http://articles.latimes.com/2011/oct/12/local/la-me-1013-seal-beach-shooting-20111013; https://www.nydailynews.com/news/national/s…	33.741176	-118.1046356	Mass	2011	10/12/2011	4667
63	Su Jung Health Sauna shooting	Norcross	Georgia	21	2	2012	Jeong Soo Paek, 59, returned to a Korean spa from which he'd been kicked out after an altercation. He gunned down two of his sisters and their husbands before committing suicide.	5	0	5	Other	59	Yes	His sister worried about his homicidal tendencies; she said his mental health had been deteriorating and that he had threatened to commit suicide with his gun.	Yes	Unknown	One semiautomatic handgun	.45-caliber semiautomatic handgun	Asian	Male	http://www.gwinnettdailypost.com/news/2012/feb/23/police-id-4-victims-shooter-in-spa-killing/; http://www.cbsnews.com/8301-504083_162-57479989-504083/shooting-sprees-in-2012-crimesider-reports-on-some-of-the-countrys-worst-public-shootings-this-year/; http://chronicle.augusta.com/news/metro/2012-02-22/victims-korean-spa-shooting-near-atlanta-were-2-married-couples-gunman-was; http://onlineathens.…	http://www.gwinnettdailypost.com/news/2012/feb/23/police-id-4-victims-shooter-in-spa-killing/	http://www.gwinnettdailypost.com/news/2012/feb/23/police-id-4-victims-shooter-in-spa-killing/; http://www.cbsnews.com/8301-504083_162-57479989-504083/shooting-sprees-in-2012-crimesider-reports-on-some-of-the-countrys-worst-public-shootings-this-year/; http://chronicle.augusta.com/news/metro/2012-02-22/victims-korean-spa-shooting-near-atlanta-were-2-married-couples-gunman-was; http://onlineathens.…	33.9412127	-84.2135309	Mass	2012	2/21/2012	4799
62	Oikos University killings	Oakland	California	2	4	2012	One L. Goh, 43, a former student, opened fire in a nursing classroom. He fled the scene by car and was arrested nearby a few hours later.	7	3	10	School	43	Yes	A former instructor at Oikos described him as "mentally unstable" and "paranoid."	Yes	Bullseye in Castro Valley, Calif.	One semiautomatic handgun	.45-caliber semiautomatic handgun	Asian	Male	http://blog.sfgate.com/eguillermo/2012/04/05/something-still-doesnt-compute-in-the-one-goh-nightmare/; http://www.mercurynews.com/top-stories/ci_20308252/police-respond-shooting-east-oakland; http://www.cbsnews.com/8301-504083_162-57408732-504083/gun-used-in-oikos-university-shooting-rampage-was-bought-legally-police-say/; http://berkeley.patch.com/articles/one-l-goh-showed-violent-tendencies-bef…	http://berkeley.patch.com/articles/one-l-goh-showed-violent-tendencies-before-the-oikos-university-shooting-oikos-university-shooting; http://blog.sfgate.com/eguillermo/2012/04/05/something-still-doesnt-compute-in-the-one-goh-nightmare/	http://blog.sfgate.com/eguillermo/2012/04/05/something-still-doesnt-compute-in-the-one-goh-nightmare/; http://www.mercurynews.com/top-stories/ci_20308252/police-respond-shooting-east-oakland; http://www.cbsnews.com/8301-504083_162-57408732-504083/gun-used-in-oikos-university-shooting-rampage-was-bought-legally-police-say/; http://berkeley.patch.com/articles/one-l-goh-showed-violent-tendencies-bef…	37.8043808	-122.2708166	Mass	2012	4/2/2012	4840
61	Seattle cafe shooting	Seattle	Washington	20	5	2012	Ian Stawicki, 40, gunned down four patrons at a cafe, and another person during a carjacking nearby, then shot himself as police closed in. (He died later that day in a Seattle hospital.)	6	1	7	Other	40	Yes	His family said he was mentally ill	Yes	Bull's Eye Shooter Supply in Tacoma, Wash.	Two semiautomatic handguns	Two .45-caliber semiautomatic handguns	white	Male	http://usnews.nbcnews.com/_news/2012/05/30/11959312-six-killed-in-seattle-shootings-including-suspect?lite; http://www.cbsnews.com/8301-201_162-57445177/seattle-shooting-hero-hurled-stools-at-gunman-ian-stawicki-saved-three-lives/?pageNum=2&tag=contentMain;contentBody; http://content.usatoday.com/communities/ondeadline/post/2012/05/seattle-killer-had-concealed-carry-permit-owned-6-guns/1#.UFI9shh…	http://usnews.nbcnews.com/_news/2012/05/30/11959312-six-killed-in-seattle-shootings-including-suspect?lite	http://usnews.nbcnews.com/_news/2012/05/30/11959312-six-killed-in-seattle-shootings-including-suspect?lite; http://www.cbsnews.com/8301-201_162-57445177/seattle-shooting-hero-hurled-stools-at-gunman-ian-stawicki-saved-three-lives/?pageNum=2&tag=contentMain;contentBody; http://content.usatoday.com/communities/ondeadline/post/2012/05/seattle-killer-had-concealed-carry-permit-owned-6-guns/1#.UFI9shh…	47.6038321	-122.3300624	Mass	2012	5/20/2012	4888
60	Aurora theater shooting	Aurora	Colorado	20	7	2012	James Holmes, 24, opened fire in a movie theater during the opening night of "The Dark Night Rises" and was later arrested outside.	12	70	82	Other	24	Yes	He saw at least three mental health professionals before dropping out of his university.	Yes	Gander Mountain stores in Thornton and Aurora, Colo.; Bass Pro Shop in Denver, Colo.; BulkAmmo.com	Two semiautomatic handguns, one rifle (assault), one shotgun	Two .40-caliber Glock semiautomatic handguns; .223-caliber Smith & Wesson M&P15 semiautomatic rifle; 12-gauge Remington 870 pump-action shotgun	white	Male	http://www.cbsnews.com/8301-201_162-57497820/james-holmes-saw-three-mental-health-professionals-before-shooting/; http://www.9news.com/news/article/283503/188/Aurora-shooting-prompts-gun-bills-in-big-states-; http://www.nytimes.com/2012/07/21/us/shooting-at-colorado-theater-showing-batman-movie.html; http://www.motherjones.com/politics/2012/07/batman-theater-shooting-updates-dark-knight-rises	http://www.cbsnews.com/8301-201_162-57497820/james-holmes-saw-three-mental-health-professionals-before-shooting/	http://www.cbsnews.com/8301-201_162-57497820/james-holmes-saw-three-mental-health-professionals-before-shooting/; http://www.9news.com/news/article/283503/188/Aurora-shooting-prompts-gun-bills-in-big-states-; http://www.nytimes.com/2012/07/21/us/shooting-at-colorado-theater-showing-batman-movie.html; http://www.motherjones.com/politics/2012/07/batman-theater-shooting-updates-dark-knight-rises	39.706038	-104.820594	Spree	2012	7/20/2012	4949
59	Sikh temple shooting	Oak Creek	Wisconsin	5	8	2012	U.S. Army veteran Wade Michael Page, 40, opened fire in a Sikh gurdwara before he died from a self-inflicted gunshot would during a shootout with police.	7	3	10	Religious	40	Yes	His Army friends once broke into his apartment, fearing he'd commit suicide in the '90s. A psychiatric nurse who lived downstairs from Page said it was "obvious" he had a mental illness.	Yes	Unknown	One semiautomatic handgun	9mm Springfield Armory XDM semiautomatic handgun	white	Male	http://www.jsonline.com/news/milwaukee/friend-of-page-feared-what-he-might-do-426edmg-165668826.html; http://usnews.nbcnews.com/_news/2012/09/10/13785426-officer-arriving-at-sikh-temple-shooting-time-to-use-deadly-force?lite; http://articles.latimes.com/2012/aug/08/nation/la-na-nn-sikh-shooting-guns-20120807; http://www.bbc.co.uk/news/world-us-canada-19183359	http://www.jsonline.com/news/milwaukee/friend-of-page-feared-what-he-might-do-426edmg-165668826.html	http://www.jsonline.com/news/milwaukee/friend-of-page-feared-what-he-might-do-426edmg-165668826.html; http://usnews.nbcnews.com/_news/2012/09/10/13785426-officer-arriving-at-sikh-temple-shooting-time-to-use-deadly-force?lite; http://articles.latimes.com/2012/aug/08/nation/la-na-nn-sikh-shooting-guns-20120807; http://www.bbc.co.uk/news/world-us-canada-19183359	42.8858503	-87.8631362	Mass	2012	8/5/2012	4965
58	Accent Signage Systems shooting	Minneapolis	Minnesota	27	9	2012	Andrew Engeldinger, 36, upon learning he was being fired, went on a shooting rampage, killing the business owner, three fellow employees, and a UPS driver. He then killed himself.	7	1	8	Workplace	36	Yes	His family worried about his "paranoia and delusions" for at least two years prior, and tried to get him to seek treatment.	Yes	Unknown	One semiautomatic handgun	9mm Glock semiautomatic handgun	white	Male	http://www.startribune.com/local/171774461.html?refer=y	http://www.startribune.com/local/171774461.html?refer=y	http://www.startribune.com/local/171774461.html?refer=y	44.977425	-93.310408	Mass	2012	9/27/2012	5018
57	Sandy Hook Elementary massacre	Newtown	Connecticut	14	12	2012	Adam Lanza, 20, shot his mother dead at their home then drove to Sandy Hook Elementary school. He forced his way inside and opened fire, killing 20 children and six adults before committing suicide.	27	2	29	School	20	Yes	Lanza had a history of serious mental health problems that were known to his family and others, as detailed in a post-massacre investigation by Connecticut authorities.	No	Stolen from mother	Two semiautomatic handguns, one rifle (assault), one shotgun (assault)	10mm Glock, 9mm SIG Sauer P226 semiautomatic handguns; .223 Bushmaster XM15-E2S semiautomatic rifle; Izhmash Saiga-12 12-gauge semiautomatic shotgun	white	Male	http://usnews.nbcnews.com/_news/2012/12/14/15911025-authorities-id-gunman-who-killed-27-in-elementary-school-massacre?lite; http://articles.washingtonpost.com/2012-12-14/local/35846977_1_law-enforcement-lanza-brothers-kid	http://usnews.nbcnews.com/_news/2012/12/14/15911025-authorities-id-gunman-who-killed-27-in-elementary-school-massacre?lite; http://articles.washingtonpost.com/2012-12-14/local/35846977_1_law-enforcement-lanza-brothers-kid	http://usnews.nbcnews.com/_news/2012/12/14/15911025-authorities-id-gunman-who-killed-27-in-elementary-school-massacre?lite; http://articles.washingtonpost.com/2012-12-14/local/35846977_1_law-enforcement-lanza-brothers-kid	41.4123225	-73.31142358	Mass	2012	12/14/2012	5096
56	Mohawk Valley shootings	Herkimer County	New York	13	3	2013	Kurt Myers, 64, shot six people in neighboring towns, killing two in a barbershop and two at a car care business, before being killed by officers in a shootout after a nearly 19-hour standoff.	5	2	7	Other	64	No	-	Yes	Frank's Guns in Marcy, NY	Shotgun	Unknown	White	Male	https://www.nyspnews.com/article_display.cfm?article_id=29584	http://poststar.com/news/local/state-and-regional/cops-kill-suspect-in-deadly-mohawk-valley-shooting-rampage/article_15260208-8bf5-11e2-b2d9-0019bb2963f4.html	https://www.nyspnews.com/article_display.cfm?article_id=29584	43.045601	-74.984891	Mass	2013	3/13/2013	5185
55	Pinewood Village Apartment shooting	Federal Way	Washington	21	4	2013	Dennis Clark III, 27, shot and killed his girlfriend in their shared apartment, and then shot two witnesses in the building's parking lot and a third victim in another apartment, before being killed by police.	5	0	5	Other	27	No	-	Yes	Unknown	Semiautomatic handgun, shotgun	.40 caliber semi-automatic handgun, pistol grip shotgun	Black	Male	http://seattletimes.com/html/localnews/2020836119_federalwayshootingxml.html	-	http://seattletimes.com/html/localnews/2020836119_federalwayshootingxml.html	47.3129607	-122.3393665	Mass	2013	4/21/2013	5224
54	Santa Monica rampage	Santa Monica	California	7	6	2013	John Zawahri, 23, armed with a homemade assault rifle and high-capacity magazines, killed his brother and father at home and then headed to Santa Monica College, where he was eventually killed by police.	6	3	9	Other	23	Yes	He was known as a solitary teen who regularly ditched class and had an interest in assault weapons; he had been admitted to UCLA's psychiatric ward for a brief period.	Yes	Assembled a rifle out of component parts.	Assault rifle, high capacity magazines, antique handgun	.223-caliber semi-automatic assault rifle, about 40 high capacity magazines, "black powder" handgun (likely antique)	White	Male	http://www.cbsnews.com/8301-504083_162-57589327-504083/john-zawahri-suspected-gunman-in-deadly-santa-monica-shooting-left-farewell-note-police-say/	http://www.cbsnews.com/8301-504083_162-57589327-504083/john-zawahri-suspected-gunman-in-deadly-santa-monica-shooting-left-farewell-note-police-say/ http://www.latimes.com/news/local/la-me-0611-santa-monica-shooting-20130611,0,1490078.story	http://www.cbsnews.com/8301-504083_162-57589327-504083/john-zawahri-suspected-gunman-in-deadly-santa-monica-shooting-left-farewell-note-police-say/	34.008617	-118.494754	Mass	2013	6/7/2013	5271
53	Hialeah apartment shooting	Hialeah	Florida	26	7	2013	Pedro Vargas, 42, set fire to his apartment, killed six people in the complex, and held another two hostages at gunpoint before a SWAT team stormed the building and fatally shot him.	7	0	7	Other	42	Unclear	His mother told authorities her son had been acting strangely and needed a psychiatric evaluation.	Yes	Florida Gun Center	9mm semi-automatic handgun	Glock 17	Latino	Male	http://www.miamiherald.com/2013/07/27/v-print/3526078/a-look-at-the-victims-in-the-hialeah.html http://www.cbsnews.com/8301-201_162-57595796/pedro-vargas-idd-as-gunman-behind-deadly-rampage-in-hialeah-florida/ http://www.miamiherald.com/2013/07/28/3528362/little-about-pedro-vargas-life.html	http://www.miamiherald.com/2013/08/03/v-print/3539629/hialeah-killer-showed-signs-of.html	http://www.miamiherald.com/2013/07/27/v-print/3526078/a-look-at-the-victims-in-the-hialeah.html http://www.cbsnews.com/8301-201_162-57595796/pedro-vargas-idd-as-gunman-behind-deadly-rampage-in-hialeah-florida/ http://www.miamiherald.com/2013/07/28/3528362/little-about-pedro-vargas-life.html	25.864338	-80.311775	Mass	2013	7/26/2013	5320
52	Washington Navy Yard shooting	Washington	D.C.	16	9	2013	Aaron Alexis, 34, a military veteran and contractor from Texas, opened fire in the Navy installation, killing 12 people and wounding 8 before being shot dead by police.	12	8	20	Military	34	Yes	Had told Rhode Island police the prior month that he'd "heard voices"; had been undergoing mental health treatment with Veterans Affairs since August 2013.	Yes	Sharpshooters Small Arms Range	Sawed-off shotgun, 2 boxes of shells; also a .45-caliber handgun taken from a security guard he shot at the scene.	Remington 870 Express 12-gauge shotgun; Beretta handgun	Black	Male	http://www.nytimes.com/2013/09/18/us/state-law-stopped-gunman-from-buying-rifle-officials-say.html; http://edition.cnn.com/2013/09/17/us/navy-yard-shooting-military-contractors; http://www.fbi.gov/washingtondc/press-releases/2013/law-enforcement-shares-findings-of-the-investigation-into-the-washington-navy-yard-shootings/index.html	http://bigstory.ap.org/article/13-killed-washington-navy-yard-shooting-rampage	http://www.nytimes.com/2013/09/18/us/state-law-stopped-gunman-from-buying-rifle-officials-say.html; http://edition.cnn.com/2013/09/17/us/navy-yard-shooting-military-contractors; http://www.fbi.gov/washingtondc/press-releases/2013/law-enforcement-shares-findings-of-the-investigation-into-the-washington-navy-yard-shootings/index.html	38.874981	-76.99453	Mass	2013	9/16/2013	5372
51	Alturas tribal shooting	Alturas	California	20	2	2014	Cherie Lash Rhoades, 44, opened fire at the Cedarville Rancheria Tribal Office and Community Center, killing four and wounding two. After running out of ammunition, Rhoades grabbed a butcher knife and stabbed another person.	4	2	6	Other	44	Unknown	-	Unknown	-	Two handguns and a butcher knife	9mm semi-automatic handgun	Native American	Female	http://www.sacbee.com/news/local/crime/article2603350.html; http://www.csmonitor.com/USA/2014/0223/Alturas-tribal-shooting-Was-embezzlement-eviction-behind-family-revenge-video; http://www.cbsnews.com/news/4-dead-2-injured-at-american-indian-tribal-office-in-northern-california/; http://nativenewsonline.net/currents/former-tribal-chairperson-custody-mass-murder-cedarville-rancheria-tribal-headqua…	-	http://www.sacbee.com/news/local/crime/article2603350.html; http://www.csmonitor.com/USA/2014/0223/Alturas-tribal-shooting-Was-embezzlement-eviction-behind-family-revenge-video; http://www.cbsnews.com/news/4-dead-2-injured-at-american-indian-tribal-office-in-northern-california/; http://nativenewsonline.net/currents/former-tribal-chairperson-custody-mass-murder-cedarville-rancheria-tribal-headqua…	41.487104	-120.542237	Spree	2014	2/20/2014	5529
50	Fort Hood shooting 2	Fort Hood	Texas	3	4	2014	Army Specialist Ivan Lopez, 34, opened fire at the Fort Hood Army Post in Texas, killing three and wounding at least 12 others before shooting himself in the head after engaging with military police. Lt. Gen. Mark A. Milley told reporters that Lopez "had behavioral health and mental health" issues.	3	12	15	Military	34	Unclear	Lopez "had a long history of troubling behavior," according to the Washington Post, including a history of decieving others, problems in his personal life, and financial difficulties. However, officials found that Lopez exhibited no signals that he could be violent. In the year leading up to the attack, he sought treatment for medical and behavioral health ailments.	Yes	Local gun store in Killeen, Guns Galore	handgun	.45-caliber Smith & Wesson handgun	Latino	M	http://www.cnn.com/2014/04/02/us/fort-hood-shooting/ and https://www.washingtonpost.com/news/checkpoint/wp/2015/01/23/army-details-the-downward-spiral-of-the-fort-hood-shooter-ivan-lopez/ and http://www.thedailybeast.com/articles/2014/04/03/soldier-opens-fire-at-fort-hood.html	-	http://www.cnn.com/2014/04/02/us/fort-hood-shooting/ and https://www.washingtonpost.com/news/checkpoint/wp/2015/01/23/army-details-the-downward-spiral-of-the-fort-hood-shooter-ivan-lopez/ and http://www.thedailybeast.com/articles/2014/04/03/soldier-opens-fire-at-fort-hood.html	31.141716	-97.777559	Mass	2014	4/3/2014	5571
49	Isla Vista mass murder	Santa Barbara	California	23	5	2014	Elliot Rodger, 22, shot three people to death in the college town of Isla Vista near the University of California, Santa Barbara. He also shot others as he drove around town, and injured others by striking them with is vehicle. He committed suicide by shooting himself in his car as police closed in. Prior to the rampage, Rodger stabbed three people to death at his apartment.	6	13	19	School	22	Yes	Rodger was never hospitalized due to mental illness, but had a long history of mental health issues dating back to his childhood, and received treatment from multiple counselors leading up to his rampage. According to The Independent, Rodger had considered suicide but had no history of violence. Just before his rampage, he sent a 137-page manifesto to multiple people.	Yes	-	Three semi-automatic handguns and two hunting knives	Two Sig Sauer P226 semiautomatic pistols and Glock 34 pistol, and hundreds of rounds of ammo. A 6- inchand 8-inch “SRK” and “Boar Hunter” hunting knives.	White	M	http://www.sbsheriff.us/documents/ISLAVISTAINVESTIGATIVESUMMARY.pdf Also: http://www.cnn.com/2014/05/24/us/santa-barbara-isla-vista-shooting-profile/ and http://www.cnn.com/2014/05/24/justice/california-shooting-deaths/index.html and http://www.independent.com/news/2015/feb/20/elliot-rodger-report-details-long-struggle-mental-/ and http://www.cbsnews.com/videos/how-was-elliot-rodger-able-to-purch…	-	http://www.sbsheriff.us/documents/ISLAVISTAINVESTIGATIVESUMMARY.pdf Also: http://www.cnn.com/2014/05/24/us/santa-barbara-isla-vista-shooting-profile/ and http://www.cnn.com/2014/05/24/justice/california-shooting-deaths/index.html and http://www.independent.com/news/2015/feb/20/elliot-rodger-report-details-long-struggle-mental-/ and http://www.cbsnews.com/videos/how-was-elliot-rodger-able-to-purch…	34.436283	-119.8714406	Mass	2014	5/23/2014	5621
48	Marysville-Pilchuck High School shooting	Marysville	Washington	24	10	2014	Jaylen Fryberg, 15, using a .40-caliber Berretta, shot five students at Marysville High School, including two of his cousins and three friends, killing all but one. Fryberg arranged to meet them for lunch in the school cafeteria by text. Fryberg was reportedly well-liked at the school and there was not believed to be any ill-will between him and his victims. He committed suicide at the scene.	5	1	6	School	15	Unclear	Fryberg was well-liked and allegedly happy, but was also upset about a girl and had posted emotional social media messages. No definitive signs of mental health problems.	No	Gun was his father's.	Handgun	Beretta .40-caliber handgun	Native American	Male	http://www.seattletimes.com/seattle-news/fourth-marysville-shooting-victim-dies-as-another-is-laid-to-rest/ http://www.mercurynews.com/crime-courts/ci_26814211/jaylen-fryberg-included-tributes-washington-school-shooting-victims	http://www.newyorker.com/science/maria-konnikova/almost-link-mental-health-gun-violence	http://www.seattletimes.com/seattle-news/fourth-marysville-shooting-victim-dies-as-another-is-laid-to-rest/ http://www.mercurynews.com/crime-courts/ci_26814211/jaylen-fryberg-included-tributes-washington-school-shooting-victims	48.050824	-122.176918	Mass	2014	10/24/2014	5775
47	Trestle Trail bridge shooting	Menasha	Wisconsin	11	6	2015	Sergio Valencia del Toro, 27, in what officials say was a random act, shot and killed three people including an 11-year-old girl before turning the gun on himself.	3	1	4	Other	27	Yes	While serving in the Air Force, he went to an emergency walk-in clinic because of concerns over his mood swings, and had either sought or been ordered to behavioral health interventions, according to Fox 6 Now. In a 2014 risk assessment with a psychologist at an outpatient clinic in Appleton, Valencia del Toro recalled thinking previously: "If I'm gonna take myself out, I might as well take other…	Yes	Unclear	Two handguns	Details unclear, but after the shooting, police found eight guns in total in Valencia del Toro's home, including handguns, shotguns, and rifles, plus and more than 1,000 rounds of ammunition. He took two weapons and ammunition to the bridge.	Latino	M	http://fox6now.com/2015/06/11/released-menasha-police-issue-final-report-on-trestle-trail-bridge-shooting/ and http://www.postcrescent.com/story/news/local/2015/06/11/police-gunman-prior-suicidal-homicidal-thoughts/71064874/ and http://fox6now.com/2015/05/05/he-was-my-future-husband-fiancee-of-menasha-gunman-says-shes-devastated-for-victims-families/	-	http://fox6now.com/2015/06/11/released-menasha-police-issue-final-report-on-trestle-trail-bridge-shooting/ and http://www.postcrescent.com/story/news/local/2015/06/11/police-gunman-prior-suicidal-homicidal-thoughts/71064874/ and http://fox6now.com/2015/05/05/he-was-my-future-husband-fiancee-of-menasha-gunman-says-shes-devastated-for-victims-families/	44.204124	-88.467541	Mass	2015	6/11/2015	6005
46	Charleston Church Shooting	Charleston	South Carolina	17	6	2015	Dylann Storm Roof, 21, shot and killed 9 people after opening fire at the Emanuel AME Church in Charleston, South Carolina. According to a roommate, he had allegedly been “planning something like that for six months."	9	1	10	Religious	21	Unclear	-	Yes	Shooter's Choice gun store in West Columbia, South Carolina	Handgun	.45-caliber Glock (model 41, with 13-round capacity magazine)	White	Male	http://www.motherjones.com/politics/2015/06/dylann-roofs-attorney; http://www.newsweek.com/report-nine-shot-charleston-south-carolina-church-shooting-344235; http://www.cnn.com/2015/06/19/us/charleston-church-shooting-suspect/; http://www.motherjones.com/politics/2015/06/9-people-dead-mass-shooting-south-carolina-church; http://www.nbcnews.com/storyline/charleston-church-shooting/fbi-says-dyann-r…	-	http://www.motherjones.com/politics/2015/06/dylann-roofs-attorney; http://www.newsweek.com/report-nine-shot-charleston-south-carolina-church-shooting-344235; http://www.cnn.com/2015/06/19/us/charleston-church-shooting-suspect/; http://www.motherjones.com/politics/2015/06/9-people-dead-mass-shooting-south-carolina-church; http://www.nbcnews.com/storyline/charleston-church-shooting/fbi-says-dyann-r…	32.788387	-79.933143	Mass	2015	6/17/2015	6011
45	Chattanooga military recruitment center	Chattanooga	Tennessee	16	7	2015	Kuwaiti-born Mohammod Youssuf Abdulazeez, 24, a naturalized US citizen, opened fire at a Naval reserve center, and then drove to a military recruitment office where he shot and killed four Marines and a Navy service member, and wounded a police officer and another military service member. He was then fatally shot in an exchange of gunfire with law enforcement officers responding to the attack.	5	2	7	Military	24	Unclear	Abdulazeez "had suffered for years from depression and possibly from bipolar disorder," according to a representative of the family. (NYT, July 20 2015)	Yes ("some of the weapons were purchased legally and some of them may not have been")	On the internet, via Armslist.com	2 assault rifles; semiautomatic handgun	AK-47, AR-15, and 30-round magazines; 9mm handgun	Other	Male	http://www.reuters.com/article/2015/07/16/us-usa-shooting-tennessee-idUSKCN0PQ1WY20150716; http://www.nytimes.com/2015/07/18/us/chattanooga-gunmans-past-scoured-for-extremist-ties.html; http://www.wsj.com/articles/chattanooga-shooting-highlights-online-gun-sales-1437435518http://www.nytimes.com/2015/07/19/us/chattanooga-attacks-claim-a-5th-military-service-members-life.html; http://www.cnn.com/20…	-	http://www.reuters.com/article/2015/07/16/us-usa-shooting-tennessee-idUSKCN0PQ1WY20150716; http://www.nytimes.com/2015/07/18/us/chattanooga-gunmans-past-scoured-for-extremist-ties.html; http://www.wsj.com/articles/chattanooga-shooting-highlights-online-gun-sales-1437435518http://www.nytimes.com/2015/07/19/us/chattanooga-attacks-claim-a-5th-military-service-members-life.html; http://www.cnn.com/20…	35.047157	-85.311819	Mass	2015	7/16/2015	6040
44	Umpqua Community College shooting	Roseburg	Oregon	1	10	2015	26-year-old Chris Harper Mercer opened fire at Umpqua Community College in southwest Oregon. The gunman shot himself to death after being wounded in a shootout with police.	9	9	18	School	26	Unclear	Harper-Mercer's mother said in multiple online postings that he had Asperger's syndrome. Harper-Mercer graduated from the Switzer Learning Center, a school for students with special needs, emotional difficulties, autism and Asperger's syndrome.	Yes	From the home he shared with his mother. All were legally obtained by either Harper/Mercer or family members.	Five pistols, one rifle, five magazines of ammunition	9 mm Glock pistol, .40 caliber Smith & Wesson, .40 caliber Taurus pistol, .556 caliber Del-Ton; (ammo details unclear)	Other	Male	http://www.nytimes.com/2015/10/03/us/chris-harper-mercer-umpqua-community-college-shooting.html; http://www.latimes.com/nation/nationnow/la-na-nn-chris-harper-mercer-oregon-shooting-20151002-htmlstory.html; http://www.huffingtonpost.com/entry/ian-mercer-father-guns_56116d7ae4b0af3706e12525; http://wate.com/2015/10/02/what-we-know-about-umpqua-community-college-shooter-2/; http://www.cnn.com/2015/…	http://www.latimes.com/nation/nationnow/la-na-nn-chris-harper-mercer-oregon-shooting-20151002-htmlstory.html	http://www.nytimes.com/2015/10/03/us/chris-harper-mercer-umpqua-community-college-shooting.html; http://www.latimes.com/nation/nationnow/la-na-nn-chris-harper-mercer-oregon-shooting-20151002-htmlstory.html; http://www.huffingtonpost.com/entry/ian-mercer-father-guns_56116d7ae4b0af3706e12525; http://wate.com/2015/10/02/what-we-know-about-umpqua-community-college-shooter-2/; http://www.cnn.com/2015/…	43.289538	-123.333193	Mass	2015	10/1/2015	6117
43	Colorado Springs shooting rampage	Colorado Springs	Colorado	31	10	2015	Noah Harpham, 33, shot three people before dead in Colorado Springs before police killed him in a shootout.	3	0	3	Other	33	Unclear	Prior to the rampage, Harpham wrote an "incoherent" blog and rambled "nonsensically" in a YouTube video about mind control techniques and God, according to the Denver Post. He had a history of drug and alcohol abuse.	Yes	Unclear	Two handguns and a rifle	AR-15 rifle, a 9 mm pistol, and a .357 revolver	White	M	http://www.motherjones.com/mojo/2015/11/open-carry-mass-shooting-colorado-springs and http://www.denverpost.com/news/ci_29059452/colorado-springs-police-confronted-shot-gunman-minutes and http://www.cbsnews.com/news/shooter-in-colorado-springs-rampage-legally-purchased-guns/	-	http://www.motherjones.com/mojo/2015/11/open-carry-mass-shooting-colorado-springs and http://www.denverpost.com/news/ci_29059452/colorado-springs-police-confronted-shot-gunman-minutes and http://www.cbsnews.com/news/shooter-in-colorado-springs-rampage-legally-purchased-guns/	38.83755	-104.814251	Mass	2015	10/31/2015	6147
42	Planned Parenthood clinic	Colorado Springs	Colorado	27	11	2015	Robert Lewis Dear, 57, shot and killed a police officer and two citizens when he opened fire at a Planned Parenthood health clinic in Colorado Springs, Colorado. Nine others were wounded. Dear was arrested after an hours-long standoff with police.	3	9	12	Workplace	57	Unclear	The judge in the case has not publicly released Dear's medical and mental health records. As of April 5, 2016, Dear was undergoing a competency evaluation. Dear had a history of disputes with his relatives and neighbors. At a hearing in December 2015, he said, "I am a warrior for the babies."	Unknown	Unclear	Long gun	Reportedly an AK-47 style semiautomatic rifle and others. Authorities had not released details on Dear's weapons as of April 2016.	White	M	http://www.nytimes.com/2015/11/28/us/colorado-planned-parenthood-shooting.html and http://www.cnn.com/2015/12/09/us/colorado-planned-parenthood-shooting/ and http://www.npr.org/sections/thetwo-way/2015/11/28/457674369/planned-parenthood-shooting-police-name-suspect-procession-for-fallen-officer and http://www.cbsnews.com/news/robert-lewis-dear-planned-parenthood-first-court-appearance/ and http:/…	-	http://www.nytimes.com/2015/11/28/us/colorado-planned-parenthood-shooting.html and http://www.cnn.com/2015/12/09/us/colorado-planned-parenthood-shooting/ and http://www.npr.org/sections/thetwo-way/2015/11/28/457674369/planned-parenthood-shooting-police-name-suspect-procession-for-fallen-officer and http://www.cbsnews.com/news/robert-lewis-dear-planned-parenthood-first-court-appearance/ and http:/…	38.881031	-104.849057	Mass	2015	11/27/2015	6174
41	San Bernardino mass shooting	San Bernardino	California	2	12	2015	Syed Rizwan Farook left a Christmas party held at Inland Regional Center, later returning with Tashfeen Malik and the two opened fire, killing 14 and wounding 21, ten critically. The two were later killed by police as they fled in an SUV.	14	21	35	Workplace	28	Unclear	Unclear	Yes	The suspects purchased their handguns in the United States; the assault rifles were purchased by a third party.	Two assault rifles and two semi-automatic pistols were used in the attack. Police found a remote controlled explosive device at the scene of the crime. At the home were 12 pipe bombs, 2,500 rounds for the AR-15 variants, 2,000 rounds for the pistols, and several hundred for a .22 calibre rifle. In the suspects' car were an additional 1,400 rounds for the rifles and 200 for the handguns.	Two semiautomatic AR-15-style rifles—one a DPMS A-15, the other a Smith & Wesson M&P15, both with .223 calibre ammunition. Two 9mm semiautomatic handguns. High capacity magazines.	Other	Male & Female	http://www.motherjones.com/mojo/2015/12/san-bernardino-shooting and http://www.cnbc.com/2015/12/03/san-bernardino-shooting-suspects-rizwan-farook-tashfeen-malik-dead.html and http://www.nytimes.com/2015/12/04/us/san-bernardino-shooting.html and http://www.nytimes.com/2015/12/04/us/weapons-in-san-bernardino-shootings-were-legally-obtained.html?_r=0	-	http://www.motherjones.com/mojo/2015/12/san-bernardino-shooting and http://www.cnbc.com/2015/12/03/san-bernardino-shooting-suspects-rizwan-farook-tashfeen-malik-dead.html and http://www.nytimes.com/2015/12/04/us/san-bernardino-shooting.html and http://www.nytimes.com/2015/12/04/us/weapons-in-san-bernardino-shootings-were-legally-obtained.html?_r=0	34.075961	-117.27789	Mass	2015	12/2/2015	6179
40	Kalamazoo shooting spree	Kalamazoo County	Michigan	20	2	2016	Jason B. Dalton, a driver for Uber, apparently selected his victims randomly as he went on a rampage over several hours in three different locations, including five people he shot in the parking lot of a Cracker Barrel restaurant. He was "arrested without incident" at a downtown Kalamazoo bar about six hours after the rampage began.	6	2	8	Other	45	Unclear	Unclear	Yes	-	Semiautomatic handgun	9 mm handgun (ammo used unclear)	White	M	http://www.nytimes.com/2016/02/22/us/kalamazoo-michigan-random-shootings.html; http://www.mlive.com/news/kalamazoo/index.ssf/2016/02/4_things_we_know_about_kalamaz.html; http://www.mlive.com/news/kalamazoo/index.ssf/2016/02/prosecutor_mass_shooting_suspe.html#incart_river_index	-	http://www.nytimes.com/2016/02/22/us/kalamazoo-michigan-random-shootings.html; http://www.mlive.com/news/kalamazoo/index.ssf/2016/02/4_things_we_know_about_kalamaz.html; http://www.mlive.com/news/kalamazoo/index.ssf/2016/02/prosecutor_mass_shooting_suspe.html#incart_river_index	42.236689	-85.674795	Mass	2016	2/20/2016	6259
39	Excel Industries mass shooting	Hesston	Kansas	25	2	2016	Cedric L. Ford, who worked as a painter at a manufacturing company, shot victims from his car and at his workplace before being killed by police at the scene. Shortly before the rampage he had been served with a restraining order.	3	14	17	Workplace	38	Unclear	Unclear	Yes	-	Semiautomatic rifle, semiautomatic handgun	Zastava Serbia AK-47-style rifle, Glock Model 22 .40-caliber handgun; high-capacity magazines (30 rounds)	Black	M	http://www.nytimes.com/2016/02/26/us/shooting-at-plant-hesston-kansas.html; https://www.washingtonpost.com/news/morning-mix/wp/2016/02/26/alcoholic-violent-depressed-portrait-of-kansas-shooter-emerges/; https://www.washingtonpost.com/news/post-nation/wp/2016/02/26/kansas-gunman-served-protection-from-abuse-order-shortly-before-shootings-sheriff-says/; http://heavy.com/news/2016/02/cedric-ford-hes…	-	http://www.nytimes.com/2016/02/26/us/shooting-at-plant-hesston-kansas.html; https://www.washingtonpost.com/news/morning-mix/wp/2016/02/26/alcoholic-violent-depressed-portrait-of-kansas-shooter-emerges/; https://www.washingtonpost.com/news/post-nation/wp/2016/02/26/kansas-gunman-served-protection-from-abuse-order-shortly-before-shootings-sheriff-says/; http://heavy.com/news/2016/02/cedric-ford-hes…	38.135992	-97.425145	Mass	2016	2/25/2016	6264
38	Orlando nightclub massacre	Orlando	Florida	12	6	2016	Omar Mateen, 29, attacked the Pulse nighclub in Orlando in the early morning hours of June 12. He was killed by law enforcement who raided the club after a prolonged standoff.	49	53	102	Other	29	Unclear	Unclear	Yes	Shooting center in Port St. Lucie, Florida	Semiautomatic rifle, semiautomatic handgun	Sig Sauer MCX rifle, Glock 17 9mm; high-capacity magazines (30 rounds)	Other	M	http://www.motherjones.com/politics/2016/06/assault-rifle-used-by-orlando-mass-shooter; http://wrbl.com/2016/06/13/orlando-police-make-statement-on-mass-shooting/; http://www.slate.com/articles/news_and_politics/crime/2016/06/the_ar_15_and_other_assault_rifles_are_bad_high_capacity_magazines_are_worse.html	-	http://www.motherjones.com/politics/2016/06/assault-rifle-used-by-orlando-mass-shooter; http://wrbl.com/2016/06/13/orlando-police-make-statement-on-mass-shooting/; http://www.slate.com/articles/news_and_politics/crime/2016/06/the_ar_15_and_other_assault_rifles_are_bad_high_capacity_magazines_are_worse.html	28.519718	-81.376777	Mass	2016	6/12/2016	6372
37	Dallas police shooting	Dallas	Texas	7	7	2016	Micah Xavier Johnson, a 25-year-old Army veteran, targeted police at a peaceful Black Lives Matter protest, killing five officers and injuring nine others as well as two civilians. After a prolonged standoff in a downtown building, law enforcement killed Johnson using a robot-delivered bomb.	5	11	16	Other	25	Unclear	Unclear	Yes	online and or gun show	Semiautomatic rifle, semiautomatic handguns	Izhmash-Saiga 5.45mm (AK-style) semiautomatic rifle with large capacity magazines; Glock 9mm handgun, .25-caliber semiautomatic handgun	Black	M	http://www.nytimes.com/2016/07/11/us/dallas-shooting-micah-johnson-police.html?_r=0; http://www.wsj.com/articles/dallas-shooter-purchased-guns-legally-official-says-1468269720	-	http://www.nytimes.com/2016/07/11/us/dallas-shooting-micah-johnson-police.html?_r=0; http://www.wsj.com/articles/dallas-shooter-purchased-guns-legally-official-says-1468269720	32.7801052	-96.8000082	Mass	2016	7/7/2016	6397
36	Baton Rouge police shooting	Baton Rouge	Lousiana	17	7	2016	Gavin Long, 29, a former Marine who served in Iraq, killed three police offers responding to a 911 call, and wounded three others. He was killed in a shoot-out with other officers responding to the scene. Prior to the attack, Long posted prolifically on social media, where he expressed admiration for the cop killer in Dallas 10 days prior.	3	3	6	Other	29	Yes	Unclear	Unknown	-	Two semiautomatic rifles; one semiautomatic handgun	IWI Tavor SAR 5.56 caliber rifle, Springfield XD 9, 9mm	Black	M	http://time.com/4411027/baton-rouge-shooter-gavin-long/ ; http://www.nytimes.com/2016/07/18/us/baton-rouge-shooting.html; http://www.kansascity.com/news/local/article90266242.html; http://www.nola.com/crime/index.ssf/2016/07/gavin_long_guns_baton_rouge_po.html; http://www.motherjones.com/politics/2016/07/copycat-mass-shooters-rising-baton-rouge-munich	-	http://time.com/4411027/baton-rouge-shooter-gavin-long/ ; http://www.nytimes.com/2016/07/18/us/baton-rouge-shooting.html; http://www.kansascity.com/news/local/article90266242.html; http://www.nola.com/crime/index.ssf/2016/07/gavin_long_guns_baton_rouge_po.html; http://www.motherjones.com/politics/2016/07/copycat-mass-shooters-rising-baton-rouge-munich ; https://www.nytimes.com/2017/06/30/us/gavin…	30.433601	-91.081403	Spree	2016	7/17/2016	6407
35	Cascade Mall shooting	Burlington	Washington	23	9	2016	Arcan Cetin, 20, killed a teen girl and three women in the cosmetics section of a Macy’s department store at the Cascade Mall. A man was critically wounded in the shooting and taken to Harborview Medical Center in Seattle, where he died. Cetin was apprehended by police a few hours after the shooting while driving a car near his residence.	5	0	5	Other	20	Yes	According to the Cetin's stepfather he had "mental health issues"; court records showed that he suffered from anxiety and depression.	TBD	-	Rifle	Ruger .22-caliber	-	M	http://www.nytimes.com/2016/09/25/us/mall-shooting-washington-state.html; https://www.seattletimes.com/seattle-news/crime/accused-cascade-mall-shooter-dies-in-snohomish-county-jail/	http://www.nbcnews.com/news/us-news/arcan-cetin-accused-cascade-mall-shooter-charged-five-counts-murder-n654586	http://www.nytimes.com/2016/09/25/us/mall-shooting-washington-state.html; https://www.seattletimes.com/seattle-news/crime/accused-cascade-mall-shooter-dies-in-snohomish-county-jail/	48.461367	-122.337918	Mass	2016	9/23/2016	6475
34	Fort Lauderdale airport shooting	Fort Lauderdale	Florida	6	1	2017	Esteban Santiago, 26, flew from Alaska to Fort Lauderdale, where he opened fire in the baggage claim area of the airport, killing five and wounding six before police aprehended him. (Numerous other people were reportedly injured while fleeing during the panic.)	5	6	11	Airport	26	Yes	Among other signs, Santiago had gone to a FBI office in Anchorage and complained that his mind was being controlled by the CIA.	Yes	-	semiautomatic handgun	Walther 9mm semi-automatic pistol[	Latino	M	http://www.nytimes.com/2017/01/07/us/esteban-santiago-fort-lauderdale-airport-shooting-.html?_r=0	http://www.nytimes.com/2017/01/07/us/esteban-santiago-fort-lauderdale-airport-shooting-.html?_r=0	http://www.nytimes.com/2017/01/07/us/esteban-santiago-fort-lauderdale-airport-shooting-.html?_r=0	26.072751	-80.143382	Mass	2017	1/6/2017	6580
33	Fresno downtown shooting	Fresno	California	18	4	2017	Kori Ali Muhammad, 39, opened fire along a street in downtown Fresno, killing three people randomly in an alleged hate crime prior to being apprehended by police. Muhammad, who is black, killed three white victims and later described his attack as being racially motivated; he also reportedly yelled 'Allahu Akbar' at the time he was arrested, but authorities indicated they found no links to Islami…	3	0	3	Other	39	Unclear	-	Unknown	-	handgun	.357 revolver	Black	M	http://www.dailymail.co.uk/news/article-4443722/Gunman-Fresno-shooting-speaks-jail.html; https://www.nytimes.com/2017/04/18/us/fresno-shooting-rampage-kori-ali-muhammad.html?_r=0	-	http://www.dailymail.co.uk/news/article-4443722/Gunman-Fresno-shooting-speaks-jail.html; https://www.nytimes.com/2017/04/18/us/fresno-shooting-rampage-kori-ali-muhammad.html?_r=0	36.746378	-119.800319	Mass	2017	4/18/2017	6682
32	Rural Ohio nursing home shooting	Kirkersville	Ohio	12	5	2017	Thomas Hartless, 43, shot and killed a former girlfriend and another employee of a nursing home, and fatally shot the Kirkersville police chief responding to the scene. Hartless' former girlfriend had recently obtained a court protection order against Hartless. Investigators later found more than 60 firearms in the home of Hartless, who was found dead at the scene of the attack, having turned his…	3	0	3	Workplace	43	Yes	Hartless had a violent criminal history; his former girlfriend had submitted a letter in court recently stating that he had "a severe mental disorder."	TBD	-	handgun, shotgun	-	White	M	http://abc6onyourside.com/news/local/report-of-shooting-in-kirkersville; http://www.cbsnews.com/news/64-guns-seized-from-home-of-killer-in-ohio-nursing-home-shooting/; https://www.whio.com/news/crime--law/kirkersville-neighbor-warns-shooter-month-before-care-center-attack/OukG4cD38566LEogbq0qDM/	http://www.cbsnews.com/news/64-guns-seized-from-home-of-killer-in-ohio-nursing-home-shooting/	http://abc6onyourside.com/news/local/report-of-shooting-in-kirkersville; http://www.cbsnews.com/news/64-guns-seized-from-home-of-killer-in-ohio-nursing-home-shooting/	39.959034	-82.596508	Mass	2017	5/12/2017	6706
31	Florida awning manufacturer shooting	Orlando	Florida	5	6	2017	John Robert Neumann, Jr., 45, a former employee of manufacturer Fiamma Inc. fatally shot five workers at the company, and then killed himself on the scene. He'd been fired from the company in April. The attack took place a week before the one-year anniversary of the Orlando nightclub massacre.	5	0	5	Workplace	45	Unclear	-	TBD	-	semiautomatic handgun	-	-	M	http://www.postandcourier.com/news/multiple-people-dead-following-shooting-near-orlando-monday-morning/article_918fe64c-49f6-11e7-b071-a3fbdb04ebcc.html; http://www.mcclatchydc.com/news/politics-government/national-politics/article154471839.htmlhttp://edition.cnn.com/2017/06/05/us/orlando-fatalities/; http://www.orlandosentinel.com/news/orlando-workplace-shooting/os-john-robert-neumann-shooting-s…	-	http://www.postandcourier.com/news/multiple-people-dead-following-shooting-near-orlando-monday-morning/article_918fe64c-49f6-11e7-b071-a3fbdb04ebcc.html; http://www.mcclatchydc.com/news/politics-government/national-politics/article154471839.htmlhttp://edition.cnn.com/2017/06/05/us/orlando-fatalities/; http://www.orlandosentinel.com/news/orlando-workplace-shooting/os-john-robert-neumann-shooting-s…	28.580295	-81.294086	Mass	2017	6/5/2017	6730
30	Pennsylvania supermarket shooting	Tunkhannock	Pennsylvania	7	6	2017	Randy Stair, a 24-year-old worker at Weis grocery fatally shot three of his fellow employees. He reportedly fired 59 rounds with a pair of shotguns before turning the gun on himself as another co-worker fled the scene for help and law enforcement responded.	3	0	3	Workplace	24	Unclear	-	TBD	-	shotguns	-	White	M	http://www.pressconnects.com/story/news/local/pennsylvania/2017/06/08/dead-murder-suicide-pa-weis/102621742/; https://www.washingtonpost.com/news/morning-mix/wp/2017/06/09/killer-in-supermarket-shooting-posted-chilling-videos-online-lauding-columbine-massacre/?utm_term=.4cf2327eb879; https://www.cbsnews.com/news/weiss-supermarket-shooting-spree-randy-stair-spared-coworker/	-	http://www.pressconnects.com/story/news/local/pennsylvania/2017/06/08/dead-murder-suicide-pa-weis/102621742/; https://www.washingtonpost.com/news/morning-mix/wp/2017/06/09/killer-in-supermarket-shooting-posted-chilling-videos-online-lauding-columbine-massacre/?utm_term=.4cf2327eb879; https://www.cbsnews.com/news/weiss-supermarket-shooting-spree-randy-stair-spared-coworker/	41.529546	-75.94722	Mass	2017	6/7/2017	6732
29	San Francisco UPS shooting	San Francisco	California	14	6	2017	Jimmy Lam, 38, fatally shot three coworkers and wounded two others inside a UPS facility in San Francisco. Lam killed himself as law enforcement officers responded to the scene.	3	2	5	Workplace	38	Yes	Lam had a history of domestic, work conflict	No	Unclear; the firearm was stolen in Utah. A second handgun Lam had (also stolen) was unused in the attack.	two handguns	MAC-10-style “assault pistol”; 30-round magazine. An additional box of ammunition.	Asian	M	http://www.nbcbayarea.com/news/local/Active-Shooter-San-Francisco-Police-428441423.html; https://apnews.com/2c1690393510447995018b0f9467b44c?utm_campaign=SocialFlow&utm_source=Twitter&utm_medium=AP; http://www.sfchronicle.com/bayarea/article/Police-swarm-UPS-building-in-SF-on-report-of-11219519.php; https://www.pressroom.ups.com/pressroom/ContentDetailsViewer.page?ConceptType=PressReleases&id=149…	http://www.ktvu.com/news/ktvu-local-news/261771610-story; https://twitter.com/LauraGarciaCann/status/875072768471117824; http://heavy.com/news/2017/06/jimmy-lam-ups-san-francisco-shooting-suspect/; http://heavy.com/news/2017/06/jimmy-lam-ups-san-francisco-shooting-suspect/	http://www.nbcbayarea.com/news/local/Active-Shooter-San-Francisco-Police-428441423.html; https://apnews.com/2c1690393510447995018b0f9467b44c?utm_campaign=SocialFlow&utm_source=Twitter&utm_medium=AP; http://www.sfchronicle.com/bayarea/article/Police-swarm-UPS-building-in-SF-on-report-of-11219519.php; https://www.pressroom.ups.com/pressroom/ContentDetailsViewer.page?ConceptType=PressReleases&id=149…	37.765947	-122.406087	Mass	2017	6/14/2017	6739
28	Las Vegas Strip massacre	Las Vegas	Nevada	1	10	2017	Stephen Craig Paddock, 64, fired a barrage of rapid gunfire—using semiautomatic rifles modified with "bump stocks"—at thousands of concertgoers on the Las Vegas Strip late on a Sunday night; Paddock had positioned himself in a corner suite on the 32nd floor of the Mandalay Bay Resort and Casino, where he took aim from windows he'd smashed open. Police responding to the attack found Paddock inside…	58	546	604	Other	64	TBD	Perpetrator's history unclear. In 1969 Paddock's father was classified by the FBI as a dangerous psychopath with suicidal tendencies; psychopathy can be heritable (see Mother Jones sourcing).	Yes	Two gun shops in Nevada	23 firearms, mostly rifles; including scopes, and two modified for "fully automatic" firing; two were mounted on tripods	AR-15-style and AK-47-style rifles and "a large cache of ammunition"; four Daniel Defense DDM4 rifles, three FN-15s and other rifles made by Sig Sauer.	White	M	https://www.lvmpd.com/en-us/Documents/1_October_FIT_Report_01-18-2018_Footnoted.pdf; https://www.nytimes.com/2017/10/02/us/stephen-paddock-vegas-shooter.html; https://www.wsj.com/articles/las-vegas-suspect-likely-used-automatic-rifle-in-massacre-1506966716; https://www.usatoday.com/story/news/nation/2017/10/02/las-vegas-shooting/722191001/; https://www.usatoday.com/story/news/nation/2017/10/02/la…	https://www.nytimes.com/2017/10/13/us/stephen-paddock-father-vegas.html; http://www.motherjones.com/crime-justice/2017/10/the-las-vegas-shooter-didnt-just-snap-they-never-do/	https://www.lvmpd.com/en-us/Documents/1_October_FIT_Report_01-18-2018_Footnoted.pdf; https://www.nytimes.com/2017/10/02/us/stephen-paddock-vegas-shooter.html; https://www.wsj.com/articles/las-vegas-suspect-likely-used-automatic-rifle-in-massacre-1506966716; https://www.usatoday.com/story/news/nation/2017/10/02/las-vegas-shooting/722191001/; https://www.usatoday.com/story/news/nation/2017/10/02/la…	36.095739	-115.171544	Mass	2017	10/1/2017	6848
27	Edgewood businees park shooting	Edgewood	Maryland	18	10	2017	Radee Labeeb Prince, 37, fatally shot three people and wounded two others around 9am at Advance Granite Solutions, a home remodeling business where he worked near Baltimore. Hours later he shot and wounded a sixth person at a car dealership in Wilmington, Delaware. He was apprehended that evening following a manhunt by authorities.	3	3	6	Workplace	37	Unclear	-	No	Unclear	handgun	.380-caliber; make unclear	Black	M	http://www.baltimoresun.com/news/maryland/harford/aegis/ph-ag-edgewood-shooting-20171018-story.html; http://www.cnn.com/2017/10/18/us/maryland-harford-county-shooting/index.html	-	http://www.baltimoresun.com/news/maryland/harford/aegis/ph-ag-edgewood-shooting-20171018-story.html; http://www.cnn.com/2017/10/18/us/maryland-harford-county-shooting/index.html	39.452189	-76.309988	Mass	2017	10/18/2017	6865
26	Walmart shooting in suburban Denver	Thornton	Colorado	1	11	2017	Scott Allen Ostrem, 47, walked into a Walmart in a suburb north of Denver and fatally shot two men and a woman, then left the store and drove away. After an all-night manhunt, Ostrem, who had financial problems but no serious criminal history, was captured by police after being spotted near his apartment in Denver.	3	0	3	Other	47	Unclear	-	TBD	-	semiautomatic handgun	-	White	M	https://www.nytimes.com/2017/11/01/us/thornton-colorado-walmart-shooting.html; http://www.cnn.com/2017/11/01/us/colorado-walmart-shooting/index.html; http://www.thedenverchannel.com/news/crime/colorado-walmart-shooting-suspect-scott-ostrem-had-run-ins-with-police-financial-troubles; http://www.ibtimes.com/who-scott-ostrem-manhunt-underway-colorado-walmart-shooting-suspect-2609562	-	https://www.nytimes.com/2017/11/01/us/thornton-colorado-walmart-shooting.html; http://www.cnn.com/2017/11/01/us/colorado-walmart-shooting/index.html; http://www.thedenverchannel.com/news/crime/colorado-walmart-shooting-suspect-scott-ostrem-had-run-ins-with-police-financial-troubles; http://www.ibtimes.com/who-scott-ostrem-manhunt-underway-colorado-walmart-shooting-suspect-2609562	39.876374	-104.986132	Mass	2017	11/1/2017	6879
25	Texas First Baptist Church massacre	Sutherland Springs	Texas	5	11	2017	Devin Patrick Kelley, a 26-year-old ex-US Air Force airman, opened fire at the First Baptist Church in Sutherland Springs during Sunday morning services, killing at least 26 people and wounding and injuring 20 others. He left the church and fled in his vehicle after engaging in a gunfight with a local citizen; he soon crashed his vehicle and died from a self-inflicted gunshot wound.	26	20	46	Religious	26	Yes	Kelley had a history of domestic violence, including a court martial and conviction stemming from assaulting his wife and child; he also had a history of cruelty to animals and of stalking and harassing ex-girlfriends, including an underage girl. He reportedly briefly escaped from a mental health facility in 2012.	Kelley passed federal criminal background checks; the US Air Force failed to provide information on his criminal history to the FBI	Purchased in April 2016 from an Academy Sports & Outdoors store in San Antonio	semiautomatic rifle	Ruger AR-556; Kelley also possessed semiautomatic handguns	White	M	https://www.washingtonpost.com/news/morning-mix/wp/2017/11/06/who-is-devin-patrick-kelley-gunman-who-officials-say-killed-churchgoers-in-sutherland-springs/; https://www.washingtonpost.com/news/post-nation/wp/2017/11/06/investigators-hunt-for-motive-in-texas-church-shooting-as-the-grieving-spans-generations/; https://www.washingtonpost.com/news/morning-mix/wp/2017/11/06/an-unlikely-hero-describes…	http://www.expressnews.com/news/local/article/Suspected-gunman-Devin-Patrick-Kelley-lived-near-12334186.php; http://www.denverpost.com/2017/11/06/texas-shooting-devin-patrick-kelley-colorado-arrest/; https://www.nbcnews.com/storyline/texas-church-shooting/who-devin-kelley-alleged-texas-church-shooter-n817806; https://www.click2houston.com/news/sutherland-springs-church-shooter-escaped-mental-heal…	https://www.washingtonpost.com/news/morning-mix/wp/2017/11/06/who-is-devin-patrick-kelley-gunman-who-officials-say-killed-churchgoers-in-sutherland-springs/; https://www.washingtonpost.com/news/post-nation/wp/2017/11/06/investigators-hunt-for-motive-in-texas-church-shooting-as-the-grieving-spans-generations/; https://www.washingtonpost.com/news/morning-mix/wp/2017/11/06/an-unlikely-hero-describes…	29.273282	-98.056488	Mass	2017	11/5/2017	6883
24	Rancho Tehama shooting spree	Rancho Tehama	California	14	11	2017	Kevin Janson Neal, 44, went on an approximately 45-minute shooting spree in the rural community of Rancho Tehama Reserve in Northern California, including shooting up an elementary school, before being killed by law enforcement officers. Neal had also killed his wife at home.	5	10	15	Other	44	TBD	-	No	TBD	semiautomatic rifles	Two illegally modified rifles	White	M	https://www.nbcnews.com/news/us-news/california-mass-shooter-killed-wife-buried-her-beneath-floor-n821051; https://www.npr.org/sections/thetwo-way/2017/11/15/564335359/in-harm-s-way-school-staff-saved-students-during-tehama-county-shooting; https://twitter.com/anblanx/status/930862796123729920	-	https://www.nbcnews.com/news/us-news/california-mass-shooter-killed-wife-buried-her-beneath-floor-n821051; https://www.npr.org/sections/thetwo-way/2017/11/15/564335359/in-harm-s-way-school-staff-saved-students-during-tehama-county-shooting; https://twitter.com/anblanx/status/930862796123729920	40.018759	-122.393089	Spree	2017	11/14/2017	6892
23	Pennsylvania carwash shooting	Melcroft	Pennsylvania	28	1	2018	Timothy O'Brien Smith, 28, wearing body armor and well-stocked with ammo, opened fire at a carwash early in the morning in this rural community, killing four people. A fifth victim, though not shot, suffered minor injuries. One of the deceased victims, 25-year-old Chelsie Cline, had been romantically involved with Smith and had broken off the relationship recently, according to her sister. Smith …	4	1	5	Other	28	TBD	-	TBD	TBD	semiautomatic rifle and semiautomatic handgun	-	White	M	http://www.wpxi.com/news/top-stories/family-members-small-community-in-shock-after-4-killed-in-shooting/690497960; http://www.wpxi.com/news/top-stories/suspect-in-mass-shooting-at-car-wash-pronounced-dead/691578228	-	http://www.wpxi.com/news/top-stories/family-members-small-community-in-shock-after-4-killed-in-shooting/690497960; http://www.wpxi.com/news/top-stories/suspect-in-mass-shooting-at-car-wash-pronounced-dead/691578228	40.052151	-79.389166	Mass	2018	1/28/2018	6967
22	Marjory Stoneman Douglas High School shooting	Parkland	Florida	14	2	2018	Nikolas J. Cruz, 19, heavily armed with an AR-15, tactical gear, and “countless magazines” of ammo, according to the Broward County Sheriff, attacked the high school as classes were ending for the day, killing at least 17 people and injuring many others. He was apprehended by authorities shortly after fleeing the campus.	17	17	34	School	19	Yes	Cruz had a long history of behavioral problems and had spent time in mental health clinics.	Yes	A Florida pawn shop	semiautomatic rifle	AR-15	White	M	https://www.nytimes.com/2018/02/14/us/parkland-school-shooting.html; https://www.nytimes.com/2018/02/15/us/nikolas-cruz-florida-shooting.html; https://www.washingtonpost.com/news/local/wp/2019/01/25/feature/brother-parkland-shooter-nikolas-cruz/?utm_term=.1cc1aa9bb21a	https://www.nytimes.com/2018/02/15/us/nikolas-cruz-florida-shooting.html	https://www.nytimes.com/2018/02/14/us/parkland-school-shooting.html; https://www.nytimes.com/2018/02/15/us/nikolas-cruz-florida-shooting.html	26.30483	-80.269511	Mass	2018	2/14/2018	6984
21	Yountville veterans home shooting	Yountville	California	9	3	2018	Army veteran Albert Cheung Wong, 36, stormed a veterans home where he was previously under care, exchanging gunfire with a sheriff’s deputy and taking three women hostage, one of whom he’d previously threatened. After a standoff with law enforcement, he killed the three women and himself.	3	0	3	Workplace	36	Yes	Wong had served in Afghanistan and had a history of PTSD.	Yes	TBD	semiautomatic rifle; shotgun	-	Asian	M	https://www.cnn.com/2018/03/10/us/california-veterans-home-shooting/index.html; http://www.ktvu.com/news/gunman-in-yountville-veterans-home-killings-was-ex-patient; https://www.washingtonpost.com/news/post-nation/wp/2018/03/09/police-respond-to-reports-of-gunfire-and-hostages-taken-at-california-veterans-home/?utm_term=.b9dde7ac5f0f	https://www.cnn.com/2018/03/10/us/california-veterans-home-shooting/index.html	https://www.cnn.com/2018/03/10/us/california-veterans-home-shooting/index.html; http://www.ktvu.com/news/gunman-in-yountville-veterans-home-killings-was-ex-patient; https://www.washingtonpost.com/news/post-nation/wp/2018/03/09/police-respond-to-reports-of-gunfire-and-hostages-taken-at-california-veterans-home/?utm_term=.b9dde7ac5f0f	38.392496	-122.366528	Mass	2018	3/9/2018	7007
20	Waffle House shooting	Nashville	Tennessee	22	4	2018	Travis Reinking, 29, opened fire around 3:30 a.m. in the parking lot of a Waffle House in Antioch, and continued shooting as he entered the restaurant. As he attempted to reload his AR-15, a bystander heroically wrestled the rifle away from Reinking, who then fled; he was captured by authorities the following day. Reinking had a history of erratic behavior and run-ins with law enforcement in his …	4	4	8	Other	29	Yes	Reinking had a history of erratic behavior and run-ins with law enforcement in his home state of Illinois, including claims that he was being stalked and harassed by pop star Taylor Swift. In July 2017, he was arrested at the White House after breaching security in an effort to speak with President Trump, reportedly claiming his right to do so as “a sovereign citizen.”	Yes	Family member	semiautomatic rifle	AR-15	White	M	https://www.washingtonpost.com/news/post-nation/wp/2018/04/23/waffle-house-shooting-travis-reinking-manhunt-continues-nashville-police-say/?utm_term=.69579db5fdc6; https://www.tennessean.com/story/news/2018/04/23/waffle-house-shooting-travis-reinking-search-continues-antioch-nashville/541313002/; https://www.nytimes.com/2018/04/23/us/waffle-house-shooting-nashville.html; https://www.buzzfeed.com/…	https://www.buzzfeed.com/briannasacks/this-is-what-we-know-about-the-suspected-waffle-house-gunman?utm_term=.ilj2Knad6#.lklzyb3vj	https://www.washingtonpost.com/news/post-nation/wp/2018/04/23/waffle-house-shooting-travis-reinking-manhunt-continues-nashville-police-say/?utm_term=.69579db5fdc6; https://www.tennessean.com/story/news/2018/04/23/waffle-house-shooting-travis-reinking-search-continues-antioch-nashville/541313002/; https://www.nytimes.com/2018/04/23/us/waffle-house-shooting-nashville.html; https://www.buzzfeed.com/…	36.052521	-86.616944	Mass	2018	4/22/2018	7051
19	Santa Fe High School shooting	Santa Fe	Texas	18	5	2018	Dimitrios Pagourtzis, a 17-year-old student, opened fire at Santa Fe High School with a shotgun and .38 revolver owned by his father; Pagourtzis killed 10 and injured at least 13 others before surrendering to authorities after a standoff and additional gunfire inside the school. (Pagourtzis reportedly had intended to commit suicide.) Investigators also found undetonated explosive devices in the v…	10	13	23	School	17	-	-	TBD	Father's weapons	shotgun; .38 revolver	-	White	M	https://www.chron.com/news/houston-texas/article/Shots-fired-at-Santa-Fe-High-School-12925050.php; https://www.nytimes.com/2018/05/18/us/school-shooting-santa-fe-texas.html; https://www.aol.com/article/news/2018/05/21/suspected-texas-gunman-studied-previous-mass-shootings-report/23439884/	-	https://www.chron.com/news/houston-texas/article/Shots-fired-at-Santa-Fe-High-School-12925050.php; https://www.nytimes.com/2018/05/18/us/school-shooting-santa-fe-texas.html; https://www.aol.com/article/news/2018/05/21/suspected-texas-gunman-studied-previous-mass-shootings-report/23439884/	29.392825	-95.141972	Mass	2018	5/18/2018	7077
18	Capital Gazette shooting	Annapolis	Maryland	28	6	2018	Jarrod W. Ramos, 38, shot through the glass doors of the paper’s newsroom around 3pm to carry out his attack; police quickly responding to the scene found him hiding under a desk and apprehended him. Ramos had harbored a longstanding grudge against the paper over a 2011 column that had detailed his guilty plea for the harassment of a former female classmate. Ramos had sued the paper for defamatio…	5	2	7	Workplace	38	-	-	Yes	-	shotgun	12-gauge pump-action shotgun	White	M	http://www.capitalgazette.com/news/annapolis/bs-md-gazette-shooting-20180628-story.html; http://www.capitalgazette.com/news/for_the_record/bs-md-ramos-charges-20180629-story.html; https://www.nytimes.com/2018/06/28/us/capital-gazette-annapolis-shooting.html; https://www.washingtonpost.com/local/public-safety/heavy-police-activity-reported-around-capital-gazette-newsroom-in-annapolis/2018/06/28/32…	-	-	38.994548	-76.543657	Mass	2018	6/28/2018	7118
17	Fifth Third Center shooting	Cincinnati	Ohio	6	9	2018	Omar Enrique Santa Perez, 29, walked into the ground-floor lobby of a building in downtown Cincinnati shortly after 9 a.m. and opened fire. Within minutes, Perez was fatally wounded in a shootout with law enforcement officers responding to the scene.	3	2	5	Workplace	29	Yes	Perez filed a "delusional" lawsuit in 2017 against CNBC and TD Ameritrade; the federal judge who threw out the case said Perez's allegations were "rambling, difficult to decpipher and borders on delusional."	Yes	A local gun store	semiautomatic handgun	9mm handgun	Latino	M	https://www.cnn.com/2018/09/07/us/cincinnati-shooting/index.html; https://www.cincinnati.com/story/news/crime/crime-and-courts/2018/09/06/omar-santa-perez-cincinnati-shooter-filed-lawsuit-against-cnbc/1217643002/; https://www.cincinnati.com/story/news/2018/09/07/cincinnati-shooting-what-we-know-suspect/1221725002/; https://www.cincinnati.com/story/news/2018/09/06/cincinnati-shooting-suspect-arres…	-	-	39.101981	-84.511782	Mass	2018	9/6/2018	7188
16	T&T Trucking shooting	Bakersfield	California	12	9	2018	Javier Casarez, 54, who was going through a bitter divorce, went on a shooting spree targeting his ex-wife and former coworkers at the trucking company. His attack included fatally shooting one victim who he pursued to a nearby sporting goods retailer, and two others at a private residence. After then carjacking a woman who was driving with a child (and letting the two go), Casarez fatally shot h…	5	0	5	Workplace	54	-	-	Yes	-	handgun	Smith & Wesson Model 500 (.50-caliber revolver)	Latino	M	http://www.latimes.com/local/lanow/la-me-bakersfield-mass-shooting-20180914-story.html; https://www.cnn.com/2018/09/13/us/california-shootings-multiple-dead/index.html; https://www.bakersfield.com/ex-wife-in-mass-shooting-had-just-filed-for-child/article_8d7510c2-bc38-11e8-bc73-c3793e2ec681.html	-	-	35.349388	-118.916335	Spree	2018	9/12/2018	7194
15	Rite Aid warehouse shooting	Perryman	Maryland	20	9	2018	Snochia Moseley, 26, reportedly a disgruntled employee, shot her victims outside the building and on the warehouse floor; she later died from a self-inflicted gunshot at a nearby hospital. (No law enforcement officers responding to her attack fired shots.)	3	3	6	Workplace	26	-	-	Yes	-	semiautomatic handgun	Glock 9 mm	Black	F	http://www.baltimoresun.com/news/maryland/crime/bs-md-harford-shooting-20180920-story.html; https://www.washingtonpost.com/local/public-safety/maryland-sheriffs-office-says-multiple-victims-in-shooting/2018/09/20/9d2c6464-bcda-11e8-be70-52bd11fe18af_story.html; https://www.cnn.com/2018/09/20/us/maryland-shooting/index.html; https://heavy.com/news/2018/09/snochia-moseley/	-	-	39.455658	-76.208485	Mass	2018	9/20/2018	7202
14	Tree of Life synagogue shooting	Pittsburgh	Pennsylvania	27	10	2018	Robert D. Bowers, 46, shouted anti-Semitic slurs as he opened fire inside the Tree of Life synagogue during Saturday morning worship. He was armed with an assault rifle and multiple handguns and was apprehended after a standoff with police. His social media accounts contained virulent anti-Semitic content, and references to migrant caravan "invaders" hyped by President Trump and the Republican pa…	11	6	17	Religious	46	-	-	Yes	(Unclear; investigators confirmed he owned 10 guns in total, all purchased and possessed legally, and had a handgun license)	semiautomatic rifle; semiautomatic handguns	AR-15; Glock .357 (3)	White	M	https://www.nytimes.com/2018/10/27/us/active-shooter-pittsburgh-synagogue-shooting.html; https://www.cnn.com/us/live-news/pittsburgh-synagogue-shooting/h_0c180f52c8d032fd47eef570cc5065c2; https://www.nytimes.com/2018/10/30/us/ar15-gun-pittsburgh-shooting.html	-	-	40.443898	-79.921398	Mass	2018	10/27/2018	7239
13	Thousand Oaks nightclub shooting	Thousand Oaks	California	7	11	2018	Ian David Long, 28, dressed in black and armed with a handgun and a “smoke device,” approached the Borderline Bar & Grill — a country music venue popular with college students — close to midnight and opened fire, killing a security guard and then others in the club, including a sheriff’s deputy responding to the attack. Long was found dead at the scene from apparent suicide. He was a former Marin…	12	22	34	Other	28	Yes	Per the LATimes: "Sheriff Geoff Dean said his department had had several interactions with Long, including a call to his home in April for a complaint of disturbing the peace. Deputies at the time said Long was irate and acting irrationally, Dean said. They called in mental health professionals to evaluate him, and they concluded he did not need to be taken into custody."	Yes	A gun store in Simi Valley	semiautomatic handgun	Glock 21, .45 caliber; high-capacity magazine	-	M	http://www.latimes.com/local/lanow/la-me-ln-thousand-oaks-20181107-story.html; https://www.washingtonpost.com/nation/2018/11/08/multiple-injuries-reported-bar-shooting-thousand-oaks-calif/; https://www.nytimes.com/2018/11/08/us/shooting-california-thousand-oaks.html; https://www.nytimes.com/2018/11/08/us/ian-david-long-california-shooter.html; https://www.wsj.com/articles/multiple-injuries-report…	http://www.latimes.com/local/lanow/la-me-ln-thousand-oaks-20181107-story.html	-	34.176946	-118.874793	Mass	2018	11/7/2018	7250
12	Mercy Hospital shooting	Chicago	Illinois	19	11	2018	Juan Lopez, 32, confronted his former fiancé, ER doctor Tamara O'Neal, before shooting her and opening fire on others at the hospital, including a responding police officer, Samuel Jimenez, and a pharmacy employee, Dayna Less. Lopez was fatally shot by a responding SWAT officer. Lopez had a history of domestic abuse against an ex-wife, and was kicked out of a fire department training academy for …	3	0	3	Workplace	32	-	-	-	-	semiautomatic handgun	9mm handgun	Latino	M	https://www.cnn.com/2018/11/19/us/mercy-hospital-chicago-shooting/index.html; https://www.chicagotribune.com/news/local/breaking/ct-met-shooting-mercy-hospital-chicago-20181119-story.html; https://6abc.com/chicago-shooting-4-dead-including-officer-gunman/4720955/; https://chicago.cbslocal.com/2018/11/19/mercy-hospital-gunman-officer-killed; https://abc7ny.com/mercy-hospital-chicago-shooting-4-dea…	-	-	41.847667	-87.622009	Mass	2018	11/19/2018	7262
11	SunTrust bank shooting	Sebring	Florida	23	1	2019	Zephen A. Xaver, 21, fatally shot five women inside a bank and then called the police to confess. He was armed with a handgun and wore a bulletproof vest. He reportedly ordered the women to lie down on the floor and shot them execution-style. After a standoff with police, he surrendered and was taken into custody. A week prior, Xaver had quit a job as a prison guard trainee, and authorities said …	5	0	5	Workplace	21	Yes	Xaver was reported to have a lenghty history of expressing violent desires; an ex-girlfriend said she first met him at a psychiatric hospital in 2013.	Yes	-	handgun	9 mm handgun	White	M	https://wsbt.com/news/local/classmate-says-florida-bank-shooter-who-allegedly-killed-5-attended-bremen-high-school; https://www.washingtonpost.com/nation/2019/01/23/several-people-shot-after-gunman-barricades-himself-florida-bank-authorities-say/; https://www.wptv.com/news/state/accused-bank-shooter-zephen-xaver-fascinated-with-violence-ex-girlfriend-says; https://www.npr.org/2019/01/24/688183605…	https://wsbt.com/news/local/classmate-says-florida-bank-shooter-who-allegedly-killed-5-attended-bremen-high-school; https://www.washingtonpost.com/nation/2019/01/23/several-people-shot-after-gunman-barricades-himself-florida-bank-authorities-say/	-	27.471043	-81.45847	Mass	2019	1/23/2019	7327
10	Pennsylvania hotel bar shooting	State College	Pennsylvania	24	1	2019	Jordan Witmer, 21, shot three people at a Ramada Hotel bar near Penn State University, including a former girlfriend he was there with. He then fled the bar, crashed his car about a mile away, and stormed into a random house, fatally shooting an elderly resident and then himself. Witmer, who had a legal carry permit for his handgun, had just finished a three-year stint in the US Army; ten days pr…	3	1	4	Other	21	-	-	Yes	-	handgun	-	White	M	http://www.wistv.com/2019/01/26/details-emerge-about-shooting-rampage-near-penn-state/; https://www.pennlive.com/news/2019/01/state-college-shooter-pleaded-guilty-to-dui-crash-charges-days-before-killings.html; https://www.pennlive.com/news/2019/01/man-who-killed-3-in-state-college-wanted-to-be-a-cop-relatives-say.html	-	-	40.785142	-77.839411	Spree	2019	1/24/2019	7328
9	Harry Pratt Co. warehouse shooting	Aurora	Illinois	15	2	2019	Gary Martin, 45, went on a rampage inside the warehouse in response to being fired from his job and died soon thereafter in a shootout with police. Among his victims were five dead coworkers and five injured police officers. Martin had a felony record and lengthy history of domestic violence; he was able to obtain a gun despite having had his Illinois firearms ownership identification card revoke…	5	6	11	Workplace	45	Yes	(pending)	No	-	handgun	Smith & Wesson handgun, with a green sighting laser	Black	M	https://www.washingtonpost.com/nation/2019/02/16/man-kills-five-warehouse-shooting-spree-shortly-after-being-fired-illinois-police-say/?utm_term=.9863ec4ffc41; https://www.cnn.com/2019/02/17/us/aurora-shooting-termination/index.html; https://www.wsj.com/articles/companies-roll-out-gunshot-detectors-at-the-office-11550575801; https://www.cbsnews.com/news/gary-martin-aurora-illinois-plant-gunman-th…	-	-	41.753725	-88.331057	Mass	2019	2/15/2019	7350
8	Virginia Beach municipal building shooting	Virginia Beach	Virginia	31	5	2019	DeWayne Craddock, 40, a municipal city worker wielding handguns, a suppressor and high-capacity magazines, killed en masse inside a Virginia Beach muncipal building late in the day on a Friday, before dying in a prolonged gun battle with police. Craddock reportedly had submitted his resignation from his job that morning. He was a veteran of the Virginia Army National Guard, and "had a shaved head…	12	4	16	Workplace	40	TBD	-	Yes	-	2 handguns	.45-caliber handguns; noise suppressor (silencer); several high-capacity magazines	Black	M	https://www.washingtonpost.com/local/public-safety/virginia-beach-officials-expect-to-release-additional-details-of-mass-shooting/2019/06/02/a001b856-852f-11e9-a870-b9c411dc4312_story.html; https://pilotonline.com/news/local/virginia-beach-mass-shooting/article_e15ea290-853f-11e9-aa50-93751bba3c3b.html; https://pilotonline.com/news/local/virginia-beach-mass-shooting/article_c8353020-84a1-11e9-aa1…	-	-	36.75442	-76.060378	Mass	2019	5/31/2019	7455
7	Gilroy garlic festival shooting	Gilroy	California	28	7	2019	Santino William LeGan, 19, fired indiscriminately into the crowd near a concert stage at the festival. He used an AK-47-style rifle, purchased legally in Nevada three weeks earlier. After apparently pausing to reload, he fired additional multiple rounds before police shot him and then he killed himself. A witness described overhearing someone shout at LeGan, "Why are you doing this?" LeGan, who w…	3	12	15	Other	19	TBD	-	Yes	Nevada, on July 9	semiautomatic rifle	AK-47-style rifle, per authorities	-	M	https://www.cbsnews.com/live-news/garlic-festival-mass-shooting-gilroy-california-victims-suspect-santino-william-legan-live-updates/; https://www.sfgate.com/news/article/Report-Suspect-ID-in-Gilroy-Garlic-Festival-14192736.php; https://www.nytimes.com/2019/07/29/us/gilroy-festival-shooting.html; https://www.latimes.com/california/story/2019-07-29/what-we-know-about-gilroy-garlic-festival-shootin…	-	-	36.997191	-121.584819	Mass	2019	7/28/2019	7513
6	El Paso Walmart mass shooting	El Paso	Texas	3	8	2019	Patrick Crusius, 21, who was apprehended by police, posted a so-called manifesto online shortly before the attack espousing ideas of violent white nationalism and hatred of immigrants. "This attack is a response to the Hispanic invasion of Texas," he allegedly wrote in the document.	22	26	48	Workplace	21	-	-	Yes	-	semiautomatic rifle	AK-47-style rifle, per authorities	White	M	https://www.washingtonpost.com/nation/2019/08/04/investigators-search-answers-after-gunman-kills-el-paso/; https://www.nytimes.com/2019/08/04/us/mass-shootings-dayton-el-paso.html; https://www.apnews.com/5fb2144947974631912d1efa889f932b	-	-	31.771068	-106.375655	Mass	2019	8/3/2019	7519
5	Dayton entertainment district shooting	Dayton	Ohio	4	8	2019	Connor Betts, 24, died during the attack, following a swift police response. He wore tactical gear including body armor and hearing protection, and had an ammunition device capable of holding 100 rounds. Betts had a history of threatening behavior dating back to high school, including reportedly having hit lists targeting classmates for rape and murder.	9	27	36	Other	24	-	-	Yes	-	semiautomatic rifle	AR-15-style rifle, with a 100-round capacity ammunition drum	White	M	https://www.nytimes.com/2019/08/04/us/dayton-ohio-shooting.html; https://www.nytimes.com/2019/08/04/us/mass-shootings-dayton-el-paso.html; https://www.washingtonpost.com/nation/2019/08/04/nine-fatally-shot-dayton-including-suspect-day-after-mass-shooting-texas/; https://www.washingtonpost.com/national/police-chief-it-seems-to-defy-believability-that-dayton-shooter-would-kill-his-own-sister/2019/0…	-	-	39.757312	-84.184947	Mass	2019	8/4/2019	7520
4	Odessa-Midland shooting spree	Odessa	Texas	31	8	2019	Seth A. Ator, 36, fired at police officers who stopped him for a traffic violation, and then went on a driving rampage in the Odessa-Midland region, where he also shot a postal worker and stole her vehicle. He was shot dead by law enforcement responding to the rampage. Ator had been fired from a job just prior to the attack (though per the FBI he had shown up to that job "already enraged"). He ha…	7	25	32	Other	36	yes	"One friend of the family said the gunman had a long history of mental problems, trouble with the law and making racist comments," according to a report in the New York Times.	-	-	semiautomatic rifle	-	White	M	https://www.washingtonpost.com/politics/5-killed-21-injured-after-suspect-hijacked-a-mail-truck-in-odessa-texas/2019/08/31/f659da2c-cc3c-11e9-be05-f76ac4ec618c_story.html; https://www.chron.com/news/texas/article/Police-Multiple-gunshot-victims-from-Texas-14404855.php; https://www.nytimes.com/2019/09/01/us/death-toll-texas-shooting.html; https://www.washingtonpost.com/nation/2019/09/02/texas-gunm…	https://www.nytimes.com/2019/09/02/us/texas-gunman-odessa-midland.html	-	31.925974	-102.2796	Spree	2019	8/31/2019	7547
3	Pensacola Naval base shooting	Pensacola	Florida	6	12	2019	Ahmed Mohammed al-Shamrani, A Saudi Arabian military pilot training in the United States, opened fire just before 7 a.m. in an air station classroom. He was soon shot and killed by responding Florida sheriff’s deputies.	3	8	11	Military	-	-	-	-	-	semiautomatic handgun	-	-	M	https://www.washingtonpost.com/national-security/2019/12/06/naval-station-pensacola-active-shooter/; https://www.cnn.com/us/live-news/pensacola-naval-base-shooter/index.html	-	-	30.364707	-87.288567	Mass	2019	12/6/2019	7644
2	Jersey City kosher market shooting	Jersey City	New Jersey	10	12	2019	David N. Anderson, 47, and Francine Graham, 50, were heavily armed and traveling in a white van when they first killed a police officer in a cemetery, and then opened fire at a kosher market, “fueled both by anti-Semitism and anti-law enforcement beliefs,” according to New Jersey authorities. The pair, linked to the antisemitic ideology of the Black Hebrew Israelites extremist group, were killed …	4	3	7	Other	-	-	-	-	-	-	-	Black	-	https://www.nytimes.com/2019/12/15/nyregion/jersey-city-shooting-terrorism.html; https://twitter.com/fbimostwanted/status/1205621200505802752?s=21; https://www.nytimes.com/2019/12/12/nyregion/jersey-city-shooting-domestic-terrorism.html?smid=nytcore-ios-share; https://www.nytimes.com/2019/12/11/nyregion/jersey-city-shooting.html	-	-	40.707363	-74.083609	Spree	2019	12/10/2019	7648
1	Molson Coors shooting	Milwaukee	Wisconsin	26	2	2020	Anthony Ferrill, 51, an employee armed with two handguns, including one with a silencer, opened fire on the Milwaukee campus of the beer company, killing five people and then committing suicide. According to the Milwaukee Journal Sentinel, Ferrill "had been involved in a long-running dispute with a co-worker that boiled over" in the run-up to the attack.	5	0	5	Workplace	51	-	-	-	-	semiautomatic handgun	-	Black	M	https://www.jsonline.com/story/news/local/2020/02/26/active-shooter-reported-molsoncoors-campus-unknown-injuries/4884282002/; https://www.cnn.com/2020/02/26/us/milwaukee-critical-incident/index.html; https://www.nytimes.com/2020/02/26/us/milwaukee-shooting-miller-coors.html; https://www.jsonline.com/story/news/politics/2020/02/28/milwaukee-molson-coors-shooting-gwen-moore-says-victim-old-friend/4…	-	-	43.044511	-87.962537	Mass	2020	2/26/2020	7726
