# Supplementary material for: Assessing the contagiousness of mass shootings with nonparametric Hawkes processes
Source: PLoS One. 2021 Mar 30;16(3):e0248437. doi: 10.1371/journal.pone.0248437 (PMC8009418; doi:10.1371/journal.pone.0248437)
Supplement: S1 Data — (ZIP) [file pone.0248437.s001.zip › mass_shooting_contagion-main/stanford_data.csv]

CaseID	Title	Location	City	State	Latitude	Longitude	Number of Civilian Fatalities	Number of Civilian Injured	Number of Enforcement Fatalities	Number of Enforcement Injured	Total Number of Fatalities	Total Number of Victims	Description	Date	Day of Week	Date - Detailed	Shooter Name	Number of shooters	Shooter Age(s)	Average Shooter Age	Shooter Sex	Shooter Race	Type of Gun - Detailed	Type of Gun - General	Number of Shotguns	Number of Rifles	Number of Handguns	Total Number of Guns	Number of Automatic Guns	Number of Semi-Automatic Guns	Fate of Shooter at the scene	Fate of Shooter	Shooter's Cause of Death	School Related	Place Type	Relationship to Incident Location	Targeted Victim/s - Detailed	Targeted Victim/s - General	Possible Motive - Detailed	Possible Motive - General	History of Mental Illness - Detailed	History of Mental Illness - General	Data Source 1	Data Source 2	Data Source 3	Data Source 4	Data Source 5	Data Source 6	Data Source 7
1	University of Texas at Austin	Austin, Texas	Austin	Texas	30.1988873	-97.84415949	15	32	1	0	16	48	On August 1, 1966, a 25-year-old engineering student at the University of Texas in Austin killed sixteen people and wounded thirty-two others in and around the Tower of the University of Texas. Prior to commencing the mass shootings at the University, the student and former U.S. Marine, had murdered both his wife and mother in Austin, Texas.	8/1/1966	Monday	Monday, August 01, 1966	Charles S. Whitman	1	25	25	Male	White American or European American	Remington 700 ADL (6mm), Universal M1 carbine, Remington M 141 (.35 caliber), semi-automatic shotgun (12 gauge), S&W M19 (.357 Magnum), Luger P08 (9mm), Galesi-Brescia (.25 ACP)	Multiple guns	1	3	3	7	0	1	Deceased	Deceased	Killed	Yes	College/University/Adult education	Place of schooling	Family, students, teachers, and police	General public	A task force of professionals known as the Connally Commission was ordered to examine the shooter's autopsy findings to determine his possible motives. Their report states that his brain tumor "conceivably could have contributed to his inability to control his emotions and actions".	Mental illness	Shooter had visited a psychiatrist and several other doctors in the years prior to the shootings. He complained of searing headaches, depression and violent thoughts. His suicide note read: "I do not really understand myself these days. I am supposed to be an average reasonable and intelligent young man. However, lately (I cannot recall when it started) I have been a victim of many unusual and ir…	Yes	http://en.wikipedia.org/wiki/Charles_Whitman	Lexington Examiner (KY) - September 23, 2012	http://news.google.com/newspapers?id=lkk0AAAAIBAJ&sjid=YusFAAAAIBAJ&pg=2934,2047588&/	http://news.google.com/newspapers?id=PPUjAAAAIBAJ&sjid=YgUEAAAAIBAJ&pg=3725,322205&/	http://books.google.com/books?id=ClYEAAAAMBAJ&hl=en
2	Rose-Mar College of Beauty	Mesa, Arizona	Mesa	Arizona	33.42268696	-111.8163202	5	1	0	0	5	6	On November 12, 1966, an 18-year-old high school student entered the Rose-Mar College of Beauty in Mesa, Arizona, ordering his victims to lay on the ground in a circle. The gunman shot and killed four women and a child and injured another woman and an infant. He considered a few sites, like his school, where he thought of wiping out the teachers. Finally, he settled on the Rose-Mar College of Bea…	11/12/1966	Saturday	Saturday, November 12, 1966	Robert Benjamin Smith	1	18	18	Male	White American or European American	.22 caliber pistol	Handgun	0	0	1	1	0	0	Custody	Custody	Not applicable	Yes	College/University/Adult education	None	Four beauty school students, one client, and her two daughters.	Students/Classmates/Teacher	When he was being arrested, the shooter announced: "I wanted to get known, just wanted to get myself a name". He was also diagnosed with schizophrenia. Mental illness, social, and two events in the summer of 1966 appear to have had an important role in transforming Smith from an oddball into a killer.	Mental illness	Diagnosed as schizophrenic. Possible psychopathy	Yes	"Slaughter In The College Of Beauty." Time 88.21 (1966): 53. Academic Search Premier. Web. 22 Feb. 2013.	Section: Lexington True Crime Examiner	http://www.nydailynews.com/news/crime/beauty-salon-massacre-article-1.273663	http://books.google.com/books?id=Cre7qsswRiwC&pg=PA37&lpg=PA37&dq=robert+smith+arizona+mesa+murder+beauty&source=bl&ots=IwjJ-9bELX&sig=ISKXU_5GaTUFtGeaIgYmhCcpSNk&hl=en&sa=X&ei=hpb1Ur6bN5bZoATF44K4Dg&ved=0CEYQ6AEwBA#v=onepage&q=robert%20smith%20arizona%20mesa%20murder%20beauty&f=false
3	New Orleans Police Shootings	New Orleans, Louisiana	New Orleans	Louisiana	30.0687242	-89.93147412	4	8	5	5	10	22	On New Year's Eve in 1972, a 23-year-old ex-Navy dental technician went to the central lockup New Orleans Police Department and shot four policeman that day. Seven days later on January 7, 1973, the shooter shot a grocer and entered the Downtown Howard Johnson Hotel where he shot seventeen people before killed him at the top of the hotel roof.	12/31/1972	Sunday	Sunday, December 31, 1972	Mark James Robert Essex	1	23	23	Male	Black American or African American	5-shot Ruger Model 44 (.44 caliber) semi-automatic carbine, Colt .38 caliber revolver	Multiple guns	0	1	1	2	0	1	Deceased	Deceased	Killed	No	Government facility	Local government	Police officers and members of the public	Government	The shooter claimed he was subjected to two years of racial abuse during his time in the US Navy. After his discharge he became involved with black radicals in San Francisco, CA and later joined the New York Black Panthers. Before the attack, the shooter sent a letter to the local television station, announcing an attack to the police department citing the death of two innocent "brothers" as one …	Race	During his time at the US Navy, the shooter signed a document wherein he acknowledged that he was being considered "for an administrative discharge for reasons of unsuitability due to a character behavior disorder".	Yes	http://news.google.com/newspapers?nid=1144&dat=19730114&id=-1QqAAAAIBAJ&sjid=WVMEAAAAIBAJ&pg=5032,3829837	http://theadvocate.com/home/4828836-125/rampage-revisited	http://www.trutv.com/library/crime/notorious_murders/mass/mark_essex/4.html	http://books.google.com/books?id=TfEDmROcZwEC&printsec=frontcover&source=gbs_ge_summary_r&cad=0#v=onepage&q&f=false
4	Clara Barton Elementary School	Chicago, Illinois	Chicago	Illinois	41.83928045	-87.68818145	1	3	0	0	1	4	On January 17, 1974, a 14-year-old student entered Clara Barton Elementary School in Chicago, Illinois and killed the principal and wounded three others before he was seized by a teacher when both his guns jammed. Apparently, the student was angry at the fact that he had been expelled from the school and transferred to a social adjustment center earlier that week.	1/17/1974	Thursday	Thursday, January 17, 1974	Steven Guy	1	14	14	Male	Unknown	.38 caliber snub-nose revolver, .45 caliber pistol	Handgun	0	0	2	2	0	0	Custody	Custody	Not applicable	Yes	Primary school	Place of schooling	School principal, teachers, and school guard	Students/Classmates/Teacher	Former student, upset at being expelled and placed in a social adjustment center	Expulsion/Suspension	The student was acquitted of murder charges by reason of insanity.	Yes	http://news.google.com/newspapers?nid=1338&dat=19740118&id=yJJYAAAAIBAJ&sjid=bfgDAAAAIBAJ&pg=5680,1254913	http://news.google.com/newspapers?nid=1144&dat=19740118&id=5GcqAAAAIBAJ&sjid=KVUEAAAAIBAJ&pg=6547,710902	http://www.leagle.com/xmlResult.aspx?page=1&xmldoc=1984393126IllApp3d267_1353.xml&docbase=CSLWAR1-1950-1985&SizeDisp=7
5	Olean High School	Olean, New York	Olean	New York	42.08185369	-78.43213922	3	7	0	0	3	10	On December 30, 1974, a 17-year-old honor student and member of the school's rifle team, entered Olean High School, looked himself in a room on the school's third floor, where he shot a custodian inside the building and nine people on the streets below. Following the shooting, police had found homemade propane bombs in Barbaro's bedroom, as well as bomb recipes and a journal that detailed his pla…	12/30/1974	Monday	Monday, December 30, 1974	Anthony F. Barbaro	1	17	17	Male	White American or European American	Remington .30-06-caliber rifle with telescopic sight, 12-gauge shotgun	Multiple guns	1	1	0	2	0	0	Custody	Custody	Not applicable	Yes	Secondary school	Place of schooling	School custodian and general public on the street	General public	In a note explaining his motives Barbaro wrote: "I guess I just wanted to kill the person I hate most -- myself, I just didn't have the courage. I wanted to die, but I couldn't do it, so I had to get someone to do it for me. It didn't work out."	Mental illness	In April 1975, the shooter entered a plea of not guilty by reason of insanity. However, he was found competent to stand trial. His defense attorney stated that the shooter had a "serious, deep-rooted mental illness that precluded his conviction". The shooter hanged himself in his cell on November 1, 1975.	No	http://buffalo.ynn.com/content/top_stories/622960/remembering-the-1974-school-shooting-in-olean/	School Shootings: a History Part One of a series on Mass Murders in the U.S.	http://www.newswithviews.com/Erica/Carle10.htm	http://books.google.com/books?id=ZuKoSskEWyIC&pg=PA265&lpg=PA265&dq=the+troopers+are+coming+olean+shooting&source=bl&ots=qKpIqsGkw0&sig=zMSVDqH-rdwVOJ_bQ2ElynaZsbw&hl=en&sa=X&ei=ebP2UruFOcTpoASBuIGwDQ&ved=0CDsQ6AEwAg#v=onepage&q=the%20troopers%20are%20coming%20olean%20shooting&f=false	"Olean High School Shooting". Larrie Benton Zacharie. May 11, 2012. Verpublishing.
6	Los Angeles Computer Learning Center	Los Angeles, California	Los Angeles	California	34.17622092	-118.5399542	1	6	1	0	1	8	On February 19, 1976, a 18-year-old student at a Los Angeles computer school opened fire during a test at his fellow students with a shotgun, killing one student and wounding several others. When trying to escape, he was apprehended by a security guard who exchanged fire with the shooter, leaving him critically wounded. The security guard was injured during the exchange.	2/19/1976	Thursday	Thursday, February 19, 1976	Neil Jordan Liebeskind	1	18	18	Male	White American or European American	Sawed-off shotgun	Shotgun	1	0	0	1	0	0	Custody	Custody	Not applicable	Yes	College/University/Adult education	Place of schooling	Students	Students/Classmates/Teacher	The shooting was apparently sparked, because of a dispute between the shooter and another student who left his motorcycle helmet in his seat.	Social dispute	Unknown	Unknown	http://news.google.com/newspapers?nid=1314&dat=19760220&id=lyBOAAAAIBAJ&sjid=du0DAAAAIBAJ&pg=5146,1263980	http://books.google.com/books?id=EPwmTueA1m0C&pg=PA275&lpg=PA275&dq=Neil+Liebeskind+shooting&source=bl&ots=nR9e5S7T9f&sig=1p6qGDtUsI3H_Kfb2wudMMDLiek&hl=en&sa=X&ei=ye8sUb_WNomQiALNjIC4CQ&ved=0CFQQ6AEwAw#v=onepage&q=Neil%20Liebeskind%20shooting&f=false	http://www.newspapers.com/newspage/15323499/
7	Cal State Fullerton	Fullerton, California	Fullerton	California	33.88404244	-117.92785	7	2	0	0	7	9	On July 12, 1976, a 37-year-old custodian at California State University in Fullerton open fired in the library's first-floor lobby and at the building's Instructional Media Center killing seven people and wounding two others.	7/12/1976	Monday	Monday, July 12, 1976	Edward Charles Allaway	1	37	37	Male	White American or European American	.22 caliber rifle	Rifle	0	1	0	1	0	1	Custody	Custody	Not applicable	Yes	College/University/Adult education	Place of business/employment	Coworkers	Colleague/Workmate/Business acquaintance	Employee thought his coworkers at the library were producing pornographic films featuring his ex-wife	Mental illness	As an adult, the shooter began exhibiting symptoms of an unstable mentality, attempting suicide at least once, and he was forced to spend a month in a mental institution, where he received shock-therapy treatment. Later he was diagnosed as paranoid schizophrenic by medical professionals . He was ruled insane by a judge after being convicted of the murders by a jury.	Yes	http://ranchosantamargarita.patch.com/articles/cal-state-fullerton-slayings-set-the-bar-on-terror	http://www.ocregister.com/articles/allaway-257948-patton-rackauckas.html	http://www.dailytitan.com/2011/11/csuf-massacre-1976/	http://criminalminds.wikia.com/wiki/Edward_Allaway	http://www.dailytitan.com/2011/11/csuf-massacre-1976/
8	Grover Cleveland Elementary School	San Diego, California	San Diego	California	32.86357277	-117.1281628	2	8	0	1	2	11	On January 29, 1979, a 16-year-old opened fire at children waiting to enter Grover Cleveland Elementary School. The shooter put herself by a window in her home and began shooting across the street while the children were waiting outside for the principal to open the gate. The principal and a custodian were killed and eight children and a police officer were injured.	1/29/1979	Monday	Monday, January 29, 1979	Brenda Ann Spencer	1	16	16	Female	White American or European American	.22 caliber Ruger 10/22 rifle	Rifle	0	1	0	1	0	1	Custody	Custody	Not applicable	Yes	Primary school	Place of residency	School children across the street from shooter's home	Students/Classmates/Teacher	After her parents divorced, the shooter started to show symptoms of cruelty towards animals, vandalism and drug use. She vandalized the school the year before the shooting and according to a friend, the two were planning to kill a policemen.	Mental illness	In early 1978, staff at a facility for problem pupils informed her parents that she was suicidal. In December a psychiatric evaluation arranged by her probation officer recommended her be admitted to a mental hospital due to her depressed state, but her father refused to give permission. After the shooting, the San Diego County district attorney's (DA) office, privately concluded that she was a s…	Yes	http://www.utsandiego.com/news/2012/dec/14/looking-back-at-san-diegos-school-shootings/	http://www.newsnet5.com/dpp/news/local_news/i-dont-like-mondays-local-woman-relives-first-us-school-shooting	http://www.examiner.com/article/the-san-diego-school-shooting-34-years-later	http://signofthetimes.yuku.com/topic/1258#.UvbcyXfxcg8	https://www.mail-archive.com/seeknfind@ashlists.org/msg03569.html
9	University of South Carolina	Columbia, South Carolina	Columbia	South Carolina	34.05098834	-80.82077527	2	5	0	0	2	7	On October 6, 1979, a 19-year-old student at University of South Carolina opened fire at a homecoming weekend fraternity party, killing two students and wounding five others.	10/6/1979	Saturday	Saturday, October 06, 1979	Mark Houston	1	19	19	Male	Black American or African American	.32 caliber revolver	Handgun	0	0	1	1	0	0	Custody	Custody	Not applicable	Yes	College/University/Adult education	Place of schooling	Students, no known motive	Students/Classmates/Teacher	No known motive	Unknown	Unknown	Unknown	http://news.google.com/newspapers?nid=1755&dat=19791007&id=4-MeAAAAIBAJ&sjid=q2cEAAAAIBAJ&pg=6878,2336857	https://news.google.com/newspapers?nid=1310&dat=19791007&id=xgBWAAAAIBAJ&sjid=E-IDAAAAIBAJ&pg=1326,8050774&hl=en	http://news.google.com/newspapers?nid=1891&dat=19791007&id=-58fAAAAIBAJ&sjid=HtYEAAAAIBAJ&pg=1470,725327	http://news.google.com/newspapers?nid=1338&dat=19791006&id=F6QSAAAAIBAJ&sjid=LvkDAAAAIBAJ&pg=5744,1971456
10	Valley High School	Las Vegas, Nevada	Las Vegas	Nevada	36.18931923	-115.3264875	1	2	0	0	1	3	On March 19, 1982, a 17-year-old student walked into Valley High School in Las Vegas, Nevada. The shooter shot and killed a teacher and injured two students.	3/19/1982	Friday	Friday, March 19, 1982	Patrick Henry Lizotte	1	17	17	Male	White American or European American	.22 caliber Sturm/Ruger single six, long-barrel revolver	Handgun	0	0	1	1	0	0	Custody	Custody	Not applicable	Yes	Secondary school	Place of schooling	Psychology and sociology teacher and two students	Students/Classmates/Teacher	The shooter had been bullied for 12 years. He also had an obsession with gun. After the shooting, he was diagnosed as a paranoid schizophrenic. Multiple motives- Mental illness and Harassment	Multiple motives	After his arrest, three court-appointed psychiatrists examined the shooter and concluded that he was psychotic at the time of the shooting and that he was not mentally competent to stand trial.	Yes	http://news.google.com/newspapers?id=CB4eAAAAIBAJ&sjid=tn4EAAAAIBAJ&pg=5606,5302821&hl=en	http://news.google.com/newspapers?id=QBtKAAAAIBAJ&sjid=ASINAAAAIBAJ&pg=5353,4835290&hl=en	http://www.leagle.com/xmlResult.aspx?page=1&xmldoc=19861932720P2d1212_11924.xml&docbase=CSLWAR2-1986-2006&SizeDisp=7	http://news.google.com/newspapers?nid=1345&dat=19820320&id=9_ZWAAAAIBAJ&sjid=YvkDAAAAIBAJ&pg=6011,1724605	http://www.lasvegassun.com/news/1999/apr/23/slaying-of-valley-teacher-recalled/
11	Welding shop in Miami	Miami, Florida	Miami	Florida	25.79653943	-80.20840397	8	3	0	0	9	11	On August 20, 1982, a 51-year-old teacher on psychiatric leave opened fire inside a welding shop in Miami, Florida killing eight employees and wounding another three. The shooter was later shot and run down by two witnesses while he was cycling away from the crime scene.	8/20/1982	Friday	Friday, August 20, 1982	Carl Robert Brown	1	51	51	Male	White American or European American	Mossberg 500 Persuader	Shotgun	1	0	0	1	0	0	Deceased	Deceased	Killed	No	Retail/Wholesale/Services facility	Place of business/employment	Employees at the welding shop where the shooter had an argument the day before.	Colleague/Workmate/Business acquaintance	The day before the shooting, the shooter had a heated argument with an employee at a welding machine shop. The shooter also had a long history of psychiatric problems.	Mental illness	The shooter had a long history of psychiatric problems. Before the shooting, he was examined by a psychiatrist who declared that the shooter was suffering from rather severe anxiety associated with some paranoid and grandiose ideas" and that he also "demonstrates a probable thinking disorder". At the time of the shooting he was on psychiatric leave from his teaching job.	Yes	http://www.nytimes.com/1982/08/21/us/gunman-in-miami-kills-8-in-rampage.html	http://news.google.com/newspapers?id=uuYLAAAAIBAJ&sjid=C1kDAAAAIBAJ&pg=4879,1435085&dq=carl+robert+brown	http://www.motherjones.com/politics/2012/12/mass-shootings-mother-jones-full-data	http://www.nytimes.com/1982/08/24/us/no-charges-planned-against-miami-man-who-shot-gunman.html	http://www.nytimes.com/1982/10/14/us/florida-city-rescinds-law-on-buying-guns.html
12	Wah Mee Club in Seattle	Seattle, Washington	Seattle	Washington	47.62199575	-122.323646	13	1	0	0	13	14	On February 18, 1983, three man between the ages of 22 and 24 entered the Wah Mee gambling club in Seattle, Washington, shooting fourteen people. Thirteen victims lost their lives, but one survived to testify.	2/18/1983	Friday	Friday, February 18, 1983	Kwan Fai Mak, Wai-Chiu Ng, Benjamin Ng	3	22,22,24	23	Male	Asian American	Two .22 Ruger handgun	Handgun	0	0	2	2	0	0	Custody	Custody	Not applicable	No	Entertainment venue	Place of recreation	The shooters gunned down all the fourteen people at the casino at that time. They didn't want any survivors to be able to identify them. Thirteen of them died and one of them survived.	General public	One of the shooters had accumulated a substantial amount of debt from gambling and resorted to robbing the gambling club.	Robbery	Unknown	Unknown	http://www.historylink.org/index.cfm?DisplayPage=output.cfm&file_id=382	http://www.komonews.com/news/archive/4196186.html	http://seattletimes.com/html/localnews/2010428162_wahmee05m.html	http://wahmee.com/wahmeebook.html	http://murderpedia.org/male.N/images/ng_benjamin/misc_wahmee.pdf
13	Johnston Post Office	Johnston, South Carolina	Johnston	South Carolina	33.83272887	-81.8051584	1	3	0	0	1	4	On August 19, 1983, a 55-year-old former postal worker went into the Johnston Post Office in South Carolina three months after he had resigned. He killed the local postmaster and wounded three others. It was the last day at work for the postmaster.	8/19/1983	Friday	Friday, August 19, 1983	Perry Bush Smith	1	55	55	Male	White American or European American	12-gauge shotgun	Shotgun	1	0	0	1	0	0	Custody	Custody	Not applicable	No	Government facility	Place of business/employment	Three coworkers at the post office where he worked and a police officer	Colleague/Workmate/Business acquaintance	Former employee, upset at the death of his son and perceived poor treatment at work. He resigned three months prior to the event. Prior to his resignation, it was reported that he was depressed as a result of his son committing suicide and this affected his work performance. His boss began reprimanding him for performance issues.	Multiple motives	The shooter had suffered from depression since his son's suicide nine months before the shooting. He was found incompetent to stand trial. A court-appointed attorney reportedly claim the shooter thought he was "Moses" and was on a mission. Psychiatric experts, Dr. Harold Morgan and Dr. John Billinsky, both specialists in forensic psychiatry, testified that appellant was suffering from a mental pr…	Yes	http://www.alternet.org/story/24798/excerpt%3A_breaking_down_at_the_post_office	http://www.reocities.com/HotSprings/5782/inmemory.htm	http://sc.findacase.com/research/wfrmDocViewer.aspx/xq/fac.19890424_0040067.SC.htm/qx	http://news.google.com/newspapers?nid=861&dat=19860824&id=MLddAAAAIBAJ&sjid=5F0NAAAAIBAJ&pg=6985,5854511	http://www.21cpw.com/BGP.pdf
14	49th Street Elementary School	Los Angeles, California	Los Angeles	California	34.17622092	-118.5399542	2	12	0	0	3	14	On February 24, a 28-year-old man began shooting at children and staff leaving 49th Street Elementary School in South Central Los Angeles in California. The gunman positioned himself in a room on the second story of his home and killed two people and wounded twelve others.	2/24/1984	Friday	Friday, February 24, 1984	Tyrone Mitchell	1	28	28	Male	Black American or African American	AR15 rifle, Stoeger 12 gauge double-barreled shotgun, Winchester 12 gauge pump-action shotgun	Multiple guns	2	1	0	3	0	0	Deceased	Deceased	Suicide	Yes	Primary school	Place of residency	No apparent relationship or motive	Students/Classmates/Teacher	The shooter's house where he grew up was razed to build the 49th Street Elementary School. He lost both his parents, four sisters and a brother in the mass suicide at Jonestown on November 18, 1978. He had a reputation in the neighborhood for his irrational and violent behavior and as a user of narcotics such as PCP.	Multiple motives	The shooter had a history of mental problems. County officials had declared the shooter "unemployable" five years earlier because of an "anxiety neurosis" characterized by excessive fear or dread, but he was not being treated for mental illness.	Yes	http://www.nytimes.com/1984/02/25/us/girl-killed-11-shot-at-school-on-coast-suspect-found-dead.html	http://books.google.com/books?id=YbQDAAAAMBAJ&pg=PA13&lpg=PA13&dq=tyrone+mitchell+school+shooting&source=bl&ots=HYP8jVlF4V&sig=uDRKaCT-YMOstacyks0sh59UVm0&hl=en&sa=X&ei=79c4UbDzCobSyAGU94DoBQ&ved=0CEoQ6AEwAw#v=onepage&q=tyrone%20mitchell%20school%20shooting&f=false	http://articles.latimes.com/1985-02-24/news/mn-24485_1_mentally-ill-offenders	http://www.ourweekly.com/issues-archive/tracking-killer%E2%80%99s-dark-mind	http://www.apnewsarchive.com/1985/New-Proposal-For-Spotting-Mental-Cases/id-e8d31795e17e3dcbb265e13d9744f025
15	Ianni's Club in Dallas	Dallas, Texas	Dallas	Texas	32.79480596	-96.76631094	6	1	0	0	6	7	On June 29, 1984, a 39-year-old man who was rejected by a dance partner at Ianni's Dance Club in Dallas, Texas, left the club and returned with a semiautomatic pistol killing the woman and five other patrons and seriously wounded a seventh person.	6/29/1984	Friday	Friday, June 29, 1984	Abdelkrim Belachheb	1	39	39	Male	White American or European American	Smith & Wesson 9mm semi-automatic pistol	Handgun	0	0	1	1	0	1	Custody	Custody	Not applicable	No	Entertainment venue	Place of recreation	Dance partner and club customers	Social	Rejected by dance partner. Shooter quit his job earlier that day. He was a criminal, an ex-con from a Kuwaiti prison, and wanted for violent crimes in Belgium.	Social dispute	The shooter pleaded not guilty by reason of insanity. However, he did not meet the legal standard for insanity because his actions proved he knew right from wrong at the time of the shooting. During his trial, a psychiatrist asserted that the shooter was suffering from both organic brain damage and a personality disorder. He attributed his ability to function to a condition called dissociative ph…	Yes	http://www.nycrimecommission.org/mass-shooting-incidents-america.php	http://www.nytimes.com/1984/06/30/us/6-die-in-dallas-club-as-enraged-man-fires-wildly.html	http://www.mail-archive.com/deathpenalty@lists.washlaw.edu/msg00228.html	http://www.garylavergne.com/WTDexcerpt.htm	http://books.google.com/books?id=Hr3OBwP-lbUC&pg=PA172&lpg=PA172&dq=Belachheb+mental&source=bl&ots=D5apkeTuhp&sig=Y6r1_Y7JmnLxTzln1OJejt5QlCU&hl=en&sa=X&ei=9r33UvHaMIryoASCuYC4BA&ved=0CDQQ6AEwAQ#v=onepage&q=Belachheb%20mental&f=false
16	McDonald's restaurant in San Ysidro	San Ysidro, California	San Ysidro	California	32.555556	-117.047656	21	19	0	0	22	40	On July 18, 1984, a 41-year-old unemployed man, walked into a McDonald's restaurant in San Ysidro, California, killing twenty-one people and injuring nineteen others. The shooter was killed at the scene by a SWAT team sniper perched on the roof next door.	7/18/1984	Wednesday	Wednesday, July 18, 1984	James Oliver Huberty	1	41	41	Male	White American or European American	Browning P-35 9mm semi-automatic pistol, Winchester 1200 pump-action 12 gauge shotgun (manually operated), Israeli Military Industries 9mm Model A Carbine (Uzi) semi-automatic	Multiple guns	1	0 (1)	2 (1)	3	1(0)	1(2)	Deceased	Deceased	Killed	No	Restaurant/Cafe?	Place of recreation	Restaurant customers and employees	General public	Unemployed security guard. Survivalist with mental health issues. He was seeking revenge on society for a real estate deal where he felt robbed. Apparently, he had threatened his wife and children with a gun and attempted suicide one or two months before the shooting. The day before the shooting, he called a mental health center for help and waited for them to return his call, but it never happen…	Multiple motives	Shooter was known to neighbors as an angry men with a violent streak, a man given to shooting from his balcony and flying into rages over minor problems. On the day before the massacre, shooter had called a mental health center. Since he had not claimed there was an immediate emergency, his call was not returned. He attempted suicide a couple of months before the incident. He also threatened his …	Yes	http://www.nycrimecommission.org/mass-shooting-incidents-america.php	http://www.utsandiego.com/san-ysidro-massacre/	http://en.wikipedia.org/wiki/San_Ysidro_McDonald's_massacre	http://www.history.com/this-day-in-history/twenty-one-people-are-shot-to-death-at-mcdonalds	http://www.sandiegouniontribune.com/san-ysidro-massacre/
17	Goddard Junior High School	Goddard, Kansas	Goddard	Kansas	37.67129418	-97.55070476	1	3	0	0	1	4	On January 21, 1985, a 14-year-old student entered Goddard Junior High School in Goddard, Kansas. The student killed the principal and injured two teachers and another student. He was arrested 90 minutes later by a policeman in a field just south of Goddard.	1/21/1985	Monday	Monday, January 21, 1985	James Alan Kearbey	1	14	14	Male	White American or European American	M-1A semi-automatic rifle, .357 caliber Magnum pistol	Multiple guns	0	1	1	2	0	1	Custody	Custody	Not applicable	Yes	Primary school	Place of schooling	School principal, two teachers and one student	Students/Classmates/Teacher	Possible bullying retaliation. The shooter saw a psychologist since 1983 who described him as "an angry, upset, frustrated and depressed young man". He was teased by a group of "jocks" at school.	Harassment	During a court hearing it was stated that the gunman had a sudden onset of psychotic disorder.	Yes	http://news.google.com/newspapers?nid=1345&dat=19850122&id=zgNMAAAAIBAJ&sjid=mfkDAAAAIBAJ&pg=3595,1404563	http://news.google.com/newspapers?nid=1356&dat=19850122&id=5X5RAAAAIBAJ&sjid=gQYEAAAAIBAJ&pg=6919,3705415	http://news.google.com/newspapers?nid=1499&dat=19850122&id=Rm4aAAAAIBAJ&sjid=JCoEAAAAIBAJ&pg=3671,946886	http://news.google.com/newspapers?nid=1906&dat=19850125&id=ls4fAAAAIBAJ&sjid=_dgEAAAAIBAJ&pg=1326,1436797	http://ks.findacase.com/research/wfrmDocViewer.aspx/xq/fac.19910118_0042020.KS.htm/qx
18	Atlanta Post Office	Atlanta, Georgia	Atlanta	Georgia	33.7629969	-84.4231328	2	1	0	0	2	3	On March 6, 1985, a 30-year-old employee at the Atlanta Post Office, opened fire in the mail sorting area killing two of his coworkers and wounding a third one before he was subdue by other postal workers.	3/6/1985	Wednesday	Wednesday, March 06, 1985	Steven W. Brownlee	1	30	30	Male	Black American or African American	.22 caliber pistol	Handgun	0	0	1	1	0	1	Custody	Custody	Not applicable	No	Government facility	Place of business/employment	Coworkers at the post office	Colleague/Workmate/Business acquaintance	The shooter had been forced to work seventy to eighty hour workweeks to keep up with his supervisor's demands. He also had some exchange of words before the shooting with his coworkers regarding the recent death of another coworker that apparently he liked.	Mental illness	The suspect was known to sometimes hear voices. A coworker reported that he had been "mentally disturbed for quite some time. He was always talking to himself, always acting abnormal". He had received treatment and psychotropic drugs at the Grady Memorial Psychiatric Unit. After being arrested, he was found not guilty by reason of insanity.	Yes	http://articles.latimes.com/1985-03-07/news/mn-34494_1_wounds-two	http://www.apnewsarchive.com/1985/Postal-Clerk-Kills-Two-Fellow-Workers-Wounds-Another/id-fb84eb767332573212b74eae0a982b1c	http://www.leagle.com/decision/198891983BR836_1776.xml/MATTER%20OF%20BROWNLEE	http://books.google.com/books?id=aiQ09D7nWxYC&pg=PA1741&lpg=PA1741&dq=steven+brownlee+shooting&source=bl&ots=94xRujlEG-&sig=mVgpR1Md9fWGxgopYreQbjLC414&hl=en&sa=X&ei=R1_4UsmkOYOHogSA9YHICA&ved=0CEkQ6AEwBg#v=onepage&q=steven%20brownlee%20shooting&f=false	http://news.google.com/newspapers?nid=1964&dat=19850307&id=rR0jAAAAIBAJ&sjid=OM8FAAAAIBAJ&pg=5631,5961674	http://books.google.com/books?id=3B4lTTZE58oC&pg=PA151&lpg=PA151&dq=steven+brownlee+postal&source=bl&ots=vgNtc69p_o&sig=LeLBFQMOAs_UciSeoQGY-y84xJ8&hl=en&sa=X&ei=rF74Uqq7IYLBoATkk4HABg&ved=0CEcQ6AEwBQ#v=onepage&q=steven%20brownlee%20postal&f=false	http://psychwatch.blogspot.com/2007/04/link-between-shootings-and-psychiatric.html
19	New York Technical College	Brooklyn, New York	Brooklyn	New York	40.679276	-73.939513	1	4	0	0	1	5	On August 12, 1986, a 29-year civil technology student at New York Technical College in Brooklyn went to the school thinking his supervisor was the reason he had not received his financial aid. He killed the supervisor and wounded four other people. He was later arrested by the police.	8/12/1986	Tuesday	Tuesday, August 12, 1986	Van Anthony Hull	1	29	29	Male	Black American or African American	9mm semi-automatic, .38 caliber revolver	Handgun	0	0	2	2	0	1	Custody	Custody	Not applicable	Yes	College/University/Adult education	Place of schooling	Shooter's supervisor at the college, two people at the financial-aid office, a student, and a security guard	Students/Classmates/Teacher and Government	The student had been in and out of a Georgia mental hospital three times before the shooting. His mother told police her son had to to the mental hospital because he had been hearing voices.	Mental illness	He spent time in a Georgia mental institution, the Georgia Regional Hospital, in 1981. At the time of his trial was expected to undergo a series of psychiatric examinations. His mother told the New York Post that her son heard "voices through the wall". Hull was eventually found unfit to stand trial. He was charged with the shooting death of a lab technician at New York Technical College and woun…	Yes	http://www.nytimes.com/1986/08/16/nyregion/student-held-in-college-shootings-is-to-undergo-psychiatric-exams.html	http://news.google.com/newspapers?nid=1917&dat=19860815&id=8g8hAAAAIBAJ&sjid=bnIFAAAAIBAJ&pg=5734,3797826	http://www.apnewsarchive.com/1986/Five-Shot-One-Dead-and-Two-Others-Injured-in-Brooklyn-Man-Charged/id-1feb4748e1745daa211734b0b5f8f223	http://articles.philly.com/1986-08-14/news/26062165_1_financial-aid-lab-technician-student	http://joycedavid.com/wp-content/uploads/2013/10/Campus_2.jpg
20	Post office in Edmond, Oklahoma	Edmond, Oklahoma	Edmond	Oklahoma	35.66889223	-97.41438792	14	6	0	0	15	20	On August 20, 1986, a 44-year-old postal worker in Edmond, Oklahoma opened fire on his supervisors and coworkers at the post office in which he worked. He killed fourteen postal employees and wounded six others before committing suicide.	8/20/1986	Wednesday	Wednesday, August 20, 1986	Patrick Henry Sherrill	1	44	44	Male	White American or European American	Two Remington-manufactured M1911 (.45 ACP) Semi-automatic Pistols, one Ruger (.22 caliber) semi-automatic Pistol	Handgun	0	0	3	3	0	3	Deceased	Deceased	Suicide	No	Government facility	Place of business/employment	Shooter's supervisor and coworkers at the post office	Colleague/Workmate/Business acquaintance	Shooter had several run-ins with his supervisors at the post office. According to postal officials, he was criticized for his performance and was told he must improve is he wanted to keep his job. The last warning occurred the day prior to the shooting.	Multiple motives	During his adolescence, the shooter confessed to a friend that he feared he inherited mental illness from his father, and later disregarded a suggestion from his pastor to seek psychiatric therapy. He had been known to stalk through his neighborhood at night in military attire. He had a reputation as a peeping-Tom and a history of animal cruelty.	Yes	http://digital.library.okstate.edu/encyclopedia/entries/E/ED003.html	http://newsok.com/sherrill-feared-mental-illness-rejected/article/2177416	http://enidnews.com/opinion/x518655735/Aug-20-1986-Just-an-ordinary-day?keyword=topstory	http://en.wikipedia.org/wiki/Patrick_Sherrill	http://www.fdungan.com/usps2.htm
21	Fergus County High School	Lewistown, Montana	Lewistown	Montana	47.03740653	-109.4844918	1	3	0	0	1	4	On December 4, 1986, a 14-year-old student at Fergus County High School in Lewistown, Montana, disgruntled with his grades, fatally shot a teacher and wounded a vice principal and two students as he fled. He was arrested at his home an hour later.	12/4/1986	Thursday	Thursday, December 04, 1986	Kristofor Hans	1	14	14	Male	White American or European American	Large-caliber Remington Magnum revolver	Handgun	0	0	1	1	0	0	Custody	Custody	Not applicable	Yes	Secondary school	Place of schooling	Teacher, vice-principal, two students	Students/Classmates/Teacher	The shooter was upset that he was receiving a failing grade in his French class. He later admitted that the novel Rage by Stephen King was a contributing factor to him following through with the shooting.	Failure	After the incident, the shooter was evaluated and diagnosed with severe conduct disorder and schizotypal personality disorder. Because of "the severity of the symptomatology associated with this diagnosis", the hospital staff found that the shooter did "suffer from a mental disease, disorder, or defect within the definition of the State of Montana Statutes."	Yes	http://news.google.com/newspapers?nid=1734&dat=19861205&id=XKYeAAAAIBAJ&sjid=-lEEAAAAIBAJ&pg=6886,4504603	http://missoulian.com/article_6535a4ff-a5c6-52f5-bf64-f2cce15c196d.html	http://www.apnewsarchive.com/1986/Student-Wanted-To-Shoot-Teacher-Kills-Substitute-Instead-Classmates/id-c6a8a3c7594b769d7ceec782a7654650	http://billingsgazette.com/news/state-and-regional/montana/lewistown-school-shooting-victim-struggles-with-recent-gun-violence/article_95e44b9a-e6ad-5f91-be3e-f865a3ad5d53.html	http://caselaw.findlaw.com/mt-supreme-court/1134797.html
22	Palm Bay Shopping Centers	Palm Bay, Florida	Palm Bay	Florida	27.98388983	-80.66662713	4	14	2	0	6	20	On April 23, 1987, a 59-year-old retired librarian in Palm Bay, Florida began a shooting spree in his neighborhood, where he shot and injured several of his neighbors. He continued the shooting at two local shopping centers, killing a total of four civilians and two police officers, and injuring nine others.	4/23/1987	Thursday	Thursday, April 23, 1987	William Cruse	1	59	59	Male	White American or European American	.357 Ruger Blackhawk revolver, 20-gauge Winchester pump-action shotgun, .223 caliber Ruger Mini 14 semi-automatic rifle	Multiple guns	1	1	1	3	0	1	Custody	Custody	Not applicable	No	Retail/Wholesale/Services facility	Place of residency	Neighbors, grocery store patrons and employees	General public	The shooter suspected that nearly everyone was against him. He had a long-standing list of psychological problems and when he relocated to Palm Bay, his already considerable paranoia deepened. He was convinced that his neighbors and clerks at the local supermarkets were spreading false rumors of his sexuality.	Mental illness	At his trial, several psychiatrists found him to be suffering from paranoid schizophrenia. The shooter "believed that he was the target of a wide-ranging conspiracy to destroy his life, and he often imagined seeing acts of disrespect and indignity that were designed to anger him."	Yes	http://www.floridacapitalcases.state.fl.us/case_updates/Htm/117051.htm	Supreme Court of Florida Document <http://www.murderpedia.org/male.C/images/cruse_william_b/op-74656.pdf>	http://articles.orlandosentinel.com/keyword/william-cruse	http://www.nytimes.com/1987/04/25/us/florida-gunman-charged-with-killing-6.html	http://articles.latimes.com/1987-04-25/news/mn-990_1_palm-bay-police	http://www.motherjones.com/politics/2012/12/mass-shootings-mother-jones-full-data
23	Pinellas Park High School	Pinellas Park, Florida	Pinellas Park	Florida	27.84887061	-82.71058	1	2	0	0	1	3	On February 11, 1988, two students age 15 and 16 were confronted by school personnel regarding firearms they had stolen and carried on campus. The shooting began after the staff attempted to physically restrain the students, and ended with an assistant principal killed and two others injured.	2/11/1988	Thursday	Thursday, February 11, 1988	Jason Harless, Jason McCoy	2	15,16	15.5	Male	White American or European American	Two .38 caliber revolvers	Multiple guns	0	0	2	2	0	0	Custody	Custody	Not applicable	Yes	Secondary school	Place of schooling	Two assistant principals and a student teacher	Students/Classmates/Teacher	The shooters had decided to run away from home after one student had gotten suspended the day before, and stole the weapons from a neighbor to protect themselves. When confronted, the students panicked and began shooting as a result.	Expulsion/Suspension	None	No	http://articles.orlandosentinel.com/keyword/pinellas-park-high	http://news.google.com/newspapers?nid=1755&dat=19890410&id=Ii8eAAAAIBAJ&sjid=O70EAAAAIBAJ&pg=3776,7568850	http://www.tampabay.com/news/publicsafety/man-from-1988-pinellas-park-high-school-shooting-there-are-no-preventable/1266574	http://www.apnewsarchive.com/1988/Teen-Accused-In-Fatal-School-Shooting-Considered-Suicide-Risk/id-d38aa03c538555a4b5ba7ef969d010ee	http://www.wtsp.com/rss/article/217730/13/Surviving-a-school-shooting?utm_source=feedburner
24	Electromagnetic Systems Laboratory (ESL)	Sunnyvale, California	Sunnyvale	California	37.38344257	-122.0256185	7	4	0	0	7	11	On February 16, 1988, a 39-year-old man arrived at his former workplace, ESL in Sunnyvale, California, and began shooting his ex-coworkers in the parking lot. After shooting through the security mechanisms on the doors of the facility, he opened fire on office equipment and employees, including a female colleague that issued a restraining order against the shooter about a week prior. The incident…	2/16/1988	Tuesday	Tuesday, February 16, 1988	Richard Farley	1	39	39	Male	White American or European American	9mm Smith & Wesson pistol, .380 ACP Browning pistol, .357 Magnum Smith & Wesson revolver, a Sentinel revolver, 12 gauge Benelli riot configuration semi-automatic shotgun, a pump-action shotgun, .22-350 rifle with scope	Multiple guns	2	1	4	7	0	3	Custody	Custody	Not applicable	No	Company/Factory/Office	Place of business/employment	Former coworkers	Colleague/Workmate/Business acquaintance	The shooter was scheduled for a court hearing the day following the shooting regarding the implementation of a permanent restraining order against him by a female coworker. The female coworker had been harassed and stalked by the shooter over the period of several years, and was shot and injured during the incident.	Rejection	The shooter had an obsession with and delusions of a relationship with his female coworker for nearly four years, in which he threatened her and others in his workplace with violence.	Yes	California Supreme Court documentation of the proceedings <https://www.google.com/url?sa=t&rct=j&q=&esrc=s&source=web&cd=5&cad=rja&ved=0CEkQFjAE&url=http%3A%2F%2Fcaselaw.lp.findlaw.com%2Fdata2%2Fcaliforniastatecases%2FS024833A.DOC&ei=8Cr9Uv_AE9PhoATHroKoCg&usg=AFQjCNGQEnn2EMU-NMgpfEg-7wQ1WChgFw&sig2=uTLjyEFnIHh4fNYtot1MqA&bvm=bv.61190604,d.cGU>	http://books.google.com/books?id=JiQUkwBnzgYC&pg=PA44&lpg=PA44&dq=richard+farley+ESL+psychological&source=bl&ots=PqxDlDtznK&sig=K-p8vEN7M2AEdRC0KpxVHjXZN7M&hl=en#v=onepage&q=richard%20farley%20ESL%20psychological&f=false; http://caselaw.findlaw.com/ca-sup	http://murderpedia.org/male.F/f/farley-richard.htm	http://articles.latimes.com/1988-02-18/news/mn-43514_1_mr-farley-richard-farley-sunnyvale-public-safety-department;	http://www.motherjones.com/politics/2012/12/mass-shootings-mother-jones-full-data	http://news.google.com/newspapers?id=FmYzAAAAIBAJ&sjid=WzIHAAAAIBAJ&pg=7028,576811&dq=richard+farley+shooting&hl=en	http://news.google.com/newspapers?id=uqxAAAAAIBAJ&sjid=sDIHAAAAIBAJ&pg=2425,5898911&dq=richard+farley+shooting&hl=en;
25	Hubbard Woods Elementary School	Winnetka, Illinois	Winnetka	Illinois	42.10648807	-87.74211141	1	7	0	0	2	8	On May 20, 1988, a 30-year-old woman entered the Hubbard Woods Elementary School with the intent to target her former in-laws' children who she believed attended the school. After shooting a boy in a bathroom down the hall, she entered a second-grade classroom and began shooting the students, killing one and injuring five more. She fled the scene and entered a home, where she injured another youn…	5/20/1988	Friday	Friday, May 20, 1988	Laurie Dann	1	30	30	Female	White American or European American	.22 caliber semi-automatic Beretta pistol, Smith and Wesson .357 Magnum revolver, .32 Smith and Wesson revolver	Multiple guns	0	0	2	2	0	1	Deceased	Deceased	Suicide	Yes	Primary school	Place of residency	Second-grade students at the elementary school and a man who resided at the home in which she was found	Students/Classmates/Teacher	The shooter allegedly chose the Hubbard Woods Elementary due to her belief that the children of her former in-laws attended the school. The shooter suffered from mental illness, obsessive-compulsive tendencies and delusions, which contributed to her believing she had been slighted by a number of individuals that she eventually targeted either with firearm violence or poisoned goods.	Mental illness	The shooter was diagnosed with and underwent psychiatric treatment for erratic behavior and obsession-compulsive disorder for years before the shooting commenced. At the time of the incident, she had stopped seeing her behavior therapist and psychiatrist and was taking drugs for OCD and mood stabilizers.	Yes	http://www.nytimes.com/1988/05/22/us/police-still-unraveling-trail-left-by-woman-in-rampage.html	http://chicago.cbslocal.com/2012/12/14/sandy-hook-tragedy-evokes-horrible-memory-of-laurie-dann-rampage/	http://www.nbcchicago.com/news/local/Remembering-The-Laurie-Dann-Spree183533341.html	http://abclocal.go.com/wls/story?section=news/local&id=6154968
26	Comet Auto Parts and Montefiore School	Chicago, Illinois	Chicago	Illinois	41.83928045	-87.68818145	3	1	1	1	5	6	On September 22, 1988, a 40-year-old Vietnam veteran shot and killed two employees at a Comet Auto Parts in Chicago, Illinois before heading to the Montefiore School to continue the shooting. He injured a city worker and fatally wounded a custodian at the school before he was discovered by police. The shooter opened fire on the officers, injuring one and killing another.	9/22/1988	Thursday	Thursday, September 22, 1988	Clemmie Henderson	1	40	40	Male	Black American or African American	.38 caliber revolver	Handgun	0	0	1	1	0	0	Deceased	Deceased	Killed	Yes	Retail/ Wholesale/Services facility and Primary school	Place of residency	killed two employees at a Comet Auto PartsAuto parts store employees, general public (He killed two employees at a Comet Auto Parts and injured a city worker and fatally wounded a custodian at the school before he was discovered by police. The shooter opened fire on the officers, injuring one and killing another)	General public and Government	Those who knew the shooter suggested that he seemed to have carried disturbances from his time in Vietnam as an infantryman.	Mental illness	Although there is no record of the shooter having sought treatment for a mental illness, those who knew the shooter felt that he help onto traumatic experiences from the Vietnam War, which may have attributed to his mental disturbances.	No	http://articles.chicagotribune.com/1988-09-23/news/8802010552_1_gunman-police-officers-montefiore-school	http://www.apnewsarchive.com/1988/Chicago-Police-Officer-Honored-for-Heroism-in-School-Shooting/id-2393ec2d13733cf3ba1f5dc4de92c1a0	http://news.google.com/newspapers?nid=2457&dat=19881003&id=BqlJAAAAIBAJ&sjid=Pw4NAAAAIBAJ&pg=5494,1032314	http://news.google.com/newspapers?nid=1665&dat=19891015&id=VlEqAAAAIBAJ&sjid=S04EAAAAIBAJ&pg=5116,3529792	http://www.nytimes.com/1988/09/23/us/chicago-man-kills-4-and-wounds-2-before-dying-in-a-shootout.html
27	Oakland Elementary School	Greenwood, South Carolina	Greenwood	South Carolina	34.1928952	-82.15355508	2	9	0	0	2	11	On September 26, 1988, an unemployed 19-year-old man entered the Oakland Elementary School in Greenwood, South Carolina. He was arrested after killing two 8-year-old girls and injuring seven other students and two teachers. He was later found "guilty but mentally ill."	9/26/1988	Monday	Monday, September 26, 1988	James William "Jamie" Wilson, Jr.	1	19	19	Male	White American or European American	.22 caliber nine-shot revolver	Handgun	0	0	1	1	0	0	Custody	Custody	Not applicable	Yes	Primary school	Place of schooling	Students and teachers of an elementary school	Students/Classmates/Teacher	His classmates used to tease him for being overweight and dressing funny. He was raised in a chaotic and abusive family environment. The shooter had been in and out of a psychiatric ward for the past 8 months prior to the shooting. He was given an anti-depression drug during those times. His family's insurance ran out and he stopped going to the ward. His father described him as a terrible-temper…	Mental illness	A post-conviction investigation revealed that the shooter showed signs of mental illness and paranoia from a young age. Relative said he was in and out of a hospital psychiatric ward several times over the 8 months before the incident and had been taking drugs for depression and was schizophrenic. When he turned nineteen, his father's health insurance no longer covered him, therefore he was refus…	Yes	http://www.nytimes.com/1988/09/28/us/man-held-in-school-shooting-is-depicted-as-jobless-recluse.html	http://www.nytimes.com/1988/09/30/us/second-victim-dies-after-school-shooting-incident.html	http://www.charlestoncitypaper.com/charleston/recalling-south-carolinas-1988-school-shooting/Content?oid=4288005	http://news.google.com/newspapers?nid=1665&dat=19890922&id=B0YaAAAAIBAJ&sjid=PiQEAAAAIBAJ&pg=5243,6152541\	http://law.justia.com/cases/federal/appellate-courts/F3/352/847/478596/	https://law.resource.org/pub/us/case/reporter/F3/352/352.F3d.847.03-3.html	http://books.google.com/books?id=loDr8rpeCeoC&pg=PA518&lpg=PA518&dq=did+james+wilson+attended+oakland+elementary+school&source=bl&ots=xeUzni_fTY&sig=N3wLGCYM9cxHQhL0lSqFJUvXkT0&hl=en&sa=X&ei=KfMCU6eMB5XroASpkICADA&ved=0CFQQ6AEwBjgK#v=onepage&q=did%20james%20wilson%20attended%20oakland%20elementary%20school&f=false
28	New Orleans Downtown Post Office	New Orleans, Louisiana	New Orleans	Louisiana	30.0687242	-89.93147412	0	3	0	1	0	4	On December 14, 1988, a 39-year-old post office employee entered the main post office in downtown New Orleans, Louisiana, where he worked with a shotgun. He took his ex-girlfriend as a hostage and was able to hold off police and FBI agents for 13 hours until he surrendered. He injured three co-workers and one FBI agent.	12/14/1988	Wednesday	Wednesday, December 14, 1988	Warren Murphy, Jr.	1	39	39	Male	Unknown	Sawed-off 12-gauge shotgun	Shotgun	1	0	0	1	0	0	Custody	Custody	Not applicable	No	Government facility	Place of business/employment	Coworkers in the post office, FBI agents	Colleague/Workmate/Business acquaintance	The shooter was distraught about problems at work, the welfare of his children who were in custody of his estranged wife, and difficulties in the relationship with his ex-girlfriend that ended just a few weeks before. According to his ex-girlfriend, he had been threatening for months to kill people at the New Orleans' main post office. The shooter came to work that evening and got into some sort …	Rejection	Unknown	Unknown	books.google.com/books?isbn=0398074321	http://www.reocities.com/HotSprings/5782/inmemory.htm	http://books.google.com/books?id=YaLo1jgAorMC&pg=PA419&lpg=PA419&dq=warren+murphy+shooting+postal&source=bl&ots=_UVv_Rvd0R&sig=RI9Wt1HcUkYX2iTjOkHYw4B3tKU&hl=en&sa=X&ei=t_gCU5WKOonboASJ3IHYBQ&ved=0CEoQ6AEwBQ#v=onepage&q=warren%20murphy%20shooting%20postal&f=false	http://www.ca5.uscourts.gov/opinions/unpub/93/93-3113.0.wpd.pdf	http://www.thehospitalsecurityreporter.com/pdfs/NYPD%20Active%20Shooter.pdf
29	Cleveland Elementary School	Stockton, California	Stockton	California	37.96631812	-121.3018775	5	30	0	0	6	35	On January 17, 1989, an unemployed 24-year-old man arrived to Cleveland Elementary School in Stockton, California. He set his car on fire in the parking lot, before entering the school to begin shooting. The shooter killed five students and injured thirty others including a teacher, before killing himself.	1/17/1989	Tuesday	Tuesday, January 17, 1989	Patrick Purdy	1	24	24	Male	White American or European American	Type 56 semi-automatic rifle , Taurus PT92 9mm pistol	Multiple guns	0	1	1	2	0	2	Deceased	Deceased	Suicide	Yes	Primary school	Place of schooling	Students and teachers of an elementary school	Students/Classmates/Teacher	Disgruntled by the difficulties he had faced in finding and holding a job, the shooter began placing blame on immigrants, particularly those of Vietnamese descent. The shooter also had an extensive history of violence and mental health issues.	Race	Prior to the incident, the shooter was declared as "a danger to his health and others" after attempting to commit suicide in prison, where he was jailed for firing a pistol at trees. In a later mental health report, the shooter was declared to be dangerous and suffering from "mild mental retardation."	Yes	http://www.nycrimecommission.org/initiative1-shootings.php	http://www.time.com/time/magazine/article/0,9171,151105,00.html	http://news.google.com/newspapers?id=xpAOAAAAIBAJ&sjid=ooEDAAAAIBAJ&pg=4929,4551161&dq=patrick-edward-purdy	http://www.nytimes.com/1989/01/18/us/five-children-killed-as-gunman-attacks-a-california-school.html
30	Orange Glenn Post Office	Escondido, California	Escondido	California	33.13439925	-117.0722528	3	1	0	0	4	4	On August 10, 1989, a 52-year-old "model" postal worker murdered his wife in their home before arriving to work at the Orange Glen Post Office in Escondido, California. He then shot and killed two co-workers and injured another before taking the gun to his own head, dying later in a hospital.	8/10/1989	Thursday	Thursday, August 10, 1989	John Merlin Taylor	1	52	52	Male	White American or European American	.22-caliber semi-automatic Sturm-Ruger pistol	Handgun	0	0	1	1	0	1	Deceased	Deceased	Suicide	No	Government facility	Place of business/employment	Coworkers in the post office and his wife	Colleague/Workmate/Business acquaintance and Family	No known motive	Unknown	Although there is no record of the shooter having suffered from mental illness or behavioral disorders by his family and colleagues, he had an abusive father that was shot several times and killed by the shooter's sister in 1958 while he was on tour as a Marine. His supervisors also reported that the shooter would find money along his postal route that he turned in, and was suspicious of attempts…	No	http://articles.latimes.com/keyword/john-merlin-taylor	http://articles.latimes.com/1989-08-11/news/mn-207_1_postal-employee	http://www.reocities.com/HotSprings/5782/inmemory.htm	http://murderpedia.org/male.T/t/taylor-john-merlin.htm
31	Standard Gravure Corporation	Louisville, Kentucky	Louisville	Kentucky	38.249432	-85.726243	8	12	0	0	9	20	On September 14. 1989, a 47-year-old man, disgruntled by his work situation and suffering from mental illness, entered the Standard Gravure printing company in Louisville, Kentucky, his former workplace, and began shooting. The incident ended with eight fatalities and twelve gun injuries before the shooter ending his own life with a bullet.	9/14/1989	Thursday	Thursday, September 14, 1989	Joseph Thomas Wesbecker	1	47	47	Male	White American or European American	Chinese-made AK-47-type semi-automatic assault rifle, two INTRATEC MAC-11 semi-automatic assault pistols, SIG Sauer 9mm semi-automatic pistol, .38-caliber Smith & Wesson revolver, a bayonet	Multiple guns	0	2	4	6	0	4	Deceased	Deceased	Suicide	No	Company/Factory/Office	Place of business/employment	Former coworkers	Colleague/Workmate/Business acquaintance	Prior to the incident, the shooter had been placed on permanent disability by the company after complaining of memory loss from exposure to a chemical at work. The company was also experiencing financial difficulties and because of this, the shooter had been reassigned to another department, one that he was dissatisfied with, and was not permitted a transfer back.	Terminated/Denied/Reprimanded	The shooter had a history of mental illness and treatment for over ten years prior to the incident. He had been suffering from manic depression and paranoia, and began taking Prozac shortly before the incident. Medical records confirmed that the shooter had also attempted suicide twelve to fifteen times over previous years.	Yes	http://www.nycrimecommission.org/initiative1-shootings.php	http://www.nytimes.com/1989/09/16/us/disturbed-past-of-killer-of-7-is-unraveled.html	http://news.google.com/newspapers?id=z4ILAAAAIBAJ&sjid=glMDAAAAIBAJ&pg=4986,819530&dq=joseph+wesbecker	http://www.cnn.com/2005/HEALTH/01/03/prozac.documents/index.html
32	GMAC Loan Office	Jacksonville, Florida	Jacksonville	Florida	30.33216122	-81.67576993	11	6	0	0	12	17	After fatally shooting a man and woman and wounding two teenage boys, the 42-year-old gunman robbed a convenience store at gunpoint on June 17, 1990. The next day, the shooter opened fire at the General Motors Acceptance Corporation car loan office in Jacksonville, Florida, killing seven employees and a customer and injuring four others before turning the gun on himself.	6/17/1990	Sunday	Sunday, June 17, 1990	James Edward Pough	1	42	42	Male	Black American or African American	Universal M1 Carbine .30-caliber semi-automatic assault rifle, .38-caliber revolver	Multiple guns	0	1	1	2	0	1	Deceased	Deceased	Suicide	No	Company/Factory/Office	Place of business/employment	A prostitute, a pimp and GMAC office employees	General public	The shooter is thought to have targeted the prostitute and pimp after a failed money-for-sex transaction. GMAC has repossessed his car six months prior to the incident as well as soliciting payment, which may have contributed to the shooter's choosing of the office's location.	Robbery	Although no records were found documenting his mental health or treatment, the shooter had a history of violence and social difficulties, going as far as killing a man in 1971 for aggravating his then-girlfriend. Both his ex-wives had left him due to his tendencies toward violence and abuse.	No	http://www.nycrimecommission.org/initiative1-shootings.php	http://www.nytimes.com/1990/06/19/us/florida-gunman-kills-8-and-wounds-6-in-office.html	http://news.google.com/newspapers?id=FPMRAAAAIBAJ&sjid=PuoDAAAAIBAJ&pg=6051,8213818&dq=pough	http://news.google.com/newspapers?id=EfMRAAAAIBAJ&sjid=PuoDAAAAIBAJ&pg=5857,7004227&dq=pough
33	University of Iowa	Iowa City, Iowa	Iowa City	Iowa	41.65589405	-91.53117986	5	1	0	0	6	6	On November 1, 1991, a 28-year-old astrophysics researcher opened fire on academics at a meeting at the University of Iowa in Iowa City. The shooter fatally wounded three professors on his dissertation committee, an academic affairs officer, and the researcher who received the award he felt he deserved, and as well as paralyzing a student employee before committing suicide.	11/1/1991	Friday	Friday, November 1, 1991	Gang Lu	1	28	28	Male	Asian American	.38-caliber snub-nose revolver	Handgun	0	0	1	1	0	0	Deceased	Deceased	Suicide	Yes	College/University/Adult education	Place of schooling	Professors, chair of his department, recipient of award he wanted, academic affairs officers	Students/Classmates/Teacher	After a colleague was nominated for and won an academic award he coveted, the shooter became angry with the department and began planning for the responsible parties' murders. He targeted the department chair, two professors on his dissertation committee, the recipient of the award and two employees of the academic affairs offices.	Failure	Although no records were found documenting his mental health or treatment, the shooter was prone to temper tantrums and an abusive attitude with friends and colleagues. His landlord had warned one of the victims, a former roommate of the shooter, to move out because of the shooters radical temperament.	No	http://articles.chicagotribune.com/1991-11-03/news/9104080982_1_van-allen-hall-dissertation-jessup-hall	http://www.nytimes.com/1991/11/04/us/iowa-gunman-was-torn-by-academic-challenge.html?pagewanted=2&src=pm	http://thegazette.com/2011/11/01/gang-lu-shootings-at-ui-remembered-20-years-later/	http://www.dailyiowan.com/2011/11/01/Metro/25749.html
34	Ridgewood Post Office	Ridgewood, New Jersey	Ridgewood	New Jersey	40.98213277	-74.11264731	3	0	0	0	3	3	On October 10, 1991, a 35-year old former postal clerk, apparently seeking revenge for his dismissal, killed his former supervisor with sword and shot her boyfriend at their home. Then entered the post office where he used to work in Ridgewood, New Jersey, and killed two of his former co-workers. After a four-hour standoff with police, the shooter was arrested. Before leaving his apartment, the s…	10/10/1991	Thursday	Thursday, October 10, 1991	Joseph M. Harris	1	35	35	Male	Black American or African American	9mm Uzi handgun, a .22 caliber machine gun with silencer	Multiple guns	0	1	1	2	2	0	Custody	Custody	Not applicable	No	Government facility	Place of business/employment	Employee	Colleague/Workmate/Business acquaintance	The shooter was apparently seeking revenge for his dismissal at the post office. He also had psychiatric problems for quite some time and he had told psychiatrists that he was driven by the "ninja spirit" to commit the crimes.	Terminated/Denied/Reprimanded	Defendant's psychiatric witness provided evidence that defendant had auditory hallucinations (he heard voices); that he was delusional; that he believed in his own vision and reality; and that he was a chronic paranoid schizophrenic. The State's psychiatrist also found that defendant experienced auditory delusions	Yes	http://www.reocities.com/HotSprings/5782/inmemory.htm	http://www.nytimes.com/1991/10/11/nyregion/4-slain-in-2-new-jersey-attacks-and-former-postal-clerk-is-held.html?pagewanted=all&src=pm	http://law.justia.com/cases/new-jersey/supreme-court/1995/a-3-94-opn.html	http://www.leagle.com/decision/1993681263NJSuper418_1646	http://www.history.com/this-day-in-history/a-former-postal-worker-commits-mass-murder	http://www.northjersey.com/news/131255094_Remembering_a_tragedy_in_Ridgewood__20_years_later.html?page=all
35	Luby's Cafeteria in Killeen, Texas	Killeen, Texas	Killeen	Texas	31.07925506	-97.73392317	23	20	0	0	24	43	On October 16, 1991, a 35-year old unemployed seaman drove his truck through a window at Luby's Cafeteria in Killeen, Texas. He then opened fire, killing twenty-three people and wounding twenty before turning the gun on himself.	10/16/1991	Wednesday	Wednesday, October 16, 1991	George Hennard	1	35	35	Male	White American or European American	Glock 17 9mm semi-automatic pistol, Ruger P89 semi-automatic pistol	Handgun	0	0	2	2	0	2	Deceased	Deceased	Suicide	No	Restaurant/Cafe?	Place of recreation	Cafeteria customers, especially women.	General public	No apparent motive. The shooter had a history of drug abuse, was unemployed for several months and had a record of threatening women.	Unknown	Shooter had a history of mental instability and was described by friends and family as paranoid and troubled. He also participated in substance abuse program.	Yes	http://www.nycrimecommission.org/initiative1-shootings.php	http://www.kwtx.com/home/headlines/7048182.html	http://www.vpc.org/studies/wgun911016.htm	http://www.people.com/people/archive/article/0,,20111193,00.html	http://murderpedia.org/male.H/h/hennard-george-jo.htm
36	Royal Oak Post Office	Royal Oak, Michigan	Royal Oak	Michigan	42.50840203	-83.15387427	4	5	0	0	5	9	On November 14, 1991, a 31-year old former postal worker opened fire at the post office in Royal Oak, Michigan, his former workplace. He killed his four supervisors and wounded five co-workers before committing suicide.	11/14/1991	Thursday	Thursday, November 14, 1991	Thomas McIlvane	1	31	31	Male	White American or European American	.22 caliber 10/22 Ruger semi-automatic rifle	Rifle	0	1	0	1	0	1	Deceased	Deceased	Suicide	No	Government facility	Place of business/employment	Four supervisors at post office, co-workers	Colleague/Workmate/Business acquaintance	The shooter had trouble getting along with co-workers and those he served. He was laid-off and appealed the decision. His final appeal was rejected the day before the shooting. He had a history of violence and had threatened his supervisors many times. He even went to the police station and told them he was going to kill one of his supervisors. A Congressional committee eventually concluded that …	Terminated/Denied/Reprimanded	Police revoked his CCW permit after determining he was mentally unstable.	Yes	http://www.nytimes.com/1991/11/15/us/ex-postal-worker-kills-3-and-wounds-6-in-michigan.html;	http://www.nytimes.com/1991/11/15/us/ex-postal-worker-kills-3-and-wounds-6-in-michigan.html	http://www.motherjones.com/politics/2012/12/mass-shootings-mother-jones-full-data	http://www.mlive.com/news/detroit/index.ssf/2011/11/monday_ceremony_marks_20_years.html
37	Lindhurst High School	Olivehurst, California	Olivehurst	California	39.08174985	-121.5549539	4	10	0	0	4	14	On May 1, 1992, a 20-year-old former student of Lindhurst High School in Olivehurst, California began shooting at students and teachers in classrooms. Seeking revenge for a failing grade, the shooter first killed the teacher who gave him that grade, later killing three students and injuring ten others before being arrested.	5/1/1992	Friday	Friday, May 01, 1992	Eric Christopher Houston	1	20	20	Male	White American or European American	12 gauge pump-action shotgun, .22 caliber sawed-off rifle	Multiple guns	1	1	0	2	0	1	Custody	Custody	Not applicable	Yes	Secondary school	Place of schooling	Teachers, students	Students/Classmates/Teacher	The shooter declared that he intended to get revenge on his former Civics teacher who gave him a failing grade, which ultimately made him ineligible for graduation. He begrudged his lack of a high school diploma to his inability to maintain employment and for losing the respect of his father.	Failure	During the trial, the shooter was given a psychological evaluation, which revealed his troubled childhood and his family's history of trauma and emotional unrest. The psychiatrist determined that the shooter was suffering from "organic brain syndrome," a developmental disorder, a hyperactivity syndrome, borderline personality disorder, post-traumatic stress disorder, and psychotic schizophrenifor…	Yes	http://law.justia.com/cases/california/supreme-court/2012/s035190.html	http://news.google.com/newspapers?nid=886&dat=19920503&id=Ge0xAAAAIBAJ&sjid=qX0DAAAAIBAJ&pg=6864,250867	http://murderpedia.org/male.H/h/houston-eric.htm	http://www.schoolshooters.info/PL/Subject-Houston_files/Nine%20Brief%20Sketches.pdf; http://www.appeal-democrat.com/news/school-47104-shooting-eckardt.html; http://nl.newsbank.com/nl-search/we/Archives?p_product=SB&p_theme=sb&p_action=search&p_maxdocs=200&p_topdoc=1&p_text_direct-0=0EB0D9D91FC593A0&p_field_direct-0=document_id&p_perpage=10&p_sort=YMD_date:D&s_trackval=GooglePM;	http://www.schoolshooters.info/PL/Subject-Houston_files/Nine%20Brief%20Sketches.pdf	http://www.motherjones.com/politics/2012/12/mass-shootings-mother-jones-full-data	http://www.sfgate.com/crime/article/Death-verdict-OKd-for-school-slaughter-3758444.php
38	Palo Duro High School	Amarillo, Texas	Amarillo	Texas	35.18322484	-101.8805688	0	6	0	0	0	6	On September 11, 1992, a fight broke out in Amarillo, Texas between two students that ended with one student, a 17-year-old male, pulling a gun out and shooting. Six students were wounded before the shooter was taken into custody.	9/11/1992	Friday	Friday, September 11, 1992	Randy Earl Matthews	1	17	17	Male	Unknown	.22 caliber pistol	Handgun	0	0	1	1	0	1	Custody	Custody	Not applicable	Yes	Secondary school	Place of schooling	Students	Students/Classmates/Teacher	Tensions were building amongst several students until one student pulled a gun after being punched in the face by another.	Social dispute	Unknown	Unknown	http://articles.latimes.com/1992-09-12/news/mn-275_1_high-school	http://amarillo.com/stories/120300/new_teachers.shtml	http://www.nytimes.com/1992/09/12/us/student-wounds-6-at-high-school.html	http://amarillo.com/news/local-news/2012-09-10/it-was-kind-chaos
39	Schuyler County Office Building	Watkins Glen, New York	Watkins Glen	New York	42.38013875	-76.86724659	4	0	0	0	5	4	On October 15, 1992, a 50-year-old truck driver, upset about his wages being garnished for back-payments of child support, entered the Schuyler County Office Building in Watkins Glen, New York. He killed four female social workers before committing suicide.	10/15/1992	Thursday	Thursday, October 15, 1992	John T. Miller	1	50	50	Male	White American or European American	9mm Llama semi-automatic pistol	Handgun	0	0	1	1	0	1	Deceased	Deceased	Suicide	No	Government facility	Place of business/employment	Social workers	Government	After complaining the day before the shooting to social workers in regards to his wages being garnished for back-payment of child support for a child he claimed was not his, he decided to shoot those he felt were directly responsible for his financial hardships. He had been jailed four times as a result of non-payment of child support from the 1970s to the time of the shooting.	Financial dispute	Although there are no records detailing the shooter's mental state or treatment, he had declared to the social workers the day before the incident that he wanted to commit suicide.	No	http://www.nytimes.com/1992/10/17/nyregion/shooting-followed-tougher-efforts-to-collect-child-support.html?pagewanted=2&src=pm	http://www.nytimes.com/1992/10/24/nyregion/watkins-glen-killings-called-planned.html	http://www.apnewsarchive.com/1992/5-Dead-in-County-Office-Building-Shooting-Gunman-Angry-About-Child-Support/id-20cc1c416bdef14d0971d278359bc1be	http://articles.latimes.com/1992-10-16/news/mn-336_1_child-support
40	Simon's Rock College of Bard	Great Barrington, Massachusetts	Great Barrington	Massachusetts	42.19358268	-73.36216339	2	4	0	0	2	6	On December 14, 1992, an 18-year-old student opened fire at Simon's Rock College of Bard in Great Barrington, Massachusetts. Before turning himself in to police, he killed a student and a teacher and wounded four others.	12/14/1992	Monday	Monday, December 14, 1992	Wayne Lo	1	18	18	Male	Asian American	A Chinese SKS semi-automatic assault rifle	Rifle	0	1	0	1	0	1	Custody	Custody	Not applicable	Yes	College/University/Adult education	Place of schooling	Students, teachers	Students/Classmates/Teacher	Possibly upset by a reprimand coming from dormitory advisers and the dean regarding his possession of gun paraphernalia on the day of the shooting, the shooter purchased a gun that he later used for the incident.	Terminated/Denied/Reprimanded	The shooter's psychiatrists testified he was suffering from schizophrenia, however, the prosecution expert psychiatrist witnesses merely attributed Lo's actions to his narcissistic personality disorder.	No	http://articles.courant.com/1992-12-20/news/0000107037_1_simon-s-rock-college-wayne-lo-semiautomatic-rifle	http://www.nytimes.com/1992/12/28/us/questions-outweigh-answers-in-shooting-spree-at-college.html?pagewanted=all&src=pm	http://articles.courant.com/1992-12-20/news/0000107037_1_simon-s-rock-college-wayne-lo-semiautomatic-rifle/2	http://partners.nytimes.com/library/national/041200rampage-killers.html
41	Offices of Pettit & Martin in San Francisco	San Francisco, California	San Francisco	California	37.75457839	-122.4424343	8	6	0	0	9	14	On July 1, 1993, a 55-year-old failing entrepreneur entered the law offices of Pettit & Martin in the financial district of San Francisco, California. He then opened fire on the office, killing eight and wounding six others before turning the gun on himself. He had apparently targeted the law firm due to his deep hatred for lawyers arising from his failed business endeavors and a real estate cons…	7/1/1993	Thursday	Thursday, July 1, 1993	Gianluigi Ettore "Gian" Ferri	1	55	55	Male	White American or European American	Two Intratec TEC-DC9 semi-automatic pistols and a Norinco NP44 semi-automatic pistol	Handgun	0	0	3	3	0	3	Deceased	Deceased	Suicide	No	Company/Factory/Office	Place of business/employment	Lawyers, employees of law firm	Colleague/Workmate/Business acquaintance	The shooter was apparently seeking revenge for a failed trailer-park real estate endeavor on which the law firm, Pettit & Martin, had seemingly advised him.	Financial dispute	Although there is no documentation of the shooter's mental health or treatment, the shooter claimed to have been almost killed several times by the food additive, monosodium glutamate (MSG), in addition to reports of his reclusive, secretive personality and explosive temper.	No	http://www.nycrimecommission.org/initiative1-shootings.php	http://news.google.com/newspapers?id=r6YNAAAAIBAJ&sjid=tFUDAAAAIBAJ&pg=5105,168531&dq=	http://articles.latimes.com/1993-07-03/news/mn-10731_1_mortgage-business	http://www.nytimes.com/1993/07/03/us/the-broker-who-killed-8-gunman-s-motives-a-puzzle.html	http://www.people.com/people/archive/article/0,,20105875,00.html
42	Dearborn Post Office	Dearborn, Michigan	Dearborn	Michigan	42.31269522	-83.21293244	1	2	0	0	2	3	On May 6, 1993, a 45-year-old postal mechanic, upset with supervisors and the management of his post office in Dearborn, Michigan, arrived to work and began shooting. He killed a supervisor and wounded two other postal employees before committing suicide.	5/6/1993	Thursday	Thursday, May 06, 1993	Lawrence A. Jasion	1	45	45	Male	Unknown	.38-caliber revolver, shotgun	Multiple guns	1	0	1	2	0	0	Deceased	Deceased	Suicide	No	Government facility	Place of business/employment	Supervisors, postal workers	Colleague/Workmate/Business acquaintance	The shooter was reportedly disgruntled about a position he wanted that was given to another, as well as frustrations in regards to supervisors and management practices.	Multiple motives	Unknown	Unknown	http://news.google.com/newspapers?nid=1350&dat=19930507&id=L1ZPAAAAIBAJ&sjid=UgMEAAAAIBAJ&pg=2330,1810952	http://news.google.com/newspapers?nid=110&dat=19930507&id=BbgLAAAAIBAJ&sjid=3lUDAAAAIBAJ&pg=3503,3006529	http://news.google.com/newspapers?nid=110&dat=19930506&id=BLgLAAAAIBAJ&sjid=3lUDAAAAIBAJ&pg=6353,2925483	http://news.google.com/newspapers?nid=1350&dat=19930507&id=L1ZPAAAAIBAJ&sjid=UgMEAAAAIBAJ&pg=2330,1810952	http://www.deseretnews.com/article/289083/PRECAUTIONS-TAKEN---BUT-FELL-SHORT.html?pg=all	http://www.nytimes.com/1993/05/08/us/postal-officials-examine-system-after-2-killings.html?pagewanted=all&src=pm
43	Dana Point Post Office	Dana Point, California	Dana Point	California	33.47316083	-117.696399	1	5	0	0	1	6	On May 6, 1993, after murdering his mother and her dog, a 38-year-old postal employee who had been fired five months prior arrived at the post office in Dana Point, California and shot and killed a former coworker and wounded another. He later shot a man in his garage, a woman motorist, robbed and shot two others at an ATM, totaling five injured victims and one death.	5/6/1993	Thursday	Thursday, May 06, 1993	Mark Richard Hilbun	1	38	38	Male	White American or European American	Semi-automatic pistol	Handgun	0	0	1	1	0	1	Custody	Custody	Not applicable	No	Government facility	Place of business/employment	Supervisors, postal workers	Colleague/Workmate/Business acquaintance	The shooter had been fired from the post office five months prior due to his obscene behavior and for refusing to stop stalking a female coworker. His appeal of the decision had failed two weeks before the incident.	Multiple motives	The shooter had been under treatment for manic depression, which spiraled out of control when he was fired and rejected by a female coworker.	Yes	http://articles.latimes.com/1997-01-15/news/mn-18720_1_sentencing-hearing	http://articles.latimes.com/1993-05-07/news/mn-32377_1_mail-carrier	http://murderpedia.org/male.H/h/hilbun-mark-richard.htm	http://news.google.com/newspapers?nid=1454&dat=19930509&id=1XxOAAAAIBAJ&sjid=vhQEAAAAIBAJ&pg=5217,3185414	http://news.google.com/newspapers?nid=1901&dat=19930509&id=YqYtAAAAIBAJ&sjid=v9MEAAAAIBAJ&pg=1355,4076076
44	Weber State University	Ogden, Utah	Ogden	Utah	41.2281367	-111.9675317	0	2	0	1	1	3	On July 8, 1993, a 28-year old student shot and injured three people at a grievance hearing at Weber State University in Odgen, Utah. One of the injured was a State police officer who was able to shoot back, killing the perpetrator.	7/8/1993	Tuesday	Tuesday, July 08, 1993	Mark Duong	1	28	28	Male	Asian American	.22-caliber revolver (semi-automatic pistol)	Handgun	0	0	1	1	0	1	Deceased	Deceased	Killed	Yes	College/University/Adult education	Place of schooling	Husband of female student who filed the complaint against the shooter, a lawyer, a police officer	Students/Classmates/Teacher	A student filed a complaint against the shooter for physical and verbal harassment. The shooter felt the complaint was not true, but he was certain that it would lead to his expulsion. He was one class away from graduation.	Expulsion/Suspension	After one fight with a female student, the shooter had bought a gun and threatened suicide.	No	http://www.deseretnews.com/article/298990/ARMED-STUDENT-DIES-IN-SHOOTOUT.html?pg=all	http://articles.latimes.com/1993-07-09/news/mn-11569_1_university-student	http://news.google.com/newspapers?nid=336&dat=19930708&id=hktTAAAAIBAJ&sjid=64QDAAAAIBAJ&pg=6344,2679219	http://news.google.com/newspapers?nid=336&dat=19930803&id=Uj9TAAAAIBAJ&sjid=7IQDAAAAIBAJ&pg=2249,1729796	http://www.deseretnews.com/article/299371/TALE-OF-HARASSMENT-AND-OBSESSION-UNFOLDS.html?pg=all
45	Luigi's Restaurant in Fayetteville	Fayetteville, North Carolina	Fayetteville	North Carolina	35.07997086	-79.03796125	4	8	0	0	4	12	On August 6, 1993, a 22-year old army sergeant opened fire inside Luigi's Restaurant in Fayetteville, North Carolina, killing four people and injuring eight more. The shooter was ranting about gays in the military before he was shot and arrested by police.	8/6/1993	Friday	Friday, August 06, 1993	Kenneth Junior French	1	22	22	Male	White American or European American	Two 12 gauge shotguns, .22 caliber rifle	Multiple guns	2	1	0	3	0	1	Custody	Custody	Not applicable	No	Restaurant/Cafe?	Place of recreation	Cafe? customers	General public	The shooter grew up with an abusive father who committed suicide. He was highly intoxicated that night and was apparently upset toward then President Clinton for lifting the ban on homosexuals in the military.	Multiple motives	The shooter grew up with an abusive father, who he claimed raped his sister and physically abused his mother. His father committed suicide.	No	http://articles.latimes.com/1993-08-08/news/mn-21847_1_kills-army-french;	http://news.google.com/newspapers?id=0AhPAAAAIBAJ&sjid=jhUEAAAAIBAJ&pg=6505,2482529&dq=kenneth+junior+french&hl=en	http://www.motherjones.com/politics/2012/12/mass-shootings-mother-jones-full-data	http://deathpenaltycurriculum.org/student/c/courtroom/casestudies/case2-French.htm	http://www.nytimes.com/1993/08/08/us/soldier-kills-4-people-and-hurts-6-in-a-restaurant-in-north-carolina.html	http://profadcock.wordpress.com/tag/kenneth-french/	http://news.google.com/newspapers?id=0AhPAAAAIBAJ&sjid=jhUEAAAAIBAJ&pg=6505,2482529&dq=kenneth+junior+french&hl=en
46	Central Middle School	Sheridan, Wyoming	Sheridan	Wyoming	44.79051074	-106.9599165	0	4	0	0	1	4	On September 17, 1993, a 29-year-old man recently discharged from the Navy approached a physical education class at Central Middle School in Sheridan, Wyoming and opened fire on its 29 students. He wounded four students before committing suicide in front of the class.	9/17/1993	Friday	Friday, September 17, 1993	Kevin Newman	1	29	29	Male	White American or European American	Rifle and pistol	Multiple guns	0	1	1	2	0	1	Deceased	Deceased	Suicide	Yes	Primary school	Place of residency	Students	Students/Classmates/Teacher	No motive for the assault on the students is known, although the shooter had intended to commit suicide and left a suicide note in his hotel room. He detailed his unhappiness after being less-than-honorably discharged from the Navy.	Unknown	Although no records were found that indicate the shooter's mental health or treatment, the shooter had intended to commit suicide before he arrived at the school.	No	http://articles.latimes.com/1993-09-18/news/mn-36470_1_sheridan-memorial-hospital	http://www.nytimes.com/1993/09/19/us/4-students-shot-motive-is-unclear.html	https://www.ncjrs.gov/App/publications/Abstract.aspx?id=163307
47	Long Island Rail Road Commuter Train	Garden City, New York	Garden City	New York	40.72662266	-73.644712	6	19	0	0	6	25	On December 7, 1993, a 34-year-old mentally unstable man boarded a Lond Island Rail Road commuter train headed to Nassau County in New York. He began shooting in the train car, killing six and wounding nineteen before being apprehended by three passengers in the train.	12/7/1993	Tuesday	Tuesday, December 07, 1993	Colin Ferguson	1	34	34	Male	Black American or African American	Ruger P-89 9mm semi-automatic pistol	Handgun	0	0	1	1	0	1	Custody	Custody	Not applicable	No	Public transportation	Place of residency	Rail commuters	General public	Over the months and years before the incident, the shooter began to develop a strong hatred of Caucasians and migrant workers, believing that they were conspiring against him and causing him to wish for revenge.	Race	Although no records were found that detail the shooter's mental health treatment and a psychological examination was not refused by the shooter during his trial, the shooter experienced severe delusions of racial segregation and oppression from those of Caucasian descent and ultimately chose to represent himself in court.	No	http://www.nytimes.com/1995/02/18/nyregion/jury-finds-ferguson-guilty-of-slayings-on-the-lirr.html?pagewanted=all	http://www.nycrimecommission.org/initiative1-shootings.php	http://www.nytimes.com/1993/12/09/nyregion/death-lirr-overview-portrait-suspect-emerges-shooting-li-train.html	http://murderpedia.org/male.F/f/ferguson-colin.htm
48	Chuck E. Cheese in Aurora	Aurora, Colorado	Aurora	Colorado	39.69892933	-104.7871863	4	1	0	0	4	5	On December 14, 1993, a 19-year-old fired Chuck E. Cheese's employee in Aurora, Colorado visited his former workplace and waited until closing to confront his ex-coworkers. He then opened fire, killing three teenaged employees, one 50-year-old employee, and wounding another before being arrested.	12/14/1993	Tuesday	Tuesday, December 14, 1993	Nathan Dunlap	1	19	19	Male	Black American or African American	.25 caliber semi-automatic handgun	Handgun	0	0	1	1	0	1	Custody	Custody	Not applicable	No	Restaurant/Cafe?	Place of business/employment	Former employees	Colleague/Workmate/Business acquaintance	The shooter had been fired from Chuck E. Cheese's and targeted his former coworkers and supervisors.	Terminated/Denied/Reprimanded	Although the shooter had not been diagnosed or treated for mental illness prior to the incident, he was documented to have been experiencing a degree of psychosis before the trial and found to be suffering from bipolar disorder many years later, receiving treatment in prison.	Yes	http://www.denverpost.com/news/ci_20218952/aurora-chuck-e-cheese-killers-appeal-cites-mental	http://www.5280.com/magazine/2008/12/politics-killing?page=0,6	http://news.google.com/newspapers?nid=1350&dat=19931216&id=aoVSAAAAIBAJ&sjid=VgMEAAAAIBAJ&pg=4974,4807279	http://murderpedia.org/male.D/d/dunlap-nathan.htm
49	Chelsea High School	Chelsea, Michigan	Chelsea	Michigan	42.31319376	-84.01868108	1	2	0	0	1	3	On December 16, 1993, after a meeting with school officials in regards to a harassment complaint made by a student, a 39-year-old Chemistry teacher at Chelsea High School in Chelsea, Michigan stormed off with his wife and went home. Still enraged by the allegation, he returned to the school, killing the superintendent and wounding the principal and a teacher before being arrested.	12/16/1993	Thursday	Thursday, December 16, 1993	Stephen "Steve" Leith	1	39	39	Male	White American or European American	9mm Browning semi-automatic pistol	Handgun	0	0	1	1	0	1	Custody	Custody	Not applicable	Yes	Secondary school	Place of business/employment	School administrators, teacher	Students/Classmates/Teacher	The shooter had met with the superintendent of the high school where he taught in regards to a student sexual harassment complaint and was enraged by the accusation.	Terminated/Denied/Reprimanded	The shooter had been undergoing severe depression as his wife was battling cancer and was prescribed Prozac, which drastically altered his behavior, mood and temper and reportedly caused him to commit the act of violence against his respected colleagues.	Yes	http://news.google.com/newspapers?nid=110&dat=19940120&id=hjRQAAAAIBAJ&sjid=yFUDAAAAIBAJ&pg=7117,1426677	http://news.google.com/newspapers?nid=110&dat=19931217&id=yEdQAAAAIBAJ&sjid=11UDAAAAIBAJ&pg=6087,6734694	http://articles.latimes.com/1993-12-17/news/mn-2841_1_police-report	http://www.nytimes.com/1993/12/17/us/police-arrest-a-teacher-in-school-shootings.html	http://books.google.com/books?id=6fvYH-TrrL0C&pg=PA9&lpg=PA9&dq=Stephen+Leith+shooting&source=bl&ots=n8tSCLtUBD&sig=8inhZa37MORRqMgfQizqS9-8bJQ&hl=en&ei=ngs_TYaRFoL78AbZoIDsCg&sa=X&oi=book_result&ct=result&resnum=6&ved=0CDcQ6AEwBQ#v=onepage&q=Stephen%20Leith%20shooting&f=false
50	Residence in Union, Kentucky	Union, Kentucky	Union	Kentucky	38.95130818	-84.67066339	4	0	0	0	4	4	On May 26, 1994, a 17-year-old high school student awoke in the early hours of the day to kill his parents and his sisters in their home. He then kidnapped his prom date at gunpoint and brought her to a classroom, where he held her, a teacher and 22 students hostage before being detained by police.	5/26/1994	Thursday	Thursday, May 26, 1994	Clay Nathaniel Shrout	1	17	17	Male	White American or European American	Colt .380 Mustang pistol	Handgun	0	0	1	1	0	1	Custody	Custody	Not applicable	Yes	Residential home/Neighborhood	Place of residency	Family members	Family	The shooter was upset with his parents for taking away his weapons as punishment for failing English. He said he killed his sisters because he "didn't want them to live without their parents."	Terminated/Denied/Reprimanded	Although the shooter had not been diagnosed or treated for mental illness prior to the incident, he plead guilty be reason of insanity.	No	http://www.enquirer.com/editions/2004/05/25/loc_shrout25crime.html	http://www.cincinnatimagazine.com/cincinnatihistory/story.aspx?ID=1706262	http://www.newsnet5.com/dpp/news/national/US-school-shootings-A-dark-history1355537095398	http://www.wcpo.com/news/local-news/clay-shrout-florence-teen-killed-his-parents-sisters-in-their-home-
51	Fairchild Air Force Base Hospital	Fairchild Air Force Base, Washington	Fairchild Air Force Base	Washington	47.618456	-117.644099	4	23	0	0	5	27	On June 20, 1994, a 20-year-old discharged technician at the Fairchild Air Force Base Hospital outside of Spokane, Washington entered the office of the psychologist and psychiatrist that first diagnosed him to be unfit for service, shot and killed them both. He continued shooting at patients and visitors at the hospital, killing a young boy, the wife of a retired serviceman and wounding twenty-th…	6/20/1994	Monday	Monday, June 20, 1994	Dean Allen Mellberg	1	20	20	Male	White American or European American	Norninco MAK-90 semi-automatic assault rifle equipped with a 75-round drum large capacity ammunition magazine.	Rifle	0	1	0	1	0	1	Deceased	Deceased	Killed	No	Military facility	Place of business/employment	Psychologist and psychiatrist that diagnosed shooter to be mentally unfit for service	Colleague/Workmate/Business acquaintance	The shooter was seeking retaliation on the psychoanalysts that deemed him to be unfit for service, which eventually resulted in his discharge.	Terminated/Denied/Reprimanded	The shooter was diagnosed to be mentally ill and unfit for service and was under treatment at three air force bases before being discharged from service a month before the incident.	Yes	http://www.nycrimecommission.org/initiative1-shootings.php	http://articles.latimes.com/1994-06-22/news/mn-7137_1_air-force	http://m.spokesman.com/galleries/2010/jun/17/looking-back-fairchild-shootings/	http://murderpedia.org/male.M/m/mellberg-dean.htm	http://www.airforcetimes.com/article/20130921/NEWS/309210004/Airman-recalls-1994-attack-similar-Navy-Yard-shootings
52	Wickliffe Middle School	Wickliffe, Ohio	Wickliffe	Ohio	41.60713735	-81.46902046	1	3	0	0	1	4	On November 7, 1994, a 37-year-old man approached the Wickliffe Middle School in Wickliffe, Ohio and shot, killing a custodian. He then wounded a school administrator, a teacher and a police officer before being detained by the police.	11/7/1994	Monday	Monday, November 07, 1994	Keith A. Ledeger	1	37	37	Male	White American or European American	12-gauge shotgun	Shotgun	1	0	0	1	0	0	Custody	Custody	Not applicable	Yes	Primary school	Place of schooling	School employees, including custodian, administrator and a teacher	Students/Classmates/Teacher	The shooter had been diagnosed with paranoid schizophrenia before the incident.	Mental illness	The shooter had a lengthy history of paranoid schizophrenia and claimed to be legally insane during shooting spree. The judge ruled him mentally competent to stand trial, he then withdrew his not guilty by reason of insanity plea.	Yes	http://www.news-herald.com/articles/2012/03/01/news/doc4f4e75e7c32fb017791637.txt	http://allaroundcleveland.newspaperdirect.com/epaper/viewer.aspx	http://www.news-herald.com/articles/2008/09/07/news/doc48c3558316834842006226.txt?viewmode=3	http://www.nytimes.com/1994/11/08/us/man-fires-shotgun-in-school-killing-one-and-injuring-3.html	http://www.news-herald.com/articles/2012/10/28/news/nh6140267.txt
53	Downtown Chapel Hill	Chapel Hill, North Carolina	Chapel Hill	North Carolina	35.92681467	-79.03850407	2	2	0	0	2	4	On January 26, 1995, a 26-year-old mentally ill law student in Chapel Hill, North Carolina, was permitted to take unsupervised off-campus trips outside his mental hospital. During this particular trip, he opened fire on passersby, killing two and wounding two others before being arrested. He was found not guilty by reason of insanity and later won a lawsuit against a psychiatrist.	1/26/1995	Thursday	Thursday, January 26, 1995	Wendell Justin Williamson	1	26	26	Male	White American or European American	M-1 Garand semi-automatic rifle	Rifle	0	1	0	1	0	1	Custody	Custody	Not applicable	No	Street/Highway	Place of residency	Restaurant manager, students, police officer	General public	The shooter had been suffering from schizophrenia before the incident.	Mental illness	The shooter was diagnosed with psychosis and "delusional disorder grandiose" and was found not guilty by reason of insanity on account that he suffered from paranoid schizophrenia. He believed he was saving the world with his random killings and was later placed in a state psychiatric ward.	Yes	http://articles.philly.com/1995-01-28/news/25714911_1_law-student-law-school-face-more-charges	http://www.nytimes.com/1998/10/10/us/killer-blames-his-therapist-and-jury-agrees.html?pagewanted=all&src=pm	http://news.google.com/newspapers?nid=336&dat=19950127&id=GO0vAAAAIBAJ&sjid=J-0DAAAAIBAJ&pg=5207,4723871	http://articles.philly.com/1995-01-28/news/25714911_1_law-student-law-school-face-more-charges
54	Montclair Post Office	Montclair, New Jersey	Montclair	New Jersey	40.826184	-74.20862	4	1	0	0	4	5	On March 21, 1995, a 29-year-old former postal laborer entered a post office in Montclair, New Jersey, and robbed the employees at gunpoint. He then killed two postal workers, two customers and wounded another man before fleeing the scene. He was later arrested in his apartment.	3/21/1995	Tuesday	Tuesday, March 21, 1995	Christopher Green	1	29	29	Male	White American or European American	9mm Taurus handgun	Handgun	0	0	1	1	0	1	Escaped	Custody	Not applicable	No	Government facility	Place of business/employment	Postal employees, customers	Colleague/Workmate/Business acquaintance	The shooter planned to rob the post office because he was in debt and behind on rent. He shot his victims to avoid leaving eye-witnesses.	Robbery	None	No	http://www.nytimes.com/1995/03/23/nyregion/death-post-office-overview-former-montclair-postal-worker-charged-with-killings.html?pagewanted=all&src=pm	http://books.google.com/books?id=QI4MbWrk5gQC&pg=PA226&lpg=PA226&dq=Christopher+Green+shooting&source=bl&ots=EHJ2pxmn_z&sig=uIm_3gXS6hSE7YA7qkemtuKx54Q&hl=en&sa=X&ei=9GVkUdmWFoXEigKM04DADA&ved=0CGYQ6AEwCA#v=onepage&q=Christopher%20Green%20shooting&f=false	http://article.wn.com/view/2014/01/27/Cops_cuff_second_suspect_in_Dot_postal_worker_shooting/	http://news.google.com/newspapers?nid=1356&dat=19950323&id=XdJPAAAAIBAJ&sjid=yQcEAAAAIBAJ&pg=6752,3501625
55	Walter Rossler Company	Corpus Christi, Texas	Corpus Christi	Texas	27.73907518	-97.43073352	5	0	0	0	6	5	On April 3, 1995, a disgruntled former metallurgist of the Walter Rossler Company in Corpus Christi, Texas entered the office and began shooting. He killed three employees, the owner and his wife before killing himself in another room.	4/3/1995	Monday	Monday, April 03, 1995	James Daniel Simpson	1	28	28	Male	Unknown	9mm Ruger semi-automatic pistol, .32 caliber revolver	Handgun	0	0	2	2	0	1	Deceased	Deceased	Suicide	No	Company/Factory/Office	Place of business/employment	Former employee	Colleague/Workmate/Business acquaintance	Eight months prior to the incident, the shooter had resigned from his position with the Rossler Company due to his dissatisfaction with work assignments.	Terminated/Denied/Reprimanded	Although no records were found indicating the shooter suffered from mental illness, he was thought to be paranoid and depressed before the incident occurred.	No	http://web.caller.com/2000/april/03/today/local_ne/4127.html	http://web.caller.com/2000/april/03/today/local_ne/4127.html	http://www.motherjones.com/politics/2012/12/mass-shootings-mother-jones-full-data
56	Richland High School	Lynnville, Tennessee	Lynnville	Tennessee	35.37810374	-87.00610559	2	1	0	0	2	3	On November 15, 1995, a 17-year-old students at Richland High School in Lynnville, Tennessee arrived to school and began shooting. He killed a teacher, a student and wounded another teacher before the gun was wrestled away from him by another teacher.	11/15/1995	Wednesday	Wednesday, November 15, 1995	James Ellison "Jamie" Rouse	1	17	17	Male	White American or European American	Remington Viper .22 caliber semi-automatic rifle	Rifle	0	1	0	1	0	1	Custody	Custody	Not applicable	Yes	Secondary school	Place of schooling	Teachers, students	Students/Classmates/Teacher	The shooter apparently had conflicts with a student, several teachers and a patrol officer that gave him a ticket, and was seeking to kill them and "anyone who gets in the way" during the incident.	Multiple motives	Although the shooter was not undergoing psychological treatment, his parents testified that his family had a history of mental illness, with his brother committing suicide, his father having undergone several addictions and the shooter himself having suicidal thoughts, tendencies and a violent disposition.	Yes	http://www.schoolshooters.info/PL/Original_Documents_files/Rouse%20-%20Court%20Case.pdf	http://murderpedia.org/male.R/r/rouse-james-ellison.htm	http://articles.latimes.com/2012/dec/18/opinion/la-oe-meyer-school-shooting-20121218	http://www.cbsnews.com/8301-18559_162-611470.html	http://articles.latimes.com/2000/apr/22/news/ss-24169
57	Frontier Junior High School	Moses Lake, Washington	Moses Lake	Washington	47.12189424	-119.2750699	3	1	0	0	3	4	On February 2, 1996, a 14-year-old student walked into his algebra class at Frontier Junior High School in Moses Lake, Washington shooting and killing his teacher before killing two students, one who had bullied him, and wounding another student in the arm. He then held the class hostage and was tackled and held by a teacher until he was apprehended by police.	2/2/1996	Friday	Friday, February 02, 1996	Barry Dale Loukaitis	1	14	14	Male	White American or European American	.30-30 lever-action hunting rifle, .357 caliber revolver, .25 caliber semi-automatic pistol	Multiple guns	0	1	2	3	0	1	Custody	Custody	Not applicable	Yes	Primary school	Place of schooling	Teacher, students	Students/Classmates/Teacher	The shooter was apparently being bullied by students, one of which he ended up killing. He also was inspired by the Stephen King novel, Rage, quoting the book during the incident. Multiple motives- Harassment and Mental illness	Multiple motives	The shooter and the shooter's family suffered from generations of clinical depression. His mother, after finding his father was having an affair, told the shooter that she and the shooter were to commit a double-suicide together on Valentine's Day, not two weeks after the incident.	Yes	http://www.nytimes.com/1998/06/14/us/where-rampages-begin-special-report-adolescent-angst-shooting-up-schools.html?pagewanted=all&src=pm	http://news.google.com/newspapers?nid=860&dat=19970904&id=9yUfAAAAIBAJ&sjid=b8cEAAAAIBAJ&pg=6455,778592	http://www.cbsnews.com/8301-18559_162-208073.html	http://community.seattletimes.nwsource.com/archive/?date=19970223&slug=2525360
58	Fort Lauderdale City Parks Office	Fort Lauderdale, Florida	Fort Lauderdale	Florida	26.11737018	-80.14865708	6	0	0	0	7	6	On February 9, 1996, a fired maintenance worker in Fort Lauderdale, Florida arrived at his former workplace and began shooting his ex-coworkers, killing five and wounding another before killing himself. The wounded victim later died of his injuries. He was dismissed from the position due to obscene behavior toward park visitors and for failing a drug test, though he attributed his termination to …	2/9/1996	Friday	Friday, February 09, 1996	Clifton McCree	1	41	41	Male	Black American or African American	9mm Glock semi-automatic	Handgun	0	0	1	1	0	1	Deceased	Deceased	Suicide	No	Government facility	Place of business/employment	Former coworkers and supervisors	Colleague/Workmate/Business acquaintance	The shooter had been terminated from his position before the shooting, and sought revenge on his supervisors, claiming that their decision was based on his race.	Terminated/Denied/Reprimanded	Although no records were found indicating the shooter received treatment or diagnosis of mental illness, he had suffered an immensely traumatic childhood and, in the months before the incident, was undergoing severe depression as he began to lose his family to an extramarital affair.	No	http://www.nytimes.com/1996/02/11/us/florida-killer-said-victims-were-racists-police-say.htm	http://articles.sun-sentinel.com/1996-02-11/news/9602110026_1_beach-crew-maintenance-fort-lauderdale	http://murderpedia.org/male.M/m/mccree-clifton.htm	http://articles.sun-sentinel.com/1996-02-11/news/9602110026_1_beach-crew-maintenance-fort-lauderdale	http://articles.latimes.com/1996-02-10/news/mn-34334_1_fired-kills-workers
59	San Diego State University	San Diego, California	San Diego	California	32.86357277	-117.1281628	3	0	0	0	3	3	On August 15, 1996, a 36-year-old mechanical engineering graduate student at San Diego State University in San Diego, California was set to defend his Master's thesis for the second time. Instead, he pulled a gun he had stashed in a first aid kit in the room and shot twenty-three rounds into the three professors witnessing his defense, killing all three. He was found and arrested in the room, whe…	8/15/1996	Thursday	Thursday, August 15, 1996	Frederick Martin Davidson	1	36	36	Male	White American or European American	9mm semi-automatic handgun	Handgun	0	0	1	1	0	1	Custody	Custody	Not applicable	Yes	College/University/Adult education	Place of schooling	Graduate advisor and professors	Students/Classmates/Teacher	The shooter had failed to defend his master's thesis and was scheduled to defend it a second time. Blaming his advisors for his lack of employment, he sought revenge to compensate for his failures.	Failure	None	No	http://articles.chicagotribune.com/1996-08-16/news/9608160214_1_gunman-san-diego-state-university-custody	http://articles.latimes.com/1996-08-16/news/mn-34844_1_san-diego-state	http://www.nytimes.com/2007/03/27/science/27murd.html?_r=0	http://www.nytimes.com/1996/08/16/us/san-diego-college-student-held-in-slayings-of-three-professors.html
60	Bethel Regional High School	Bethel, Alaska	Bethel	Alaska	60.79053882	-161.7927517	2	2	0	0	2	4	On February 19, 1997, a 16-year-old student at Bethel Regional High School in Bethel, Alaska arrived on campus and shot a popular student, killing him. He later shot and killed the school's principal and wounded two others before being arrested.	2/19/1997	Wednesday	Wednesday, February 19, 1997	Evan Ramsey	1	16	16	Male	White American or European American	Mossberg 500 12-gauge shotgun	Shotgun	1	0	0	1	0	0	Custody	Custody	Not applicable	Yes	Secondary school	Place of schooling	Student, principal	Students/Classmates/Teacher	The shooter had been bullied by other students for being less intelligent than his peers.	Harassment	The shooter's family had a long history of issues, with his father imprisoned for an armed stand-off at a newspaper office, being released after eleven years just two weeks before the shooting. His mother was an alcoholic and the shooter was placed in foster care for a period, where he experienced severe abuse from other foster children. The shooter had been contemplating and attempted suicide si…	Yes	http://www.cbsnews.com/2100-500164_162-58625.html	http://abcnews.go.com/TheLaw/story?id=5040342&page=1#.UWRvDkGwXPs	http://www.bradycampaign.org/xshare/pdf/school-shootings.pdf	http://murderpedia.org/male.R/r/ramsey-evan.htm
61	R.E. Phelon Company	Aiken, South Carolina	Aiken	South Carolina	33.47524551	-81.72595949	4	3	0	0	4	7	On September 15, 1997, a 43-year-old former employee of the R.E. Phelon Company in Aiken, South Carolina arrived at the plant and shot the security guard in the parking lot. He then entered the facility and began shooting his former coworkers, killing four and wounding two others. He attempted suicide with insecticide, but was unsuccessful and eventually arrested.	9/15/1997	Monday	Monday, September 15, 1997	Hastings Arthur Wise	1	43	43	Male	Black American or African American	9mm semi-automatic pistol	Handgun	0	0	1	1	0	1	Custody	Custody	Not applicable	No	Company/Factory/Office	Place of business/employment	Former coworkers	Colleague/Workmate/Business acquaintance	The shooter had been fired from his position due to a confrontation with a supervisor. Each of his victims either had a hand in his termination or held positions that he coveted.	Terminated/Denied/Reprimanded	None	No	http://www.vpc.org/studies/wgun970915.htm	http://chronicle.augusta.com/stories/1997/09/18/met_214833.shtml	http://www.clarkprosecutor.org/html/death/US/wise992.htm	http://murderpedia.org/male.W/w1/wise-hastings-photos.htm
62	Pearl High School	Pearl, Mississippi	Pearl	Mississippi	32.27492783	-90.09470655	2	7	0	0	2	9	On October 1, 1997, a 16-year-old student of Pearl High School in Pearl, Mississippi stabbed his mother to death before heading to school. Once there, he shot and killed his ex-girlfriend and her friend before wounding an additional seven other students. He was stopped while fleeing the incident by a principal with a handgun and was arrested.	10/1/1997	Wednesday	Wednesday, October 01, 1997	Luke Woodham	1	16	16	Male	White American or European American	Marlin Model 336 .30-30 caliber rifle	Rifle	0	1	0	1	0	0	Custody	Custody	Not applicable	Yes	Secondary school	Place of schooling	Ex-girlfriend, students	Students/Classmates/Teacher	The shooter was seeking revenge on his ex-girlfriend who had apparently been making fun of him behind his back.	Social dispute	The shooter was declared to be legally insane during his trial.	Yes	http://www.apnewsarchive.com/1997/Teen-passed-note-before-shooting-I-am-not-insane-I-am-angry-/id-d479f2b3bbbc7e99c6bf94bb45e56426	http://www.bradycampaign.org/xshare/pdf/school-shootings.pdf	http://articles.chicagotribune.com/keyword/luke-woodham	http://www.cnn.com/US/9806/12/school.shooting.verdict/	http://en.wikipedia.org/wiki/Pearl_High_School_shooting
63	Heath High School	West Paducah, Kentucky	West Paducah	Kentucky	37.08506	-88.74422	3	5	0	0	3	8	On December 1, 1997, a 14-year-old student at Heath High School in West Paducah, Kentucky brought stolen guns to campus and began shooting at a prayer group that met every day, killing three students and wounding five others before being arrested. The shooter was later found to have been suffering from paranoid schizophrenia.	12/1/1997	Monday	Monday, December 01, 1997	Michael Carneal	1	14	14	Male	White American or European American	.22 caliber long rifle, 12 gauge pump-action shotgun, Ruger MK II.22 caliber pistol	Multiple guns	1	1	1	3	0	1	Custody	Custody	Not applicable	Yes	Secondary school	Place of schooling	Students	Students/Classmates/Teacher	The shooter was later found to have been suffering from paranoid schizophrenia at the time of the shooting.	Mental illness	The shooter had been suffering from psychosis and paranoid schizophrenia.	Yes	http://www.wdrb.com/Global/story.asp?S=13279449	http://archives.cnn.com/2000/US/08/03/kentucky.shooting/index.html	http://articles.chicagotribune.com/1997-12-12/news/9712130178_1_indictment-heath-high-school-michael-carneal
64	Milwaukee Post Office	Milwaukee, Wisconsin	Milwaukee	Wisconsin	43.06420322	-87.96724385	1	2	0	0	2	3	On December 19, 1997, a 37-year-old postal worker in Milwaukee, Wisconsin began shooting at the post office where he was employed. He shot and killed a coworker and wounded his supervisor and another coworker before committing suicide.	12/19/1997	Thursday	Thursday, December 19, 1997	Anthony DeCulit	1	37	37	Male	Black American or African American	9mm handgun	Handgun	0	0	1	1	0	1	Deceased	Deceased	Suicide	No	Government facility	Place of business/employment	Supervisors, postal workers	Colleague/Workmate/Business acquaintance	The shooter was disgruntled over an apparent complaint written about his falling asleep on the job. There was also an indication that the attack was racially motivated as there had been a large number of complaints about Caucasian supervisors demoting or reporting black employees for insignificant faults. Multiple motives - Terminated/Denied/Reprimanded and Race	Multiple motives	None	No	http://news.google.com/newspapers?nid=861&dat=19971220&id=jHxaAAAAIBAJ&sjid=bUsDAAAAIBAJ&pg=6034,3734101	http://www.cnn.com/US/9712/19/postal.shooting.11a/index.html?_s=PM:US	http://murderpedia.org/male.D/d/deculit-anthony.htm	http://www.nytimes.com/1997/12/20/us/postal-worker-in-milwaukee-shoots-3-and-kills-himself.html	http://articles.cnn.com/1997-12-19/us/9712_19_postal.shooting.11a_1_postal-worker-postal-union-wound?_s=PM:US
65	Caltrans Maintenance Yard	Orange, California	Orange	California	33.78935598	-117.820412	4	1	0	1	5	6	On December 18, 1997, a 41-year-old recently fired Caltrans employee arrived to his former office and began shooting at his former coworkers and supervisors. He killed four employees and wounded another and a police officer before being killed by police.	12/18/1997	Thursday	Thursday, December 18, 1997	Arturo Reyes Torres	1	41	41	Male	Some other race	Chinese-made AK-47-type 7.62mm semi-automatic assault rifle	Rifle	0	1	0	1	0	1	Deceased	Deceased	Killed	No	Company/Factory/Office	Place of business/employment	Supervisors, coworkers	Colleague/Workmate/Business acquaintance	The shooter had been fired from Caltrans after stealing scrap metal and was unable to obtain employment thereafter due to his failing background checks that revealed his history of workplace theft.	Terminated/Denied/Reprimanded	None	No	http://www.nycrimecommission.org/initiative1-shootings.php	http://articles.latimes.com/1997/dec/20/news/mn-431	http://articles.latimes.com/1997/dec/19/news/mn-172	http://murderpedia.org/male.R/r/reyes-torres-arturo.htm
66	Connecticut State Lottery Headquarters	Newington, Connecticut	Newington	Connecticut	41.68700845	-72.73083927	4	0	0	0	5	4	On March 6, 1998, a 35-year-old disgruntled employee of the State Lottery in Newington, Connecticut arrived at his workplace and began shooting. He killed four of his coworkers and supervisors before committing suicide.	3/6/1998	Friday	Friday, March 06, 1998	Matthew Beck	1	35	35	Male	White American or European American	9mm Glock semi-automatic pistol equipped with a 19-round large capacity ammunition magazine	Handgun	0	0	1	1	0	1	Deceased	Deceased	Suicide	No	Company/Factory/Office	Place of business/employment	Supervisors, coworkers	Colleague/Workmate/Business acquaintance	The shooter had apparently been disgruntled with his supervisors in regards to a salary dispute after being denied a promotion.	Terminated/Denied/Reprimanded	The shooter had a long history of suffering from depression and had attempted suicide several times before the incident. He had been prescribed anti-depressants over a year before the shooting occurred.	Yes	http://www.nycrimecommission.org/initiative1-shootings.php	http://www.nytimes.com/1998/03/07/nyregion/rampage-connecticut-overview-connecticut-lottery-worker-kills-4-bosses-then.html?pagewanted=all&src=pm	http://www.nytimes.com/1998/03/08/nyregion/in-a-province-of-winners-worker-who-lost-out-takes-revenge.html?ref=matthewbeck	http://www.cnn.com/US/9803/08/lottery.killings/index.html
67	Westside Middle School	Jonesboro, Arkansas	Jonesboro	Arkansas	35.82083155	-90.67950058	5	10	0	0	5	15	On March 24, 1998, a 13-year-old boy stole his mother's car that he and an 11-year-old cousin had loaded with guns and ammunition. When they arrived to Westside Middle School in Jonesboro, Arkansas, the younger boy pulled the fire alarm and met the elder on a hill overlooking the evacuation meeting site. They boys then began shooting at the crowd, killing four students and a teacher and wounding …	3/24/1998	Tuesday	Tuesday, March 24, 1998	Mitchell Scott Johnson and Andrew Douglas Golden	2	11,13	12	Male	White American or European American	.30 caliber carbine rifle, Remington 30.06 semi-automatic deer hunting rifle, .44 magnum Ruger rifle, 7 pistols	Multiple guns	0	3	7	10	0	1	Custody	Custody	Not applicable	Yes	Primary school	Place of schooling	Students, teachers	Students/Classmates/Teacher	The incident was supposedly planned as a result of one of the shooters' recent break up with his girlfriend.	Rejection	Although the boys were not being treated for mental illness at the time of the shooting, one of the shooters had been molested at a young age, molested a young girl himself at the age of 12, and self-mutilating prior to the incident.	No	http://www.arktimes.com/arkansas/a-boy-killer-speaks/Content?oid=934386&showFullText=true	http://www.msnbc.msn.com/id/8917466/#.UQSiMY5gI20	http://arkansasmatters.com/fulltext?nxd_id=618582	http://www.nytimes.com/1998/03/29/us/from-wild-talk-and-friendship-to-five-deaths-in-a-schoolyard.html?sec=&spon=&pagewanted=all	http://murderpedia.org/male.G/g/golden-andrew.htm	http://www.encyclopediaofarkansas.net/encyclopedia/entry-detail.aspx?entryID=3717
68	Parker Middle School Dance	Edinboro, Pennsylvania	Edinboro	Pennsylvania	41.87617136	-80.12459632	1	3	0	0	1	4	On April 24, 1998, a 14-year-old student of Park Middle School in Edinboro, Pennsylvania was attending the end-of-the-year dance at an off-campus banquet hall. The student pulled his father's gun from a pocket and began shooting, killing a teacher and wounding another and two students before being arrested.	4/24/1998	Friday	Friday, April 24, 1998	Andrew Jerome Wurst	1	14	14	Male	White American or European American	.25 caliber semi-automatic pistol	Handgun	0	0	1	1	0	1	Custody	Custody	Not applicable	Yes	Restaurant/Cafe?	Place of recreation	Students, teachers	Students/Classmates/Teacher	The shooter had been suffering from delusions and schizophrenic tendencies prior to the incident that were confirmed after the shooter's incarceration.	Mental illness	After being examined by a nationally reputed forensic psychiatrist, it was concluded he suffers from "a major mental illness, with psychotic thinking and delusions of persecution and grandeur" and in need of long-term in-patient treatment with medication, although a psychiatrist of the state deemed him competent to stand trial and ineligible for an insanity plea.	Yes	http://articles.philly.com/1998-04-26/news/25765866_1_andrew-wurst-john-gillette-science-teacher	http://murderpedia.org/male.W/w/wurst-andrew.htm	http://www.nap.edu/openbook.php?record_id=10370&page=70	http://www2.sharonherald.com/localnews/recentnews/0004/ln041400f.html
69	Thurston High School	Springfield, Oregon	Springfield	Oregon	44.05489698	-123.0075562	4	25	0	0	4	29	On May 21, 1998, a 15-year-old student at Thurston High School in Springfield, Oregon arrived on campus the day after killing both his parents with firearms in their home. He began shooting at the students, killing two and wounding twenty-five others before being arrested.	5/21/1998	Thursday	Thursday, May 21, 1998	Kipland Philip "Kip" Kinkel	1	15	15	Male	White American or European American	9mm Glock 19 pistol, Ruger .22 caliber semi-automatic rifle, .22 caliber Ruger MK II pistol	Multiple guns	0	1	2	3	0	1	Custody	Custody	Not applicable	Yes	Secondary school	Place of schooling	Students	Students/Classmates/Teacher	The shooter had been suspended and his expulsion was pending the day he killed his parents due to his purchase of a stolen firearm on school grounds. He was later found to have been suffering from an early onset schizophrenia.	Mental illness	The shooter was found to have been suffering from paranoid delusions and early schizophrenic tendencies after the incident occurred that the shooter claimed to have started roughly three years prior to the shooting. He was, however, found to be fit to stand trial and his lawyers did not pursue a plea of insanity although the shooter later tried to appeal the decision and for a retrial.	Yes	http://www.pbs.org/wgbh/pages/frontline/shows/kinkel/kip/cron.html	http://www.nytimes.com/1999/11/11/us/teenager-to-spend-life-in-prison-for-shootings.html?ref=kiplandfkinkel	http://www.oregonlive.com/pacific-northwest-news/index.ssf/2011/08/kip_kinkel_convicted_in_thurston_high_shooting_wants_to_go_to_state_mental_hospital.html	http://www.pbs.org/wgbh/pages/frontline/shows/kinkel/trial/#4	http://murderpedia.org/male.K/k/kinkel-kipland.htm
70	Riverside City Hall	Riverside, California	Riverside	California	33.93814348	-117.3948409	0	3	0	3	0	6	On October 6, 1998, a 48-year-old U.S. Postal Service employee entered a conference room at City Hall in Riverside, California and began shooting. He wounded the mayor, two council members and three police officers before being shot by police and taken into custody.	10/6/1998	Tuesday	Tuesday, October 06, 1998	Joseph Neale, Jr.	1	48	48	Male	Black American or African American	9mm handgun	Handgun	0	0	1	1	0	1	Custody	Custody	Not applicable	No	Government facility	Local government	Mayor, council members, police officers	Government	The shooter had lost his job as a part-time chess coach and felt that he had been wrongfully terminated due to racial prejudice.	Terminated/Denied/Reprimanded	None	No	http://articles.latimes.com/1998/oct/07/news/mn-30202	http://articles.latimes.com/1998/oct/07/news/mn-30170	http://articles.latimes.com/2000/nov/23/local/me-56189	http://www.berkeleydailyplanet.com/issue/2000-11-15/article/2173?headline=Man-convicted-of-City-Hall-shooting--The-Associated-Press	http://www.cnn.com/US/9810/06/riverside.shooting.02/	http://www.nytimes.com/1998/10/07/us/6-at-city-hall-are-shot-ex-worker-is-accused.html
71	Columbine High School	Littleton, Colorado	Littleton	Colorado	39.59358263	-105.0152112	13	24	0	0	15	37	On April 20, 1999, two students ages 17 and 18 arrived on their campus at Columbine High School in Littleton, Colorado, planning to kill hundreds of their peers and teachers. After two large propane tank bombs failed to explode, the students began shooting at their classmates, killing twelve and a teacher and wounding twenty-four others. The incident ended when the students killed themselves simu…	4/20/1999	Tuesday	Tuesday, April 20, 1999	Eric Harris and Dylan Klebold	2	17,18	17.5	Male	White American or European American	Intratec TEC-DC9 semi-automatic handgun, Hi-Point 995 Carbine semi-automatic rifle, Savage 67H pump-action shotgun, Stevens 311D double barreled sawed-off shotgun	Multiple guns	2	1	1	4	0	1	Deceased	Deceased	Suicide	Yes	Secondary school	Place of schooling	Students	Students/Classmates/Teacher	The elder shooter had a superiority complex and, in his writings, claimed to have been targeting his classmates due to their failure to invite him to social gatherings when he was clearly interested in attending. The younger shooter was depressed and heartbroken over a girl that seemed to never have acknowledged his existence.	Multiple motives	The younger shooter had been suffering from depression and was undergoing treatment for it, taking the drug Zoloft. Although the elder shooter had never received treatment for mental illness, he seemed to have been experiencing a personality disorder or a type of psychosis, which may have contributed to the events leading up to the attack.	Yes	http://www.cnn.com/SPECIALS/2000/columbine.cd/Pages/TOC.htm	http://www.history.com/this-day-in-history/columbine-high-school-massacre	http://extras.denverpost.com/news/timeline.htm	http://en.wikipedia.org/wiki/Columbine_High_School_massacre
72	Heritage High School	Conyers, Georgia	Conyers	Georgia	33.66086267	-84.02688527	0	6	0	0	0	6	On May 20. 1999, a 15-year-old student of Heritage High School in Conyers, Georgia arrived on campus and began shooting his fellow students as he was upset over a breakup with his girlfriend. He non-fatally wounded six students before being arrested.	5/20/1999	Thursday	Thursday, May 20, 1999	Thomas "TJ" Solomon, Jr.	1	15	15	Male	White American or European American	.22 caliber rifle and 357-handgun	Multiple guns	0	1	1	2	0	1	Custody	Custody	Not applicable	Yes	Secondary school	Place of schooling	Students	Students/Classmates/Teacher	The shooter was upset over a recent breakup with his girlfriend.	Rejection	None	No	http://savannahnow.com/stories/052199/LOCschoolshooting.html	http://cjonline.com/stories/052199/new_gashooting.shtml	http://voices.yahoo.com/examining-heritage-high-school-shooting-5118399.html	http://abcnews.go.com/US/story?id=95037
73	Offices of All-Tech Investment Group and Momentum Securities	Atlanta, Georgia	Atlanta	Georgia	33.7629969	-84.4231328	9	12	0	0	10	21	On July 29, 1999, after murdering his wife and children in their home in Atlanta, Georgia over the prior two days, a 44-year-old day trader entered a stock exchange office, killing four and moving on to another office, where he killed an additional five and wounded twelve. He was pursued by police until he committed suicide at a gas station.	7/29/1999	Thursday	Thursday, July 29, 1999	Mark Orrin Barton	1	44	44	Male	White American or European American	.45 caliber Colt 1911A1 semi-automatic pistol, 9mm Glock 17 semi-automatic pistol, .22 caliber H&R revolver, Raven MP-25 semi-automatic pistol	Handgun	0	0	4	4	0	3	Deceased	Deceased	Suicide	No	Company/Factory/Office	Place of business/employment	Stock brokers	Colleague/Workmate/Business acquaintance	The shooter had recently lost a large sum of money through the stock exchange and was targeting those who he felt were responsible for his demise.	Financial dispute	Although the shooter had never sought treatment for mental illness, five years before the incident, the shooter was evaluated by a psychologist during a custody hearing and was found to be "capable of homicide" among other things	Yes	http://articles.cnn.com/1999-07-29/us/9907_29_atlanta.shooting.04_1_shooting-spree-debra-spivey-barton-buckhead?_s=PM:US	http://www.cnn.com/US/9907/29/atlanta.shooting.04/	http://news.bbc.co.uk/2/hi/americas/407904.stm	http://edition.cnn.com/US/9907/30/atlanta.shooting.01/	http://murderpedia.org/male.B/b/barton-mark.htm
74	Wedgwood Baptist Church	Fort Worth, Texas	Fort Worth	Texas	32.74802142	-97.31305148	7	7	0	0	8	14	On September 15,1999, a 47-year-old man entered the Wedgwood Baptist Church in Fort Worth, Texas during a prayer rally and began shooting, killing seven and wounding seven others before killing himself.	9/15/1999	Wednesday	Wednesday, September 15, 1999	Larry Gene Ashbrook	1	47	47	Male	White American or European American	9mm Ruger P85 semi-automatic pistol, .380 ACP AMT Backup semi-automatic pistol	Handgun	0	0	2	2	0	2	Deceased	Deceased	Suicide	No	Place of worship	Place of residency	Baptist Christians	Racial/Religious group	The shooter had apparently been shouting anti-Baptist remarks as he committed the shooting in the Baptist church	Political/Religious ideals	Although the shooter never sought treatment for mental illness, he had a history of violence against his father as witnessed by neighbors and paranoid delusions as noted by several letters he had written to newspapers describing the conspiracy theories he believed revolved around him.	Yes	http://www.nycrimecommission.org/initiative1-shootings.php	http://www.nytimes.com/1999/09/16/us/gunman-kills-7-and-himself-at-baptist-church-in-fort-worth.html	http://edition.cnn.com/US/9909/16/church.shooting.01/	http://murderpedia.org/male.A/a/ashbrook-larry.htm	https://www.wsws.org/en/articles/1999/09/tex-s17.html
75	Xerox Office Building	Honolulu, Hawaii	Honolulu	Hawaii	21.309106	-157.844998	7	0	0	0	7	7	On November 2, 1999, a 40-year-old Xerox employee arrived to work at his office in Honolulu, Hawaii and began shooting his coworkers, killing seven before fleeing. He was later arrested in the mountains of Honolulu and was found to have been suffering from paranoid delusions and hallucinations from mental illness.	11/2/1999	Tuesday	Tuesday, November 02, 1999	Byran Uyesugi	1	40	40	Male	Asian American	9mm Glock 17 semi-automatic pistol	Handgun	0	0	1	1	0	1	Escaped	Custody	Not applicable	No	Company/Factory/Office	Place of business/employment	Supervisors, coworkers	Colleague/Workmate/Business acquaintance	The shooter had been upset with management due to his paranoid delusions and had been reprimanded after wrongfully accusing other coworkers of work misconduct.	Multiple motives	The shooter had been diagnosed with paranoid schizophrenia after the shooting, although prior to the incident, he had been experiencing paranoia, delusions and hallucinations but refused to see a psychiatrist.	Yes	http://www.nycrimecommission.org/initiative1-shootings.php	http://archives.starbulletin.com/1999/11/09/news/story1.html#jump	http://en.wikipedia.org/wiki/Xerox_murders
76	Fort Gibson Middle School	Fort Gibson, Oklahoma	Fort Gibson	Oklahoma	35.77669911	-95.25996596	0	4	0	0	0	4	On December 6, 1999, a 13-year-old student at Fort Gibson Middle School in Fort Gibson, Oklahoma opened fire on his classmates for no apparent reason, wounding four before being stopped by a teacher and taken into custody.	12/6/1999	Monday	Monday, December 06, 1999	Seth Trickey	1	13	13	Male	White American or European American	9mm semi-automatic handgun	Handgun	0	0	1	1	0	1	Custody	Custody	Not applicable	Yes	Primary school	Place of schooling	Students	Students/Classmates/Teacher	No motive is known	Unknown	None	No	http://www.nytimes.com/1999/12/07/us/boy-shoots-5-schoolmates-in-oklahoma.html	http://articles.chicagotribune.com/1999-12-14/news/9912140076_1_seth-trickey-thurston-high-school-kip-kinkel	http://www.greatdreams.com/gibson.htm
77	Radisson Bay Harbor Inn	Tampa, Florida	Tampa	Florida	27.99601861	-82.44503769	5	3	0	0	5	8	On December 30, 1999, a 36-year-old employee of the Radisson Bay Harbor Inn in Tampa, Florida arrived at his place of work and began shooting his coworkers, killing four and wounding three others. He fled the scene and attempted to steal a vehicle, killing the woman inside before being arrested.	12/30/1999	Thursday	Thursday, December 30, 1999	Silvio Izquierdo-Leyva	1	36	36	Male	Some other race	9mm Lorcin semi-automatic pistol, .38 caliber Charter Arms semi-automatic pistol	Handgun	0	0	2	2	0	2	Custody	Custody	Not applicable	No	Retail/Wholesale/Services facility	Place of business/employment	Coworkers	Colleague/Workmate/Business acquaintance	No motive is known	Unknown	The shooter did not have any history of treatment for mental illness, and his family, friends and coworkers described him as a normal, stable individual. He did, however, once pull a gun on his family member and was practicing a witchcraft-based religion.	No	http://www.vpc.org/studies/wgun991230.htm	http://www.sptimes.com/News/123000/news_pf/TampaBay/A_year_later__the_str.shtml	http://murderpedia.org/male.I/i/izquierdo-leyva.htm	http://news.google.com/newspapers?id=CSUdAAAAIBAJ&sjid=ZaYEAAAAIBAJ&pg=2043,2634069&dq=silvio+leyva+shooting&hl=en
78	Edgewater Technology	Wakefield, Boston, Massachusetts	Boston	Massachusetts	42.30904091	-71.10271358	7	0	0	0	7	7	On December 26, 2000, a 42-year-old computer technician at Edgewater Technology in Wakefield, Massachusetts entered his office and began shooting at managers and coworkers, killing seven before he was arrested. He claimed he was sent as a time-traveler to kill Nazis, and his insanity plea was denied.	12/26/2000	Tuesday	Tuesday, December 26, 2000	Michael McDermott	1	42	42	Male	Some other race	AK-47 variant, a 12 gauge shotgun, and a .32 caliber pistol. Police would later find a .460 caliber Weatherby Mark V rifle at the defendant's work station.	Multiple guns	1	1	1	3	0	1	Custody	Custody	Not applicable	No	Company/Factory/Office	Place of business/employment	Supervisors, coworkers	Colleague/Workmate/Business acquaintance	The shooter was apparently being pursued for back taxes and the company complied with the IRS in withholding a portion of his wages.	Financial dispute	Although the shooter claimed to have been sent by God to kill Hitler and the last Nazis, the shooter was evaluated by psychiatrists and his insanity plea was turned down.	No	http://www.time.com/time/magazine/article/0,9171,93313-1,00.html	http://en.wikipedia.org/wiki/Wakefield_massacre	http://www.nycrimecommission.org/initiative1-shootings.php
79	Navistar International	Melrose Park, Illinois	Melrose Park	Illinois	41.90289602	-87.8643021	5	4	0	0	6	9	On February 5, 2001, a 66-year-old fired employee arrived at his former workplace at Navistar in Melrose Park, Illinois with firearms, forced his way past security and began shooting at supervisors and coworkers before committing suicide. He had been scheduled to begin a prison sentence the next day on charges of stealing from his employer.	2/5/2001	Monday	Monday, February 05, 2001	William D. Baker	1	66	66	Male	Black American or African American	.38 caliber revolver, 12 gauge Remington pump-action shotgun, .30 caliber Winchester hunting rifle, SKS 1954R rifle	Multiple guns	1	2	1	4	0	1	Deceased	Deceased	Suicide	No	Company/Factory/Office	Place of business/employment	Supervisors, coworkers	Colleague/Workmate/Business acquaintance	The shooter had been terminated from his position due to conspiring a theft of $195,400 in truck engines and parts and was seeking revenge.	Terminated/Denied/Reprimanded	None	No	http://articles.chicagotribune.com/2001-02-07/news/0102070122_1_navistar-gun-law-hunting-rifle	http://articles.chicagotribune.com/2001-02-07/news/0102070122_1_navistar-gun-law-hunting-rifle	http://www.motherjones.com/politics/2012/12/mass-shootings-mother-jones-full-data
80	Santana High School	Santee, San Diego, California	San Diego	California	32.86357277	-117.1281628	2	13	0	0	2	15	On March 5, 2001, a 15-year-old student of Santana High School in San Diego, California arrived to school and began shooting at his fellow classmates. Two students were killed and thirteen others were wounded before the shooter was taken into custody.	3/5/2001	Monday	Monday, March 05, 2001	Charles Andrew "Andy" Williams	1	15	15	Male	White American or European American	Arminius .22 caliber revolver	Handgun	0	0	1	1	0	0	Custody	Custody	Not applicable	Yes	Secondary school	Place of schooling	Students	Students/Classmates/Teacher	The shooter had been bullied by his fellow students and friends for being small and an easy target. He and his friend were planning a school shooting, though while his friends backed out, the shooter decided to move forward with the plan after he was threatened.	Harassment	None	No	http://abcnews.go.com/US/story?id=92482&page=1&singlePage=true	http://web.archive.org/web/20010308054023/http://www.thesandiegochannel.com/sand/news/stories/news-52409720010305-110346.html	http://articles.cnn.com/2001-03-05/us/school.shooting.04_1_shooting-rampage-school-shooting-cap-gun?_s=PM:US	http://abcnews.go.com/Primetime/story?id=132072&page=1	http://en.wikipedia.org/wiki/Charles_Andrew_Williams
81	Appalachian School of Law	Grundy, Virginia	Grundy	Virginia	37.27537712	-82.09877234	3	3	0	0	3	6	On January 16, 2002, a 43-year-old former student of the Appalachian School of Law in Grundy, Virginia arrived on campus and began shooting. He killed the dean, a professor, a student and wounded three others before being arrested.	1/16/2002	Wednesday	Wednesday, January 16, 2002	Peter Odighizuwa	1	43	43	Male	Black American or African American	.380 ACP semi-automatic handgun	Handgun	0	0	1	1	0	1	Custody	Custody	Not applicable	Yes	College/University/Adult education	Place of schooling	Dean, professors, students	Students/Classmates/Teacher	The shooter had withdrawn from the university due to poor grades and, as he was being detained, claimed he had no place else to go.	Failure	The shooter's defense attempted to present the shooter as incompetent to stand trial, but after being monitored and examined by psychiatrists over a period of three years, he was found to be stable and able to stand trial.	No	http://www.nytimes.com/2002/01/17/us/3-slain-at-law-school-student-is-held.html	http://archives.cnn.com/2002/US/01/16/law.school.shooting/	http://www.time.com/time/nation/article/0,8599,194552,00.html	http://en.wikipedia.org/wiki/Appalachian_School_of_Law_shooting
82	University of Arizona College of Nursing	Tucson, Arizona	Tucson	Arizona	32.15358905	-110.9677647	3	0	0	0	4	3	On October 28, 2002, a 41-year-old nursing student failing out of his classes University of Arizona College of Nursing in Tucson, Arizona arrived on campus and shot three of his professors, killing them all, before committing suicide.	10/28/2002	Monday	Monday, October 28, 2002	Robert Stewart Flores, Jr.	1	41	41	Male	Some other race	Five handguns	Handgun	0	0	5	5	0	1	Deceased	Deceased	Suicide	Yes	College/University/Adult education	Place of schooling	Professors	Students/Classmates/Teacher	The shooter had been failing out of his classes and decided to kill his professors	Failure	None	No	http://wc.arizona.edu/papers/96/46/01_1.html	http://www.tucsonnewsnow.com/Global/story.asp?S=989864	http://www.cbsnews.com/2100-201_162-527308.html	http://articles.cnn.com/2002-10-28/us/university.shooting_1_borboa-barbara-monroe-professors?_s=PM:US
83	Case Western Reserve University	Cleveland, Ohio	Cleveland	Ohio	41.47657557	-81.68051502	1	2	0	0	1	3	On May 9, 2003, a graduate of the Case Western Reserve University in Cleveland, Ohio began shooting on the school grounds, killing a student and wounding a professor and another student. He was later arrested after holding a building hostage for seven hours.	5/9/2003	Friday	Friday, May 09, 2003	Biswanath Halder	1	62	62	Male	Asian American	Cobray pistol, Ruger Pistol	Handgun	0	0	2	2	0	1	Custody	Custody	Not applicable	Yes	College/University/Adult education	Place of schooling	Students, professor	Students/Classmates/Teacher	The shooter had attempted to sue an employer on campus but had lost the appeal in court prior to the shooting.	Legal dispute	None	No	http://www.nytimes.com/2003/05/11/us/ex-employee-held-in-campus-attack.html?src=pm	http://www.nbcnews.com/id/15769598/#.UVxue0GwXPs	http://www.cbsnews.com/2100-201_162-553261.html	http://www.nbcnews.com/id/15767366/#.UV24GkGwXPs	http://www.cbsnews.com/2100-201_162-553358.html
84	Lockheed Martin	Meridian, Mississippi	Meridian	Mississippi	32.38455246	-88.68967949	6	8	0	0	7	14	On July 8, 2003, a 48-year-old factory worker at Lockheed Martin in Meridian, Mississippi was attending a diversity training workshop mandated by his employer before excusing himself. Minutes later, he returned to the meeting and began shooting at his coworkers, killing six and wounding eight more before killing himself. The shooting was thought to have been racially motivated.	7/8/2003	Tuesday	Tuesday, July 08, 2003	Doug Williams	1	48	48	Male	White American or European American	Winchester 1200 shotgun, Ruger Mini-14 .223 caliber rifle	Multiple guns	1	1	0	2	0	1	Deceased	Deceased	Suicide	No	Company/Factory/Office	Place of business/employment	Coworkers	Colleague/Workmate/Business acquaintance	Initial reports touted the incident as being racially motivate due to the majority of those killed being black, and although the majority of the injured victims had been Caucasian, racism cannot be discounted as a possible motive as the shooter was known by many to be racist against blacks. The shooter had been suffering from depression prior to the incident as well.	Multiple motives	Although the shooter did not seek treatment for mental illness, he was described by a cousin as being depressed and had issues with controlling his temper.	No	http://usatoday30.usatoday.com/news/nation/2003-07-08-inside-shooting_x.htm	http://abcnews.go.com/Primetime/story?id=749286&page=1#.UWRdukGwXPs	http://community.seattletimes.nwsource.com/archive/?date=20030709&slug=shoot09	http://community.seattletimes.nwsource.com/archive/?date=20030710&slug=shoot10
85	Windy City Core Supply Warehouse	Chicago, Illinois	Chicago	Illinois	41.83928045	-87.68818145	6	0	0	0	7	6	On August 27, 2003, a 36-year-old former employee of Windy City Core Supply in Chicago, Illinois arrived at the warehouse in which he used to work and began shooting at the supervisors that fired him and other coworkers, killing six. He was later killed in a shoot-out with the police.	8/27/2003	Wednesday	Wednesday, August 27, 2003	Salvador Tapia	1	36	36	Male	Some other race	Semi-automatic handgun	Handgun	0	0	1	1	0	1	Deceased	Deceased	Killed	No	Company/Factory/Office	Place of business/employment	Supervisors, coworkers	Colleague/Workmate/Business acquaintance	The shooter had been fired from his position due to consistent truancies and tardiness, as well as his being considered a nuisance at the workplace. He later began making threatening phone calls to his managers and killed the supervisors that fired him.	Terminated/Denied/Reprimanded	None	No	http://articles.cnn.com/2003-08-27/us/chicago.shooting_1_salvador-tapia-windy-city-core-supply-phil-cline?_s=PM:US	http://www.cbsnews.com/2100-201_162-570552.html	http://www.nytimes.com/2003/08/27/national/27CND-SHOO.html	http://www.apnewsarchive.com/2003/Chicago-Shooting-Rampage-Leaves-7-Dead/id-300876e9b96d7c61d81c7a1e30e3934b
86	Birchwood, Wisconsin	Birchwood, Wisconsin	Birchwood	Wisconsin	45.65773714	-91.55077175	6	2	0	0	6	8	On November 21, 2004, a 36-year-old man hunting with companions in the forests of Birchwood, Wisconsin, encountered a group of hunters and began arguing with them over a deer stand that had apparently been on private land. He then opened fire on the hunters as a result of the confrontation, killing six and wounding two others before being arrested five hours later.	11/21/2004	Sunday	Sunday, November 21, 2004	Chai Soua Vang	1	36	36	Male	Asian American	SKS 7.62mm semi-automatic assault rifle	Rifle	0	1	0	1	0	1	Custody	Custody	Not applicable	No	Park/Wildness	Place of recreation	Hunters	Social	The shooter had been on unmarked, private property during a hunting session with companions when his hunting party was confronted by a group of hunters telling him to get off the property.	Social dispute	None	No	http://www.nycrimecommission.org/initiative1-shootings.php	http://www.nytimes.com/2004/12/01/national/01hunter.html?th	http://www.msnbc.msn.com/id/9972929/ns/us_news-crime_and_courts/t/hunter-receives-life-prison-killing-six-men/#.UQTNsaWTMyE	http://news.minnesota.publicradio.org/features/2004/11/24_williamsb_hmongshootingrea/
87	Damageplan show at the Alrosa Villa Nightclub	Columbus, Ohio	Columbus	Ohio	39.98861445	-82.98904135	4	7	0	0	5	11	On December 8, 2004, a 25-year-old former mechanic for the US Marine Corps shot and killed the lead guitarist in the band Damageplan before shooting into the crowd at a concert at the Alrosa Villa Nightclub in Columbus, Ohio. Apparently upset by the breakup of the band Pantera, the shooter killed an additional three and wounded seven before being killed by police backstage.	12/8/2004	Wednesday	Wednesday, December 08, 2004	Nathan Gale	1	25	25	Male	White American or European American	9mm Beretta 92FS semi-automatic handgun	Handgun	0	0	1	1	0	1	Deceased	Deceased	Killed	No	Entertainment venue	Place of recreation	Guitarist, concert-goers	General public	The shooter was seemingly upset by the breakup of the band Pantera. He was also suffering from paranoid schizophrenia and hallucinations prior to the event.	Multiple motives	The shooter had been discharged from the Marines and undergoing treatment for paranoid schizophrenia and hallucinations.	Yes	http://www.cbsnews.com/2100-201_162-659983.html; http://www.knac.com/article.asp?ArticleID=3417; http://www.blabbermouth.net/news.aspx?mode=Article&newsitemID=86362	http://www.cbsnews.com/2100-201_162-659983.html	http://www.motherjones.com/politics/2012/12/mass-shootings-mother-jones-full-data
88	Living Church of God	Brookfield, Wisconsin	Brookfield	Wisconsin	43.06396691	-88.12299758	7	4	0	0	8	11	On March 12, 2005, a 44-year-old computer technician about to lose his job in Brookfield, Wisconsin opened fire on a congregation at the Living Church of God, killing the minister, six others and wounding four more before committing suicide.	3/12/2005	Saturday	Saturday, March 12, 2005	Terry Michael Ratzmann	1	44	44	Male	White American or European American	Beretta 92FS (9mm) semi-automatic pistol	Handgun	0	0	1	1	0	1	Deceased	Deceased	Suicide	No	Place of worship	Place of residency	Minister, church-goers	Racial/Religious group	On the verge of losing his job and experiencing depression, the shooter had apparently been deeply upset by a sermon the minister of the church had given weeks prior to the incident. During the shooting, he had said that he planned to kill the entire congregation.	Political/Religious ideals	None	No	http://www.nytimes.com/2005/08/03/national/03rampage.html	http://www.cnn.com/2005/US/03/12/wisconsin.shootings/index.html	http://www.nytimes.com/2005/03/13/national/13milwaukee.html?_r=0	http://articles.latimes.com/2005/mar/13/nation/na-church13
89	Red Lake High School	Red Lake, Minnesota	Red Lake	Minnesota	47.87067289	-95.00529009	8	5	1	0	10	14	On March 21, 2005, after killing his grandfather and his grandfather's girlfriend in their home, a 16-year-old student of Red Lake High School in Red Lake, Minnesota arrived on campus and began shooting at his classmates and teachers. He killed five students, a teacher, a security guard and wounded five others before committing suicide.	3/21/2005	Monday	Monday, March 21, 2005	Jeffrey James Weise	1	16	16	Male	Native American or Alaska Native	.40 caliber Glock 23 semi-automatic pistol, Ruger .22 caliber semi-automatic pistol, Remington 870 12 gauge shotgun	Multiple guns	1	0	2	3	0	1	Deceased	Deceased	Suicide	Yes	Secondary school	Place of schooling	Teachers, students, grandparents, security officer	Students/Classmates/Teacher	The student was ejected from Red Lake High School due to a violation of school policy and was in a special program for off-campus education. Shooter had a troubled childhood and a family history of alcohol abuse. His father committed suicide four years ago, and that his mother was living in a Minneapolis nursing home because she suffered brain injuries in an alcohol-related car accident.	Expulsion/Suspension	The shooter had been under treatment for depression and suicidal tendencies and was taking the drug, Prozac.	Yes	http://www.guardian.co.uk/world/2005/mar/22/usgunviolence.usa	http://news.bbc.co.uk/2/hi/americas/4370617.stm	http://news.minnesota.publicradio.org/features/2005/03/25_helmsm_prozacfolo/	http://en.wikipedia.org/wiki/Red_Lake_massacre
90	Goleta Post Office	Goleta, California	Goleta	California	34.43606107	-119.8593619	7	0	0	0	8	7	On January 30, 2006, a 44-year-old postal worker on leave for psychological reasons killed her former neighbor before arriving to the Goleta Post Office where she worked in Goleta, California. She then opened fire on her coworkers, killing six before committing suicide.	1/30/2006	Monday	Monday, January 30, 2006	Jennifer San Marco	1	44	44	Female	White American or European American	9mm Smith & Wesso 915	Handgun	0	0	1	1	0	1	Deceased	Deceased	Suicide	No	Government facility	Place of business/employment	Neighbor, postal workers	Colleague/Workmate/Business acquaintance	The shooter had been on leave from the post office for psychological disabilities after an incident in which she was forcibly removed by police. She believed that there was a conspiracy against her and the Goleta Post Office, which possibly led to her attacks on the office.	Mental illness	Shortly before the incident, the shooter had been placed on psychological disability leave, although her psychiatrists were unable to diagnose her illness. She is thought to have been suffering from a psychosis and paranoid schizophrenia.	Yes	http://www.msnbc.msn.com/id/11167920/ns/us_news-crime_and_courts/t/postal-killer-believed-she-was-target-plot/#.UIxy7kzLwTE;	http://www.msnbc.msn.com/id/11167920/ns/us_news-crime_and_courts/t/postal-killer-believed-she-was-target-plot/#.UNyN5cXhe75	http://www.motherjones.com/politics/2012/12/mass-shootings-mother-jones-full-data	http://www.cbsnews.com/stories/2006/02/02/national/main1272077.shtml;
91	Party in Capitol Hill, Seattle	Seattle, Washington	Seattle	Washington	47.62199575	-122.323646	6	2	0	0	7	8	On March 25, 2006, an unemployed 28-year old went to a rave after party in a residential house in Capitol Hill, a neighborhood in Seattle, Washington. The gunman shot and killed six people and injured two more before committing suicide.	3/25/2006	Saturday	Saturday, March 25, 2006	Aaron Kyle Huff	1	28	28	Male	White American or European American	12 gauge pistol-grip Winchester 1300 Defender shotgun and a .40 caliber semi-automatic Ruger P944 handgun	Multiple guns	1	0	1	2	0	1	Deceased	Deceased	Suicide	No	Residential home/Neighborhood	Place of recreation	General public attending the party	General public	The shooter had previously attended raves and was publicly humiliated and ridiculed by some of the younger attendees. According to this view, ravers laughed at him because of his age, his shyness, his conventional clothing, and his hulking physical appearance. A month after the scooting, police found a letter believed to be written by the shooter two days before the killings. The letter, was extr…	Multiple motives	Although the police were unable to locate any record that the shooter had been treated for mental illness or had taken a psychiatric medication, it is still more than likely that he was severely depressed and even somewhat delusional at the time he committed the mass murder. According to experts, the suicide note reveals not only the shooter's frustration but also paranoia and blame, depression, …	No	http://seattletimes.com/html/localnews/2002889274_webcapshooting25.html	http://www.cityofseattle.net/police/Publications/Special/CapitolHillPanelReport.pdf	http://seattletimes.com/html/localnews/2002890297_shooting26m.html	http://en.wikipedia.org/wiki/Capitol_Hill_massacre	http://www.jfox.neu.edu/Documents/CapHillRepBTCI.pdf	http://slog.thestranger.com/2006/06/to_kane_from_kyle
92	Essex Elementary School	Essex Junction, Vermont	Essex Junction	Vermont	44.49022039	-73.11400628	2	2	0	0	2	4	On August 24, 2006, a 26-year old killed two people and wounded two others in a shooting rampage that began at his ex-girlfriend's home in Essex Junction, Vermont and continued at the elementary school where she worked. Afterward, the shooter went to his friend's house to get more ammunition for the gun he had borrowed from him and shot his friend. He then try to commit suicide by shooting himsel…	8/24/2006	Thursday	Thursday, August 24, 2006	Christopher Williams	1	26	26	Male	Black American or African American	Semi-automatic .45 caliber pistol	Handgun	0	0	1	1	0	1	Custody	Custody	Not applicable	Yes	Residential home/Neighborhood	Place of residency	Ex-girlfriend's mother, ex-girlfriend's coworkers, friend	Romantic partner	The shooter had just broken up with his girlfriend. He went to the house to collect his things, and the ex-girlfriend's mother didn't let him into the house. The shooter had threatened a previous girlfriend and her mother and got a restraining order against him.	Domestic dispute	The shooter was exposed to domestic violence early in life and suffered from post traumatic stress disorder as a result. His IQ is 66, considered intellectually deficient.	Yes	http://www.highbeam.com/doc/1P2-7970367.html	http://www.wcax.com/story/8695305/jury-williams-guilty-in-essex-shooting-rampage	http://www.wcax.com/Global/story.asp?S=8670864	http://www.vermontguardian.com/local/092006/EssexMurders.shtml
93	Orange High School	Hillsborough, North Carolina	Hillsborough	North Carolina	36.04099857	-79.09701201	1	2	0	0	1	3	On August 30, 2006, a 18-year old former student at Orange High School in Hillsborough, North Carolina returned to the school to open fire on students and teachers having lunch outside, injuring two students. The student was apprehended outside the school and he confessed that he had previously killed his own father at their family home.	8/30/2006	Wednesday	Wednesday, August 30, 2006	Alvaro Rafael Castillo	1	18	18	Male	Some other race	9mm semi-automatic rifle and sawed-off shotgun	Multiple guns	1	1	0	2	0	1	Custody	Custody	Not applicable	Yes	Secondary school	Place of schooling	Father, students and teachers at his previous high school	Students/Classmates/Teacher	The shooter admitted to kill his father because of the abuse he and his family experienced at his hands. The shooter also had an obsession with the 1999 Columbine school massacre. He had a history of mental illness and a social worker had tried to get him into treatment before the shooting.	Mental illness	The shooter was committed four months earlier, on April 20, 2006, but for only some days, after having suicidal thoughts. Authorities took a shotgun away from him at that time. But, he bought two more guns after leaving the hospital one of which he used to kill his father. A social worker tried urgently to get the gunman into treatment the month before the shooting, but there was a six-week backl…	Yes	http://www.bradycampaign.org/xshare/pdf/school-shootings.pdf	http://usatoday30.usatoday.com/news/nation/2006-08-31-school-shooting_x.htm	http://cnninsession.wordpress.com/2009/08/04/jury-to-see-home-video-of-defendant-after-shooting-father/	http://insession.blogs.cnn.com/2009/07/31/murder-trial-for-young-man-consumed-by-columbine/	http://www.cnn.com/2009/CRIME/08/21/north.carolina.castillo.trial/index.html?eref=rss_us
94	Duquesne University	Pittsburgh, Pennsylvania	Pittsburgh	Pennsylvania	40.43948548	-79.97631581	0	5	0	0	0	5	On September 17, 2006, two 18-year old men shot at five Duquesne University basketball players after a school dance. Several players said the shooter was a non-student unhappy that the woman he accompanied to the dance had talked with a player. The shooter and at least one other man followed the players when they left the dance to walk to their dormitory. Both man were later identified and arrest…	9/17/2006	Sunday	Sunday, September 17, 2006	William Holmes, Derrick Lee	1	18	18	Male	Black American or African American	Semi-automatic 9mm handgun, 0.38 revolver	Handgun	0	0	2	2	0	1	Escaped	Custody	Not applicable	Yes	College/University/Adult education	Place of recreation	Male basketball players that had talked to one of the girls in their group	Students/Classmates/Teacher	It is unclear how a fight between the gunmen and the basketball players started. Some witnesses stated that it was over a girl, and some others claim it was over a shoe thrown at one of the groups.	Social dispute	Unknown	Unknown	http://www.post-gazette.com/stories/local/breaking/alleged-second-gunman-in-duquesne-shootings-in-custody-451182/?print=1	http://www.post-gazette.com/stories/local/neighborhoods-city/2-charged-1-sought-in-duquesne-univ-shootings-451135/	http://thetartan.org/2006/9/25/news/duquesne	http://www.post-gazette.com/local/city/2006/10/05/3-to-stand-trial-in-Duquesne-Univ-shootings/stories/200610050423
95	West Nickel Mines Amish School	Nickel Mines, Lancaster, Pennsylvania	Lancaster	Pennsylvania	40.04214385	-76.30100872	5	5	0	0	6	10	On October 2, 2006, a 32-year old men killed five schoolgirls and seriously wounded five others in West Nickel Amish School in Nickel Mines, Pennsylvania before taking his own life. Before the shooting, the gunman separated the students by gender and age, letting go males and adults before locking the school. He ended up committing suicide before police broke into the school.	10/2/2006	Monday	Monday, October 02, 2006	Charles Carl Roberts IV	1	32	32	Male	White American or European American	Springfield XD 9mm handgun, a Browning 12 gauge pump-action shotgun, a Ruger .30-06 bolt-action rifle	Multiple guns	1	1	1	3	0	1	Deceased	Deceased	Suicide	Yes	Primary school	None	Schoolgirls	Students/Classmates/Teacher	In his suicide note, the gunman declared to be angry about the death of his first daughter. He also stated that he had molested some relatives 20 years ago and had been dreaming about doing it again.	Multiple motives	Unknown	Unknown	http://en.wikipedia.org/wiki/Charles_Carl_Roberts	http://news.bbc.co.uk/2/hi/americas/5400570.stm	http://en.wikipedia.org/wiki/Amish_school_shooting	http://www.cnn.com/2006/US/10/03/amish.shooting/index.html	http://scaredmonkeys.com/2006/10/03/suicide-note-from-charles-carl-roberts-ivs-a-truly-disturbed-sick-man/
96	Trolley Square	Salt Lake City, Utah	Salt Lake City	Utah	40.77787404	-111.9312168	5	4	0	0	6	9	On February 12, 2007, an 18-year-old refugee and high school drop out in Salt Lake City, Utah arrived at Trolley Square and began shooting at the crowd. He killed five and wounded four others before being shot and killed by police. The incident was thought to be an attack of religious radicalism.	2/12/2007	Monday	Monday, February 12, 2007	Sulejman Talovi?	1	18	18	Male	White American or European American	Mossberg Maverick 88 Field shotgun and S&W M36 .38 caliber revolver	Multiple guns	1	0	1	2	0	0	Deceased	Deceased	Killed	No	Retail/ Wholesale/Services facility	Place of recreation	Shoppers, mall-goers, general public	General public	The shooter was said to have been shouting "Allahu Akbar" during the incident, and his motive is thought to be religious radicalism.	Political/Religious ideals	Unknown	Unknown	http://www.ksl.com/?nid=148&sid=888784	http://www.sltrib.com/sltrib/news/51236985-78/talovic-fbi-mall-square.html.csp	http://www.nytimes.com/2007/02/20/us/20mall.html?_r=0	http://www.nytimes.com/2007/02/20/us/20mall.html?_r=0
97	Springwater Trail High School	Gresham, Oregon	Gresham	Oregon	45.50216511	-122.4412759	0	10	0	0	0	10	On April 10, 2007, a 15-year-old student of Springwater Trail High School in Gresham, Oregon arrived to his school and began shooting at his classmates. He wounded ten and killed none before being arrested.	4/10/2007	Tuesday	Tuesday, April 10, 2007	Chad Antonio Escobedo	1	15	15	Male	Some other race	Winchester 270 bolt action rifle	Rifle	0	1	0	1	0	0	Custody	Custody	Not applicable	Yes	Secondary school	Place of schooling	Students	Students/Classmates/Teacher	The shooter admitted that he committed the shooting because a teacher had been failing him and his mother did not let him move in with his father in another city.	Multiple motives	None	No	http://books.google.com/books?id=Ozse_FSOXtMC&pg=PA301&lpg=PA301&dq=Chad+Antonio+Escobedo&source=bl&ots=Ft3hqu8_YM&sig=d6pQk9C9OBbfz6_Yraqc5NUO5w4&hl=en&sa=X&ei=nm9kUa70Oq2JiwL_l4CADA&ved=0CHMQ6AEwCw#v=onepage&q=Chad%20Antonio%20Escobedo&f=false	http://www.katu.com/news/local/6982432.html	http://www.salem-news.com/articles/april112007/shooting_folo_41107.php	http://blog.oregonlive.com/breakingnews/2007/04/suspect_in_gresham_school_shoo.html
98	Virginia Tech Campus	Blacksburg, Virginia	Blacksburg	Virginia	37.22995471	-80.42768677	32	17	0	0	33	49	On April 16, 2007, a 23-year-old mentally ill student of Virginia Tech in Blacksburg, Virginia arrived on campus and began methodically shooting at students and faculty in classrooms and hallways. He killed five faculty members and twenty seven students before shooting himself in the head.	4/16/2007	Monday	Monday, April 16, 2007	Seung-Hui Cho	1	23	23	Male	Asian American	Walther P22 .22 caliber pistol, 9mm Glock pistol	Handgun	0	0	2	2	0	2	Deceased	Deceased	Suicide	Yes	College/University/Adult education	Place of schooling	Students, faculty	Students/Classmates/Teacher	The shooter had been suffering from a long history of mental illness, which contributed to his disturbing thoughts and propensity toward violence.	Mental illness	The shooter had a long history of mental illness, having been treated for severe depression and selective mutism from middle school through his college years. At Virginia Tech, his professors were disturbed by his behavior and writings and he was declared mentally ill and ordered to seek treatment.	Yes	http://www.governor.virginia.gov/TempContent/techPanelReport.cfm	http://media.washingtonpost.com/wp-srv/metro/pdf/cho_mentalhealth.pdf	http://web.archive.org/web/20080113013401/http://www.msnbc.msn.com/id/18185859/	http://www.nytimes.com/2007/04/16/us/16cnd-shooting.html?pagewanted=all&_r=0	http://murderpedia.org/male.C/c/cho-seung-hui.htm
99	Apartment in Crandon, Wisconsin	Crandon, Wisconsin	Crandon	Wisconsin	45.56871416	-88.89729022	6	1	0	0	7	7	In the early hours of October 7, 2007, a 20-year-old off-duty sheriff's deputy at a homecoming after party opened fire on houseguests possibly after a dispute with his girlfriend. He killed six and wounded another before fleeing the scene and committing suicide.	10/7/2007	Sunday	Sunday, October 07, 2007	Tyler Peterson	1	20	20	Male	White American or European American	AR-15 assault rifle	Rifle	0	1	0	1	0	1	Deceased	Deceased	Suicide	No	Residential home/Neighborhood	Place of recreation	Friends, ex-girlfriend	Social	The shooter apparently had an argument with his ex-girlfriend at the party, which turned violent with him shooting and killing her and several of his childhood friends.	Social dispute	None	No	http://www.rivernewsonline.com/main.asp?SectionID=6&SubSectionID=47&ArticleID=368;	http://www.rivernewsonline.com/main.asp?SectionID=6&SubSectionID=47&ArticleID=368	http://www.motherjones.com/politics/2012/12/mass-shootings-mother-jones-full-data	http://en.wikipedia.org/wiki/Crandon,_Wisconsin_shooting	http://news.google.com/newspapers?id=O-MqAAAAIBAJ&sjid=u0UEAAAAIBAJ&pg=6724,5434155&dq=crandon+shooting&hl=en
100	SuccessTech Academy	Cleveland, Ohio	Cleveland	Ohio	41.47657557	-81.68051502	0	4	0	0	1	4	On October 11, 2007, a 14-year-old student of SuccessTech Academy in Cleveland, Ohio arrived at school two days after he had been suspended for getting into a fist-fight with another student. He then began shooting at students and teachers, injuring four during the incident and committing suicide.	10/11/2007	Thursday	Thursday, October 11, 2007	Asa H. Coon	1	14	14	Male	White American or European American	One .22 caliber revolver, one .38 caliber revolver	Handgun	0	0	2	2	0	0	Deceased	Deceased	Suicide	Yes	Secondary school	Place of schooling	Injuring two teachers and two students. Police said he appeared to be targeting both teachers	Students/Classmates/Teacher	The shooter had gotten into a fight with another student days before the incident and came back to school with knives and guns. The shooter had been suspended from school for a fight on Monday	Expulsion/Suspension	Juvenile Court records show that shooter had a criminal history and mental health problems since 2005, and threatened to commit suicide while in a mental health facility in summer 2006.	Yes	http://www.cnn.com/2007/US/10/10/cleveland.shooting/index.html	http://www.nytimes.com/2007/10/12/us/12cleveland.html?_r=0	http://www.cleveland.com/schoolshooting/plaindealer/index.ssf?/schoolshooting/more/four_shot.html	http://www.cleveland.com/schoolshooting/plaindealer/index.ssf?/schoolshooting/more/who_was.html
101	South Middle School Football Game	Saginaw, Michigan	Saginaw	Michigan	43.41929117	-83.95032759	0	4	0	0	0	4	On October 25, 2007, a 15-year-old student arrived at a football game at South Middle School in Saginaw, Michigan looking for his brother. He then ran into other students with which he had an ongoing confrontation and began shooting, wounding four before fleeing the scene. He was later arrested and charged with assault with intent to murder	10/25/2007	Thursday	Thursday, October 25, 2007	Anthony T. Green, Jr.	1	15	15	Male	Black American or African American	.22 caliber rifle	Rifle	0	1	0	1	0	0	Escaped	Custody	Not applicable	Yes	Primary school	Place of residency	Students	Students/Classmates/Teacher	The shooter had an ongoing conflict with several students that he encountered at the football game.	Social dispute	None	No	http://www.mlive.com/news/saginaw/index.ssf/2009/02/saginaw_16yearold_going_to_pri.html	http://www.cnycentral.com/news/story.aspx?id=67560#.UQiL4Epxd0s
102	Westroads Mall	Omaha, Nebraska	Omaha	Nebraska	41.265922	-96.05381421	8	4	0	0	9	12	On December 5, 2007, a 19-year-old man from Omaha, Nebraska entered the Westroads Mall with the intention of taking lives before committing suicide. He killed eight shoppers and wounded four more with a stolen assault rifle before successfully killing himself.	12/5/2007	Wednesday	Wednesday, December 05, 2007	Robert Hawkins	1	19	19	Male	White American or European American	Century WASR-10 semi-automatic rifle	Rifle	0	1	0	1	0	1	Deceased	Deceased	Suicide	No	Retail/Wholesale/Services facility	Place of residency	General public, shoppers	General public	The shooter had intended to take lives before he committed suicide. He had been suffering from a history of psychiatric issues.	Mental illness	The shooter had a long history of mental illness, beginning with his hospitalization from depression at the age of six. He continued to suffer from depression and violent rages, threatening to kill his stepmother with an axe before becoming a ward of the state in psychiatric hospitals for several years.	Yes	http://www.nycrimecommission.org/initiative1-shootings.php	http://web.archive.org/web/20071208165210/http://www.msnbc.msn.com/id/22120660/	http://www.cbsnews.com/stories/2007/12/08/national/main3594414.shtml	http://en.wikipedia.org/wiki/Westroads_Mall_shooting
103	Youth With A Mission and New Life Church	Arvada, Colorado	Arvada	Colorado	39.81087474	-105.173715	4	5	0	0	5	9	On December 9, 2007, a 24-year-old failed missionary entered the Youth With A Mission training center in Arvada, Colorado and began shooting, killing two and wounding two others. He then went to the New Life Church, shooting and killing two more and wounding three others. A former police officer in the congregation opened fire on the shooter, wounding him before he decided to take his own life.	12/9/2007	Sunday	Sunday, December 09, 2007	Matthew John Murray	1	24	24	Male	White American or European American	XM15 .223-caliber semiautomatic rifle Beretta, .40-caliber semiautomatic pistol, Springfield Armory 9mm semiautomatic pistol	Multiple guns	0	1	2	3	0	3	Deceased	Deceased	Suicide	No	Place of worship	Place of residency	Church congregation, missionaries, missionary trainers	Racial/Religious group	The shooter was distraught about being expelled from a twelve-week training course to become a missionary with the Youth With A Mission Christian organization.	Political/Religious ideals	Although the shooter did not seek treatment for mental illness, he was said to have complained about hearing voices and exhibiting strange behavior prior to the incident.	No	http://www.denverpost.com/ci_7686929	http://www.rockymountainnews.com/news/2007/dec/10/cops-search-arapahoe-home/	http://abcnews.go.com/GMA/story?id=3982722&page=1#.UV2-HEGwXPs	http://www.foxnews.com/story/0,2933,316322,00.html
104	Mojave High School Bus	Las Vegas, Nevada	Las Vegas	Nevada	36.18931923	-115.3264875	0	6	0	0	0	6	On December 11, 2007, an 18-year-old high school drop out of Mojave High School in Las Vegas, Nevada arrived at a school bus stop where he planned an encounter with a student who had bumped into him the day before. He then began shooting at the student and others, wounding six before fleeing the scene. The shooter was arrested in Denver, CO after the police received a tip that he was on a bus to …	12/11/2007	Tuesday	Tuesday, December 11, 2007	Nicco Tatum	1	18	18	Male	Black American or African American	9mm semi-automatic pistol and a .45 caliber handgun	Handgun	0	0	2	2	0	1	Escaped	Custody	Not applicable	Yes	Street/Highway	Place of schooling	Students	Students/Classmates/Teacher	A victim in the incident had accidentally bumped into the shooter and apologized the day before.	Social dispute	None	No	http://www.nbcnews.com/id/22207840/ns/us_news-crime_and_courts/t/held-over-las-vegas-school-bus-stop-shooting/#.UQiEAEpxd0s	http://www.foxnews.com/printer_friendly_wires/2008Jan10/0,4675,BusStopShooting,00.html
105	Carnation, Washington	Carnation, Washington	Carnation	Washington	47.64628742	-121.9088524	6	0	0	0	6	6	On December 24, 2007, an unemployed woman and her boyfriend, both aged 29, shot the woman's father in regards to a financial dispute in his home in Carnation, Washington. The couple then shot the woman's mother before her brother, his wife and children arrived, upon which the couple shot and killed all four. They were later arrested in the home.	12/24/2007	Monday	Monday, December 24, 2007	Michele K. Anderson and Joseph Thomas McEnroe	2	29,29	29	Male/Female	White American or European American	.357 Magnum revolvers	Handgun	0	0	2	2	0	2	Custody	Custody	Not applicable	No	Residential home/Neighborhood	Place of residency	Family members of shooter	Family	The shooters had an ongoing financial conflict with the victims, in that they had been living in a mobile home on one shooters' parents' property and the parents requested that they pay rent.	Financial dispute	Although the defense attorneys of the female shooter attempted to demonstrate the shooter was incapable to stand trial, the motion failed and she was found to be competent by psychologists.	No	http://seattletimes.com/html/localnews/2004092938_webthreedead26m.html	http://www.foxnews.com/story/0,2933,318927,00.html	http://www.seattlepi.com/local/article/Carnation-suspects-tell-officers-of-victims-1260062.php	http://www.komonews.com/news/local/21676149.html
106	Kirkwood City Hall	Kirkwood, Missouri	Kirkwood	Missouri	38.57889169	-90.42023754	3	2	2	0	6	7	On February 7, 2008, a 52-year-old construction worker entered the City Hall building in Kirkwood, Missouri and opened fire on a police officer, taking the officer's gun and continuing on to the commencing city council meeting. He began shooting at the council members and reporters, killing five and wounding two others before being killed by police. The mayor suffered wounds that he died from sev…	2/7/2008	Thursday	Thursday, February 07, 2008	Charles Lee "Cookie" Thornton	1	52	52	Male	Black American or African American	Smith & Wesson Model 29 .44 Magnum revolver, Smith & Wesson .40 caliber handgun	Handgun	0	0	2	2	0	1	Deceased	Deceased	Killed	No	Government facility	Place of business/employment	Mayor, council members, reporters, police officers	Government	The shooter had been denied contracts and permits for construction work when the city of his residence became annexed and municipal codes came into place.	Legal dispute	The shooter had a history of violence while protesting, and although officials were considering psychologically evaluating him, in the end the shooter was never evaluated.	No	http://www.alternet.org/61-30-years-timeline-mass-shootings-america?paging=off	http://en.wikipedia.org/wiki/Kirkwood_City_Council_shooting	http://www.stltoday.com/news/local/crime-and-courts/kirkwood-city-hall-massacre/collection_cc98790a-77e1-11df-ba96-0017a4a78c22.html
107	Northern Illinois University	DeKalb, Illinois	DeKalb	Illinois	41.93172129	-88.74814853	5	17	0	0	6	22	On February 14, 2008, a 27-year old former student of the Northern Illinois University in Dekalb, Illinois forcefully entered an oceanography lecture hall and began shooting at students and the professor. The shooter killed five and wounded seventeen before committing suicide. The shooter was said to have been taking medication for anxiety, depression and insomnia but had stopped the medication s…	2/14/2008	Thursday	Thursday, February 14, 2008	Steven Phillip Kazmierczak	1	27	27	Male	White American or European American	12 gauge Remington Sportsman 48 shotgun, 9mm Glock 19 semi-automatic pistol, 9mm Kurz Sig Sauer P232 semi-automatic pistol, .380 Hi-Point CF380 semi-automatic pistol	Multiple guns	1	0	3	4	0	1	Deceased	Deceased	Suicide	Yes	College/University/Adult education	Place of schooling	Students, professor	Students/Classmates/Teacher	The shooter had ceased taking medication for mental illness, causing erratic behavior which possibly lead to the shooting incident.	Mental illness	The shooter had a history of mental illness, having been prescribed Xanax (anti-anxiety), Ambien (sleep aid), and Prozac (antidepressant), which he stopped taking in the weeks prior to the incident.	Yes	http://www.nycrimecommission.org/initiative1-shootings.php	http://www.niu.edu/memorial/updates.shtml	http://www.daily-chronicle.com/articles/2008/02/15/news/latest_news/news01.txt	http://articles.chicagotribune.com/2009-02-15/news/0902140421_1_rampage-campus-gathers
108	Atlantis Plastics	Henderson, Kentucky	Henderson	Kentucky	37.84040411	-87.57853755	6	1	0	0	7	7	On June 25, 2008, a 25-year-old factory worker at Atlantis Plastics in Henderson, Kentucky had been reprimanded by a supervisor and escorted out of his workplace. He returned with a gun and began shooting, killing his supervisor, five employees and wounded a sixth before committing suicide.	6/25/2008	Wednesday	Wednesday, June 25, 2008	Wesley Neal Higdon	1	25	25	Male	White American or European American	.45 caliber Hi-Point pistol	Handgun	0	0	1	1	0	1	Deceased	Deceased	Suicide	No	Company/Factory/Office	Place of business/employment	Supervisors, coworkers	Colleague/Workmate/Business acquaintance	The shooter had gotten into a argument with a supervisor who had ordered him off the premises.	Terminated/Denied/Reprimanded	None	No	http://www.foxnews.com/story/0,2933,371242,00.html;	http://www.foxnews.com/story/0,2933,371242,00.html	http://www.motherjones.com/politics/2012/12/mass-shootings-mother-jones-full-data	http://www.msnbc.msn.com/id/25393695/ns/us_news-crime_and_courts/t/witnesses-describe-chaotic-scene-ky-plant/#.UFEbHhhgspQ
109	South Mountain Community College	Phoenix, Arizona	Phoenix	Arizona	33.57145875	-112.0904854	0	3	0	0	0	3	On July 24, 2008, a 24-year-old man arrived at the South Mountain Community College in Phoenix, Arizona. He began shooting at two men who had hospitalized him seven months prior and a third was wounded in the incident before the shooter was arrested. No fatalities resulted from the shooting.	7/24/2008	Thursday	Thursday, July 24, 2008	Rodney Eugene Smith Jr.	1	24	24	Male	Black American or African American	.22 caliber semi-automatic pistol	Handgun	0	0	1	1	0	1	Custody	Custody	Not applicable	Yes	College/University/Adult education	Place of schooling	Students	Students/Classmates/Teacher	The shooter had been hospitalized by two of the victims seven months prior to the shooting and was seeking revenge.	Harassment	None	No	http://www.azcentral.com/news/articles/2010/07/10/20100710south-mountain-community-college-shooter-sentenced.html	http://www.foxnews.com/story/0,2933,390984,00.html	http://www.ktar.com/index.php?nid=6&sid=1276746
110	University of Central Arkansas	Conway, Arkansas	Conway	Arkansas	35.08130744	-92.43278275	2	1	0	0	0	3	On October 26, 2008, four men between the ages of 19 and 20 arrived at a dormitory at the University of Central Arkansas in Conway, Arkansas and began shooting. The shooters killed two students and wounded a visitor before being arrested.	10/26/2008	Sunday	Sunday, October 26, 2008	Kawin Brockton, Kelsey Perry, Mario Tony, and Brandon Wade	4	19,19,20,20	19.5	Male	Black American or African American	Semi-automatic pistols	Handgun	0	0	1	1	0	1	Custody	Custody	Not applicable	Yes	College/University/Adult education	Place of residency	Students	Students/Classmates/Teacher	No motive was discovered for the shooting, and it was seemingly not gang-related.	Unknown	None	No	http://www.nydailynews.com/news/world/men-charged-university-central-arkansas-campus-shooting-left-2-dead-article-1.299216	http://www.todaysthv.com/news/local/story.aspx?storyid=126664	http://www.huffingtonpost.com/2008/10/27/central-arkansas-universi_n_138033.html	http://www.foxnews.com/story/0,2933,444570,00.html	http://uca.edu/news/information-about-uca-campus-shooting/
111	Covina, California	Covina, California	Covina	California	34.09026669	-117.8819958	9	2	0	0	10	11	On December 24, 2008, a 45-year-old man entered his brother's residence in Covina, California while dressed in a Santa Claus costume. He then opened fire on his family and ex-wife, killing several before setting the house ablaze. He committed suicide with a gunshot wound to the head. Nine victims died in the incident and two of the wounded escaped the fire.	12/24/2008	Wednesday	Wednesday, December 24, 2008	Bruce Jeffrey Pardo	1	45	45	Male	White American or European American	Four semi-automatic handguns	Handgun	0	0	4	4	0	4	Deceased	Deceased	Suicide	No	Residential home/Neighborhood	Place of residency	Family, ex-wife	Family	The shooter and his wife had finalized their divorce a week prior to the incident, which resulted in a large financial settlement. He targeted his family in addition to his ex-wife due to their sympathy toward the ex-wife.	Multiple motives	None	No	http://en.wikipedia.org/wiki/Covina_massacre	http://articles.latimes.com/2008/dec/27/local/me-santa-shooting27	http://www.cnn.com/2008/CRIME/12/25/santa.shooting/index.html?iref=mpstoryview	http://www.latimes.com/news/local/la-me-pardo28-2008dec28,0,7512367.story
112	Geneva County, Alabama	Geneva, Alabama	Geneva	Alabama	31.04367594	-85.8763466	10	6	0	0	11	16	On March 10, 2009, a 28-year-old grocery worker in Geneva County, Alabama went to his mother's home to kill her and her three dogs before setting the house on fire. He then went to his uncle's house, killing him, two of his cousins, two neighbors and wounded an aunt and an infant neighbor. He then went next-door and killed his grandmother before fleeing the scene. He killed three passers by and s…	3/10/2009	Tuesday	Tuesday, March 10, 2009	Michael Kenneth McLendon	1	28	28	Male	White American or European American	Soviet-made SKS semi-automatic rifles, Bushmaster AR-15, 12 gauge shotgun, .38 caliber handgun	Multiple guns	1	2	1	4	0	3	Deceased	Deceased	Suicide	No	Residential home/Neighborhood and Street/Highway	Place of residency	Mother, aunt and uncle, cousins, grandmother, neighbors, general public	Family	The shooter left a note detailing his plans to kill his mother and himself, as well as a legal dispute that arose from a Bible that he wanted. His parents had divorced and the shooter pitied his mother for her apparent lack of support from the family, and he claimed that she had "suffered enough".	Legal dispute	Although the shooter was not diagnosed or being treated for mental illness, he claimed to have been depressed over work, finances and not qualifying for the police force or Marines prior to the incident.	No	http://edition.cnn.com/2009/CRIME/03/10/shooting.alabama/	http://www.nytimes.com/2009/03/12/us/12alabama.html?hp&_r=0	http://usatoday30.usatoday.com/news/nation/2009-03-10-alabama-shooting_N.htm	http://en.wikipedia.org/wiki/Geneva_County_massacre
113	Rivermark, Santa Clara, California	Santa Clara, California	Santa Clara	California	37.36463172	-121.9679315	5	1	0	0	6	6	On March 29, 2009, a 42-year-old web analytics technician for Yahoo! in Santa Clara, California began shooting in his home. He killed his two children, his brother-in-law, sister-in-law, and their infant daughter before committing suicide. He was found to have a growing brain tumor during the autopsy.	3/29/2009	Sunday	Sunday, March 29, 2009	Devan Kalathat	1	42	42	Male	Asian American	Two .45 caliber pistols	Handgun	0	0	2	2	0	2	Deceased	Deceased	Suicide	No	Residential home/Neighborhood	Place of residency	Shooter's children, in-laws	Family	The shooter had apparently had an ongoing confrontation with his wife, the police being called several months before due to the shooter taking away her legal documents and passport.	Domestic dispute	The shooter was found to have a growing benign brain tumor at the base of his skull, although the doctors said it should not have been linked to any psychosis or mental illnesses.	No	http://www.sfgate.com/bayarea/article/Family-dynamics-probed-in-Santa-Clara-slayings-3246355.php	http://usatoday30.usatoday.com/news/nation/2009-03-30-calif-shooting_N.htm	http://www.nbcbayarea.com/news/local/Rivermark-Shooter-Was-Yahoo-Engineer.html	http://timesofindia.indiatimes.com/videoshow/4341147.cms
114	Pinelake Health and Rehab nursing home	Carthage, North Carolina	Carthage	North Carolina	35.33985609	-79.41381725	8	1	0	1	8	10	On March 29, 2009, a 45-year old man opened fire at the Pinelake Health and Rehab nursing home in Carthage, North Carolina, where his estranged wife worked. The shooter killed eight people and wounded another two before being shot and arrested by a police officer. His ex-wife, the apparent main target, survived the shooting unharmed by hiding in the Alzheimer ward of the building, which was secur…	3/29/2009	Sunday	Sunday, March 29, 2009	Robert Kenneth Wayne Stewart	1	45	45	Male	White American or European American	12 gauge Winchester 1300 shotgun, .357 Magnum Revolver, .22 Magnum semi-automatic pistol	Multiple guns	1	0	2	3	0	1	Custody	Custody	Not applicable	No	Medical/Care	Place of business/employment	Shooter's estranged wife, a nurse at the nursing home, was the apparent main target. However, he ended up shooting at residents, staff and a police officer.	Romantic partner	His wife had left him two weeks prior to the shooting. He also suffered from mental illness including depression and borderline personality disorder.	Multiple motives	The shooter suffered from mental illness including depression and borderline personality disorder, and he had been taking regular doses of a prescription sleep aid far in excess of the recommended limit. According to the defense team, the combination of antidepressants, anti-anxiety drugs and sleeping aid pills made him essentially a lethal sleepwalker.	Yes	http://www.fayobserver.com/articles/2011/09/03/1120314?sac=Home	http://www.nytimes.com/2009/03/30/us/30shooting.html?_r=1&scp=1&sq=carthage%20shooting&st=cse	http://www.foxnews.com/story/0,2933,512072,00.html	http://en.wikipedia.org/wiki/Carthage_nursing_home_shooting	http://www.huffingtonpost.com/2011/09/04/robert-stewart-sentenced-nursing-home-slayings_n_948309.html
115	Immigration Services Center in Binghamton	Binghamton, New York	Binghamton	New York	42.10140103	-75.90922294	13	4	0	0	14	17	On April 3, 2009, a 41-year old unemployed man entered an immigration services center in Binghamton, New York, where he previously took classes. He shot and killed thirteen people in the building and injured four others before he committed suicide.	4/3/2009	Friday	Friday, April 03, 2009	Jiverly Antares Wong	1	41	41	Male	Asian American	Beretta .45 caliber semi-automatic pistol, Beretta 9mm semi-automatic pistol	Handgun	0	0	2	2	0	2	Deceased	Deceased	Suicide	Yes	College/University/Adult education	Place of schooling	Employers, teachers and students at immigration center	Students/Classmates/Teacher	Several sources suggested possible motives, including feelings of being degraded and disrespected for his poor English language skills, depression over losing his job, and difficulty of finding work. The day of the shooting he sent a letter to a local TV station where he mentioned some motives, showing clear signs of paranoia.	Mental illness	The shooter had shown signs of mental illness and delusion since 1990. In a letter that he sent to a local TV station the day of the shooting, he mentioned some motives for his actions, showing clear evidence of his growing paranoia.	Yes	http://www.nycrimecommission.org/initiative1-shootings.php	http://usatoday30.usatoday.com/news/nation/2009-04-19-binghamton-shooter_N.htm	http://thelede.blogs.nytimes.com/2009/04/03/shooting-in-binghamton/	http://abcnews.go.com/US/story?id=7249853&page=1
116	Fort Hood Army Base	Fort Hood, Texas	Fort Hood	Texas	31.13814354	-97.77797804	13	32	0	0	13	45	On November 5, 2009, a 39-year old U.S. Army psychiatrist fatally shot thirteen people and injured thirty-two at Fort Hood Army Base located in Killeen, Texas. He was shot and wounded by another soldier and arrested as he fell unconscious.	11/5/2009	Thursday	Thursday, November 05, 2009	Nidal Malik Hasan	1	39	39	Male	White American or European American	FN Herstal 5.7 Tactical Pistol equipped with 20-round large capacity ammunition magazine. Found in shooter's possession: 177-rounds in 30-round and 20-round large capacity ammunition magazines, another handgun, a revolver, and two gunsights (for different lighting conditions).	Handgun	0	0	3	3	0	2	Custody	Custody	Not applicable	No	Military facility	Place of business/employment	Soldiers at the army base where the shooter worked	Colleague/Workmate/Business acquaintance	Investigators suspect that the shootings were triggered by the refusal of the shooter's superiors to process his requests that sought to have some of his patients prosecuted for war crimes based on statements they made during psychiatric sessions with him. The shooter stated that he carried out the attack to wage jihad for what he has called the illegal and immoral wars in Afghanistan and Iraq	Political/Religious ideals	When he was training at Walter Reed Army Medical Center, both fellow students and faculty were deeply troubled by the shooter's behavior ? which they variously called disconnected, aloof, paranoid, belligerent, and schizoid	Yes	http://www.nycrimecommission.org/initiative1-shootings.php	http://www.npr.org/templates/story/story.php?storyId=120313570	http://www.msnbc.msn.com/id/33678801/ns/us_news-crime_and_courts/t/gunman-kills-wounds-fort-hood/#.UQRTB6WTMyE	http://en.wikipedia.org/wiki/Fort_Hood_shooting	http://www.nytimes.com/interactive/2013/08/13/us/hasan-documents.html?_r=0
117	Parkland Coffee Shop	Lakewood, Washington	Lakewood	Washington	47.16267579	-122.5296574	0	0	4	0	5	4	On November 29, 2009, a 37-year old convicted felon who was out on bail, entered a coffee shop in Lakewood, Washington. The gunman shot and killed four off-duty police officers who had gone there to use their laptops before their shifts. After a two-day manhunt, the gunman was shot and killed by a police officer in south Seattle.	11/29/2009	Sunday	Sunday, November 29, 2009	Maurice Clemmons	1	37	37	Male	Black American or African American	Glock 17 semi-automatic pistol, .38 caliber Smith & Wesson	Handgun	0	0	2	2	0	1	Deceased	Deceased	Killed	No	Restaurant/Cafe?	None	Police officers	Government	The shooter wanted to kill police officers and had serious mental health issues.	Mental illness	During a court-ordered mental health evaluation, the shooter had told psychologists he had experienced hallucinations in May 2009 of "people drinking blood and people eating babies, and lawless on the streets, like people were cannibals". He claimed the visions had since passed. He also claimed to have no faith in the American justice system and thought he was being "maliciously persecuted becaus…	Yes	http://seattletimes.com/html/localnews/2010385617_webmansought29.html;	http://seattletimes.com/html/localnews/2010385617_webmansought29.html	http://www.motherjones.com/politics/2012/12/mass-shootings-mother-jones-full-data	http://www.fbi.gov/stats-services/publications/law-enforcement-bulletin/july-2012/case-study	http://seattletimes.com/html/localnews/2014155225_clemmons08m.html	http://www.nytimes.com/2009/11/30/us/30tacoma.html?_r=1;
118	University of Alabama in Huntsville	Huntsville, Alabama	Huntsville	Alabama	34.72827538	-86.6723055	3	3	0	0	0	6	On February 12, 2010, a 44-year old professor went to a faculty meeting at the University of Alabama in Huntsville. She sat quietly at the meeting for 30 or 40 minutes before pulling out a gun, killing three of her coworkers and injuring three others. She was later arrested outside the building.	2/12/2010	Friday	Friday, February 12, 2010	Dr. Amy Bishop	1	44	44	Female	White American or European American	9mm pistol	Handgun	0	0	1	1	0	1	Custody	Custody	Not applicable	Yes	College/University/Adult education	Place of business/employment	Coworkers	Colleague/Workmate/Business acquaintance	The shooter had been denied tenure and expected not to have her teaching contract renewed after March 2010. She also had a history of violence and brushes with the law.	Terminated/Denied/Reprimanded	During her trial, the defense attorney said they had gathered evidence showing that the shooter was mentally ill, but that her illness would not have been sufficient to acquit her of her crime.	No	http://abcnews.go.com/Health/shooter-amy-bishop-fought-neighbors-odd-ball-colleagues/story?id=9846839	http://www.nytimes.com/2010/02/21/us/21bishop.html?pagewanted=all	http://blog.al.com/breaking/2010/02/amy_bishop_had_been_denied_ten.html	http://www.wsfa.com/story/19619130/jury-finds-amy-bishop-anderson-guilty-of-capital-murder	http://blog.al.com/breaking/2012/09/amy_bishop_will_be_in_prison_f.html
119	Hartford Beer Distributors	Manchester, Connecticut	Manchester	Connecticut	41.78013821	-72.51918655	8	2	0	0	9	10	On August 3, 2010, a 34-year old man was called into his place of employment at Hartford Beer Distributors in Manchester, Connecticut for disciplinary purposes. He signed resignation papers after he was accused of stealing beer and while he was been escorted out of the building, he opened fire killing eight coworkers and injuring two others before committing suicide.	8/3/2010	Tuesday	Tuesday, August 03, 2010	Omar Shariff Thornton	1	34	34	Male	Black American or African American	Two Ruger SR9 9mm semi-automatic pistols	Handgun	0	0	2	2	0	2	Deceased	Deceased	Suicide	No	Company/Factory/Office	Place of business/employment	Coworkers	Colleague/Workmate/Business acquaintance	The shooter was laid off his job. In a phone call to police before he committed suicide he claimed his motive for the massacre was racism he had experienced in the workplace. There were claims by some employees that racism gestures and jokes towards black people were common at Hartford Beer Distributors.	Terminated/Denied/Reprimanded	Unknown	Unknown	http://www.nycrimecommission.org/initiative1-shootings.php	http://www.bbc.co.uk/news/world-us-canada-10858000	http://www.cnn.com/2010/CRIME/08/03/connecticut.business.shootings/index.html	http://www.foxnews.com/slideshow/us/2010/08/03/workplace-shooting-connecticut-beer-distributor/#slide=1
120	Tucson, Arizona	Tucson, Arizona	Tucson	Arizona	32.15358905	-110.9677647	6	13	0	0	6	19	On January 8, 2011, a 22-year old went to a parking lot where a U.S. Representative was holding a meeting in a supermarket parking lot in Casas Adobes, near Tucson, Arizona. The gunman shot and injured the congresswoman, her intended target and then started to shoot randomly, killing six people and injuring twelve others. The shooter was subdued by bystanders and arrested by police.	1/8/2011	Saturday	Saturday, January 08, 2011	Jared Lee Loughner	1	22	22	Male	White American or European American	9mm Glock 19 semi-automatic pistol	Handgun	0	0	1	1	0	1	Custody	Custody	Not applicable	No	Retail/Wholesale/Services facility	None	Congresswoman, general public	Government	The shooter had a profound dislike for the congresswoman. He also had a history of drug abuse and a great interest in conspiracy theories. He had been diagnosed with paranoid schizophrenia and believed that the government used the control of language and grammar to brainwash people. He had been suspended from college due to his disruptions and bizarre behaviour.	Multiple motives	The shooter had displayed depressive symptoms in 2006 and was formally diagnosed with schizophrenia in 2011. In the months leading up to the shooting, his parents became increasingly alarmed at their son's behavior at one point resorting to disabling his car every night in order to keep him home. At one point his father confiscated his son's shotgun and both urged him to get help.	Yes	http://www.nycrimecommission.org/initiative1-shootings.php	http://usatoday30.usatoday.com/news/nation/2011-01-14-loughner-timeline_N.htm	http://www.cnn.com/2011/CRIME/05/25/arizona.loughner.competency/index.html	http://en.wikipedia.org/wiki/2011_Tucson_shooting
121	Youngstown State University	Youngstown, Ohio	Youngstown	Ohio	41.09933958	-80.64631705	1	11	0	0	1	12	On February 6, 2011, two 19-year old man and a 22-year old man were involved in an argument over a girl in a fraternity house party in Youngstown State University in Ohio. A dispute ensued and one man was thrown out of the party and the other followed. They returned sometime later and began spraying bullets into the crowd, killing one student and injuring eleven others.	2/6/2011	Sunday	Sunday, February 06, 2011	Braylon L. Rogers, Columbus E. Jones Jr, Jamelle Jackson	3	19,19,22	20	Male	Black American or African American	.45-caliber handgun, .40-caliber handgun	Handgun	0	0	3	3	0	3	Custody	Custody	Not applicable	Yes	College/University/Adult education	Place of recreation	Students and guests at a fraternity house where the shooters had a previous dispute over a girl. The shooters were not students at the University.	Social	It was said that there was a dispute between victims and the shooters over a girl. The shooters were asked to leave the fraternity house to avoid conflict.	Social dispute	Unknown	Unknown	http://www.huffingtonpost.com/2011/02/06/youngstown-state-university-shooting-fraternity_n_819268.html	http://www.cbsnews.com/8301-504083_162-20031032-504083.html	http://www.startribune.com/templates/Print_This_Story?sid=115471779	http://supremecourt.ohio.gov/rod/docs/pdf/9/2013/2013-ohio-5557.pdf	http://www.sconet.state.oh.us/pdf_viewer/pdf_viewer.aspx?pdf=740569.pdf
122	Southern Union State Community College	Opelika, Alabama	Opelika	Alabama	32.66240106	-85.37706931	1	3	0	0	1	4	On April 6, 2011, a 34-year old man went to the Opelika campus of Southern Union State Community College in Alabama, where his former wife was a student. He fired into a car and shot and killed his mother-in-law and injured his estranged wife, her grandmother, and her 4-year old daughter. Hours later returned to the crime scene and confessed to a photographer that he was the shooter. He was later…	4/6/2011	Wednesday	Wednesday, April 06, 2011	Thomas Franklin May III	1	34	34	Male	White American or European American	9 mm handgun	Handgun	0	0	1	1	0	1	Custody	Custody	Not applicable	Yes	College/University/Adult education	Place of schooling	Estranged wife, her mother, her grandmother and her daughter.	Romantic partner	Court records show his estranged wife filed a request seeking protection from abuse against the shooter a week before the shooting.	Domestic dispute	The shooter pleaded not guilty by reason of mental disease or defect	Yes	http://theplainsman.com/view/full_story/12668675/article-One-dead-in-shooting-at-Southern-Union	http://www.bradycampaign.org/xshare/pdf/school-shootings.pdf	http://www.theplainsman.com/view/full_story/12685219/article-Details-emerge-on-Southern-Union-shooting
123	Residences in Grand Rapids	Grand Rapids, Michigan	Grand Rapids	Michigan	42.96920434	-85.66008902	7	2	0	0	8	9	On July 7, 2011, a 34-year old man went to two homes on a shooting rampage, killing his estranged wife, their daughter, his former girlfriend, and members of the victims' families. The shooter kept shooting at random as he fled by car and followed and shot another ex-girlfriend while she was driving on her car. The gunman was chased by police that forced him to exit his vehicle and ran on foot, e…	7/7/2011	Thursday	Thursday, July 07, 2011	Rodrick Shonte Dantzler	1	34	34	Male	Black American or African American	Glock 9mm 19 semi-automatic pistol	Handgun	0	0	1	1	0	1	Deceased	Deceased	Suicide	No	Residential home/Neighborhood	Place of residency	The shooter targeted his former partners and their family members, as well as his own family members.	Romantic partner	Police believe the shooter was "hunting" his former girlfriends and that the pending separation from his wife was the possible motive for the shooting spree. The shooter had a violent past. His mother filed a protection order against him when he was 18. In 1997, he was convicted of domestic violence. He was also charged with assault in 2000 when he shot someone in a road rage incident. The day of…	Domestic dispute	The shooter had a violent past and while in prison, he took part in programs to prevent anger. Following his release, he was said to be bipolar and not taking his medication.	Yes	http://www.sfgate.com/news/article/Rampaging-Michigan-shooter-a-life-of-violence-2355253.php	http://www.cbsnews.com/8301-504083_162-20077810-504083.html	http://www.nbcnews.com/id/43677328/ns/us_news-crime_and_courts/t/police-killer-was-hunting-ex-girlfriends-relatives/#.UWRwmUGwXPs
124	Carson City IHOP	Carson City, Nevada	Carson City	Nevada	39.16464203	-119.7763025	4	7	0	0	5	11	On September 6, 2011, a 32-year old man arrived at a local strip mall in Carson City, Nevada. He got out and shot and wounded a man on a motorcycle. He then walked inside the center's IHOP restaurant and shot eleven people, four of them fatally. Then he left the restaurant and began shooting into nearby businesses, injuring no one. When police arrived, the shooter turned the gun of himself.	9/6/2011	Tuesday	Tuesday, September 06, 2011	Eduardo Sencion	1	32	32	Male	Some other race	Norinco Mak 90 semi-automatic assault rifle illegally converted into fully automatic mode	Rifle	0	1	0	1	1	0	Deceased	Deceased	Suicide	No	Restaurant/Cafe?	None	National guardsmen at a restaurant, motorcycle driver, general public at restaurant	General public	The shooter had been diagnosed with paranoid schizophrenia before the incident and had no traces of antipsychotic drugs in his body the day of the shooting. On January 2009, he filed for bankruptcy. His motive for the attack currently remains unknown.	Mental illness	The shooter had been diagnosed with paranoid schizophrenia when he was eighteen years old. He had been treated for this mental illness in the past.	Yes	http://www.nycrimecommission.org/initiative1-shootings.php	http://www.huffingtonpost.com/2011/11/03/eduardo-sencion-ihop-shooter_n_1073677.html	http://en.wikipedia.org/wiki/2011_IHOP_shooting	http://latimesblogs.latimes.com/nationnow/2011/09/ihop-shooting-carson-city-eduardo-sencion-schizophrenia.html
125	Salon Meritage	Seal Beach, California	Seal Beach	California	33.75432632	-118.0715378	8	1	0	0	8	9	On October 12, 2011, a 41-year old allegedly opened fire at a hair salon in Seal Beach, California, where his former wife worked. Eight people inside the salon and one person in the parking lot were shot, and only one victim survived. The shooter was later arrested about half a mile away from the salon. He argued earlier that day over the phone with his ex-wife over a custody dispute regarding th…	10/12/2011	Friday	Friday, October 12, 2011	Scott Evans Dekraai	1	41	41	Male	White American or European American	9mm Springfield semiautomatic pistol, .45-caliber Heckler & Koch semiautomatic pistol, .44 Magnum Smith & Wesson Model 29 revolver	Handgun	0	0	3	3	0	2	Escaped	Custody	Not applicable	No	Retail/Wholesale/Services facility	Place of business/employment	Former spouse and co-workers of his former spouse. He also shot at a man in the parking lot believing he was an undercover policeman.	Romantic partner	The shooter and his ex-wife had been engaged in a bitter custody dispute over his eight-year-old son. He had a restraining order filed against hi in 2007, barring him from possessing firearms. A court hearing that took place the day before the shooting recommended a near-equal custody arrangement. The morning of the day of the shooting, he argued with his ex-wife about their son.	Domestic dispute	Shooter struggled with rage and mental health problems. He was diagnosed with paranoid schizophrenia as a teenager and feared demons were out to get him. He suffered from bipolar disorder, mood swings, and court documents filed in September 2008 diagnosed him with posttraumatic stress disorder	Yes	http://articles.latimes.com/2011/oct/12/local/la-me-1013-seal-beach-shooting-20111013	http://www.nytimes.com/2011/10/13/us/8-killed-in-shooting-at-hair-salon-in-seal-beach-california.html	http://abcnews.go.com/US/seal-beach-massacre-suspects-wife-claimed-abuse/story?id=14726230	http://www.huffingtonpost.com/2011/10/15/scott-dekraai-seal-beach-_n_1012660.html	http://murderpedia.org/male.D/d/dekraai-scott.htm
126	Su Jung Health Sauna	Norcross, Georgia	Norcross	Georgia	33.94104379	-84.20985979	4	0	0	0	5	4	On February 22, 2012, a 59-year old man hours before the shooting unfolded, police said Paek was asked to leave the spa because he was being disruptive. Burst into a spa his family owned in Norcross, near Atlanta, Georgia. He killed four relatives before turning the gun on himself.	2/22/2012	Wednesday	Wednesday, February 22, 2012	Jeong Soo Paek	1	59	59	Male	Asian American	.45 caliber semi-automatic pistol	Handgun	0	0	1	1	0	1	Deceased	Deceased	Suicide	No	Retail/Wholesale/Services facility	Place of business/employment	The shooter targeted his sisters and brothers, along with their partners.	Family	Police believe the motive was a financial dispute or a fight over food. One of the victims, his sister, asked for a temporary protective order while he was serving a sentence for assaulting her. "I am concerned that he is becoming more threatening and wants to harm us with his guns. My brother has also threatened to commit suicide with his guns". She wrote to the judge in 2006.	Financial dispute	Shooter's family member expressed concerned about the shooter's mental health, stating that he had a mental health illness. He also had threatened to commit suicide.	Yes	http://www.gwinnettdailypost.com/news/2012/feb/23/police-id-4-victims-shooter-in-spa-killing/;	http://www.gwinnettdailypost.com/news/2012/feb/23/police-id-4-victims-shooter-in-spa-killing/	http://www.motherjones.com/politics/2012/12/mass-shootings-mother-jones-full-data	http://www.boston.com/news/nation/articles/2012/02/23/police_id_gunman_4_victims_in_ga_spa_killing/	http://onlineathens.com/local-news/2012-02-23/mass-shooting-spa-shocks-ga-korean-community	http://chronicle.augusta.com/news/metro/2012-02-22/victims-korean-spa-shooting-near-atlanta-were-2-married-couples-gunman-was;	http://www.cbsnews.com/8301-504083_162-57479989-504083/shooting-sprees-in-2012-crimesider-reports-on-some-of-the-countrys-worst-public-shootings-this-year/
127	Chardon High School	Chardon, Ohio	Chardon	Ohio	41.58025541	-81.20812625	3	3	0	0	3	6	On February 27, 2012, a 17-year old student entered Chardon High School in Chardon, Ohio, shooting students in the cafeteria and in the hallway, leaving three students dead and three injured. He then was chased out of the school by a teacher and was arrested outside the school.	2/27/2012	Monday	Monday, February 27, 2012	Thomas M Lane, III	1	17	17	Male	White American or European American	Ruger MK III .22 caliber semi-automatic handgun	Handgun	0	0	1	1	0	1	Custody	Custody	Not applicable	Yes	Secondary school	Place of schooling	The shooter told the police that he did not know the victims and that they were selected randomly. However, a witness who said he knew the shooter indicated that he knew several of the victims in the cafeteria that he was targeting. He also knew some of the victims from middle school.	Students/Classmates/Teacher	A friend of the shooter told reporters that he had come from "a really broken-down home". Another friend said that he was regularly teased at school. The shooter had been arrested twice in December 2009 for violent conduct. In 2002, his father had been charge with attempted murder and had arrests on a wide range of offenses including drug abuse and possession, violation of probation, public intox…	Unknown	Forensic psychiatrist Dr. Philip Resnick determined the shooter suffered from a mental disease that caused him to hear voices at times. The judge noted that the shooter may have been mentally disturbed during the shooting, but he was described as highly intelligent and was fully aware of what he was doing.	Yes	http://www.cleveland.com/chardon-shooting/index.ssf/2012/03/tj_lane_enters_plea_in_chardon.html	http://blog.cleveland.com/metro/2012/03/lake_academy_students_recall_q.html	http://www.cleveland.com/chardon-shooting/index.ssf/2012/03/legal_case_of_accused_chardon.html	http://en.wikipedia.org/wiki/Chardon_High_School_shooting	http://www.mercurynews.com/ci_22823044/chardon-high-school-shooter-t-j-lane-sentenced
128	Oikos University	Oakland, California	Oakland	California	37.79176806	-122.2153171	7	3	0	0	7	10	On April 2, 2012, a 43-year old former student at Oikos University, a Korean Christian college in Oakland, California, opened fired in a classroom killing seven people and injuring other three. The attacker continued to fire shots as he fled the campus, driving away in a car belonging to one of his victims. Hours later he surrendered to authorities.	4/2/2012	Monday	Monday, April 02, 2012	One L. Goh	1	43	43	Male	Asian American	.45 caliber semi-automatic handgun	Handgun	0	0	1	1	0	1	Custody	Custody	Not applicable	Yes	College/University/Adult education	Place of schooling	School administrator and fellow schoolmates	Students/Classmates/Teacher	The shooter was expelled from school and his request for a pro-rated tuition fee reversal was denied by one of the school's administrators. He also felt rejected by schoolmates that apparently mistreated him and disrespected him. He was also grieving over a family members death. The shooter had a large debt at the time of the incident. Multiple motives- Expulsion/Suspension, Rejection, Grief, and…	Multiple motives	Two independent reports from different psychiatrists concluded that the shooter had suffered from paranoid schizophrenia for up to a decade and a half. Based on these reports, on January 2013, the judge ruled that the shooter was unfit to stand trial and ordered that he be confined to a mental institution for treatment.	Yes	http://berkeley.patch.com/articles/one-l-goh-showed-violent-tendencies-before-the-oikos-university-shooting-oikos-university-shooting	http://www.bbc.co.uk/news/world-us-canada-17590859	http://abcnews.go.com/US/oikos-university-shooting-police-dead/story?id=16056854	http://latimesblogs.latimes.com/lanow/2012/04/death-toll-7-in-oakland-religious-school-shooting.html
129	North Tulsa, Oklahoma	Tulsa, Oklahoma	Tulsa	Oklahoma	36.13543238	-95.91316117	3	2	0	0	3	5	On April 6, 2012, a 19-year old and a 32-year old man went on a deadly shooting spree in Tulsa, Oklahoma, shooting black men at random in an apparently racially motivated attack. Three men died and two were wounded. The victims were chosen at random.	4/6/2012	Friday	Friday, April 06, 2012	Jacob Carl England, Alvin Lee Watts	2	19,32	25	Male	White American or European American	Unknown	Unknown	Unknown	Unknown	Unknown	1	Unknown	Unknown	Custody	Custody	Not applicable	No	Street/Highway	None	African Americans walking the street	Racial/Religious group	It seems one of the shooters wanted to avenge the death of his father, who was shot by a black man in 2010. His fianc? committed suicide after giving birth to their son. His uncle testified that the shooters treated the mass shootings as a contest.	Race	One of the perpetrators was affected by his father's dead two years ago and his fianc?'s death earlier that year when she shot herself in front of him. However it is unknown that any of the shooters had any history of mental illness	No	http://abcnews.go.com/US/tulsa-oklahoma-men-arrested-shooting-spree/story?id=16096391#.UMtz3G883zh	http://www.huffingtonpost.com/2013/01/04/jake-england-and-alvin-wa_n_2410372.html	http://www.huffingtonpost.com/2013/01/04/jake-england-and-alvin-wa_n_2410372.html
130	Cafe in Seattle	Seattle, Washington	Seattle	Washington	47.62199575	-122.323646	5	1	0	0	6	6	On May 30, 2012, a 40-year old man went to a coffee shop in Seattle, Washington, where he was asked to leave due to his belligerent behaviour the previous week. The man opened fire and killed four people and injured another one. He then fled and later killed a female motorist, taking off with her SUV. Five hours later, while he was being confronted by police, he killed himself with a gunshot.	5/30/2012	Wednesday	Wednesday, May 30, 2012	Ian Lee Stawicki	1	40	40	Male	White American or European American	Para-Ordnance .45 caliber handguns	Handgun	0	0	2	2	0	2	Deceased	Deceased	Suicide	No	Retail/Wholesale/Services facility	Place of business/employment	Patrons at a Cafe?, driver of a car he stole	General public	Kicked out of cafe, denied service because of his erratic behavior. He had previous charges for domestic violence interference, fourth-degree assault, and malicious mischief. He also had a long history of mental illness, but never sought treatment.	Multiple motives	The shooter showed signs of autism and had learning disorders during his childhood. His friends remember him showing signs of paranoia since he was a teenager. His family long hoped that he would go to mental health-treatment, but found it impossible unless they lied saying he posed an imminent risk. His behavior recently devolved, and his delusions were growing, saying things like he was on a CI…	Yes	http://abcnews.go.com/US/ian-stawicki-seattle-cafe-racer-shooter-kills-shoots-citywide/story?id=16463885	http://seattletimes.com/html/localnews/2018316552_roosevelt31m.html	http://seattle.cbslocal.com/2012/05/30/two-different-shootings-in-seattle-leave-3-dead/	http://www.nytimes.com/2012/06/03/us/wave-of-gun-violence-challenges-seattles-notion-of-security.html	http://www.dailymail.co.uk/news/article-2153505/Ian-Lee-Stawicki-Seattle-gun-massacre-hero-reveals-vowed-hide-table-brother-died-9-11.html	http://seattletimes.com/html/localnews/2018328041_stawicki01m.html
131	University Heights Apartments in Auburn	Auburn, Alabama	Auburn	Alabama	32.60598014	-85.48989253	3	3	0	0	3	6	On June 9, 2012, a 22-year old man went to a party in an off-campus apartment complex in Auburn, Alabama. Three people, including two former Auburn University football players, were killed and three others were wounded. The shooter fled the scene and turned himself in a few days later.	6/9/2012	Saturday	Saturday, June 09, 2012	Desmonte Leonard	1	22	22	Male	Black American or African American	Smith and Wesson 9mm handgun	Handgun	0	0	1	1	0	1	Escaped	Custody	Not applicable	No	Residential home/Neighborhood	Place of recreation	Students at a party	Social	Court records show that the suspect had been previously charged with theft and carrying a pistol without a permit. In 2009 he was charged with second-degree assault for allegedly shooting a 16-year-old in the groin. Police have a motive in the shooting, but it hasn't been release yet, saying "that's for the courtroom, later on", although it is suspected that the gunfire erupted during a fight at …	Social dispute	Unknown	Unknown	http://www.cnn.com/2012/06/10/us/alabama-university-shooting/index.html	http://abcnews.go.com/US/auburn-shootings-desmonte-leonard-surrenders-alabama/story?id=16550295	http://www.al.com/sports/index.ssf/2012/06/more_details_on_auburn_shootin.html
132	Movie Theater in Aurora	Denver, Colorado	Denver	Colorado	39.72941874	-104.9825207	12	58	0	0	12	70	On July 20, 2012, a 24-year old student set off several gas or smoke canisters at a movie theater in Aurora, and then opened fire on the theater audience, killing twelve people and wounding fifty-eight. Moments after the shooting, police arrested the shooter next to his car behind the theater. Once apprehended, the shooter told the police that he had booby-trapped his apartment with explosive dev…	7/20/2012	Friday	Friday, July 20, 2012	James Eagan Holmes	1	24	24	Male	White American or European American	A Smith and Wesson .223 caliber AR-15-type assault rifle equipped with a 100-round drum large capacity ammunition magazine, a 12 gauge Remington Model 870 pump shotgun, and two GLOCK .40 caliber semi-automatic handguns	Multiple guns	1	1	2	4	0	3	Custody	Custody	Not applicable	No	Entertainment venue	Place of recreation	Audience in the movie theater	General public	The shooter's academic performance had declined and he was in the process of withdrawing from the university. He had seen three different psychiatrists before the shooting, one of them suspected that the shooter suffered from mental illness and could be dangerous. On August 9, the shooter's attorneys said he is mentally ill.	Multiple motives	Before the shooting, one of his psychiatrists suspected he had suffered from mental illness and could be dangerous. A month before the shooting, the psychiatrist reported to the campus police that he had made homicidal statements which indicated he was a threat to the public. Two weeks prior to the shooting, he sent a text message to another student asking if he had heard of the disorder dysphori…	Yes	http://www.nycrimecommission.org/initiative1-shootings.php	http://www.denverpost.com/news/ci_21124893/12-shot-dead-58-wounded-aurora-movie-theater	http://abclocal.go.com/kabc/story?section=news/world_news&id=8743134	http://en.wikipedia.org/wiki/2012_Aurora_shooting	http://www.thesilverink.com/psychiatrist-concludes-colorado-shooter-might-have-been-sane/23488/
133	Sikh Temple in Wisconsin	Oak Creek, Wisconsin	Oak Creek	Wisconsin	42.88027442	-87.90087079	6	4	0	0	7	10	On August 5, 2012, a 40-year old US Army veteran and white supremacist opened fire in a Sikh Temple in Oak Creek, Wisconsin fatally shooting six people and wounded four others. The shooter took his life by shooting himself after he was shot in the stomach by a responding police officer. His girlfriend had broken up with him very recently.	8/5/2012	Sunday	Sunday, August 05, 2012	Wade Michael Page	1	40	40	Male	White American or European American	Springfield Armory XD(M) 9mm semi-automatic handgun	Handgun	0	0	1	1	0	1	Deceased	Deceased	Suicide	No	Place of worship	None	All of the victims were members of the Sikh faith, a police officer was also injured	Racial/Religious group	The shooter was an American white supremacist that had also ties to Neo-Nazi groups. He had also struggle with alcoholism and recently had broken up with his girlfriend. He had been known to been extremely affected by break ups. Multiple motives- Political/Religious ideals and Rejection	Multiple motives	There is no known history of mental illness. However, friends from the Army and neighbors stated that he had serious mental illness problems. He was an alcoholic and would get depressed after failed romantic relationships.	No	http://www.nycrimecommission.org/initiative1-shootings.php	http://www.guardian.co.uk/world/2012/aug/06/wisconsin-suspect-wade-michael-page	http://www.jsonline.com/news/crime/shooter-wade-page-was-army-vet-white-supremacist-856cn28-165123946.html	http://usnews.nbcnews.com/_news/2012/08/06/13147115-experts-alleged-temple-gunman-wade-michael-page-led-neo-nazi-band-had-deep-extremist-ties	http://www.fbi.gov/milwaukee/press-releases/2012/oak-creek-sikh-temple-shooting-investigation-conclusion
134	Accent Signage Systems in Minneapolis	Minneapolis, Minnesota	Minneapolis	Minnesota	44.96358722	-93.26783687	6	2	0	0	7	8	On September 27, 2012, a 36-year old man recently fired at Accent Signage Systems in Minneapolis, went into the firm's building killing six people and injuring two others. The gunman then turned the gun on himself.	9/27/2012	Thursday	Thursday, September 27, 2012	Andrew John Engeldinger	1	36	36	Male	White American or European American	Glock 9mm semi-automatic pistol	Handgun	0	0	1	1	0	1	Deceased	Deceased	Suicide	No	Company/Factory/Office	Place of business/employment	The founder of the company, coworkers, and a UPS driver	Colleague/Workmate/Business acquaintance	The shooter had been fired from the company and had mental illness.	Terminated/Denied/Reprimanded	Schizophrenia. His parents and other family stated that he had some sort of mental illness and resisted treatment, eventually becoming estranged. After the incident, police searched his house and found medications commonly prescribed for depression and insomnia.	Yes	http://www.huffingtonpost.com/2012/10/06/andrew-engeldinger-minnesota-shooting-minneapolis_n_1944748.html	http://en.wikipedia.org/wiki/2012_Minneapolis_workplace_shooting	http://minnesota.cbslocal.com/2012/09/28/family-minneapolis-gunman-suffered-mental-illness/	http://minnesota.publicradio.org/display/web/2012/10/11/news/accent-signage-shooting
135	The Spot Nightclub	Miami, Florida	Miami	Florida	25.79653943	-80.20840397	0	15	0	0	0	15	On September 28, shots were fired into a large crowd gathered at The Spot, an all-ages club at which many young teens were present. Fifteen people were injured.	9/28/2012	Sunday	Sunday, September 28, 2012	Will Campbell	1	17	17	Male	Black American or African American	Unknown	Handgun	0	0	2	2	Unknown	Unknown	Custody	Custody	Not applicable	No	Entertainment venue	Place of recreation	The shooter's schoolmate	Students/Classmates/Teacher	There had been a fight at school between the shooters and one of the victims, and this fight may have spurred the shooting.	Social dispute	Unknown	Unknown	http://www.theguardian.com/world/2014/sep/29/miami-nightclub-spot-shooting-children-police-investigation	http://www.local10.com/news/judge-says-state-does-not-have-enough-evidence-against-teen/29014846	http://miami.cbslocal.com/2014/10/06/police-to-release-new-information-in-mass-shooting-at-business/
136	Azana Spa in Brookfield	Brookfield, Wisconsin	Brookfield	Wisconsin	43.06396691	-88.12299758	3	4	0	0	4	7	On October 21, 2012, a 45-year old man went to Azana Spa in Brookfield, Wisconsin, where his estranged wife worked. He shot and killed his ex-wife and two of her co-workers and injured four others before committing suicide.	10/21/2012	Sunday	Sunday, October 21, 2012	Radcliffe Franklin Haughton	1	45	45	Male	Black American or African American	Glock .40 caliber handgun	Handgun	0	0	1	1	0	1	Deceased	Deceased	Suicide	No	Retail/Wholesale/Services facility	Place of business/employment	Ex-wife and her coworkers	Romantic partner	The gunman had terrorized his wife for years, threatening to throw acid on her face, dousing her car with tomato juice and slashing her vehicle's tires. At the time of the shooting, the gunman had been issued a restraining order and was not allowed to possess firearms. Less than a week prior to the shooting, the shooter warned his father and a neighbor that he would kill his wife and other people…	Domestic dispute	He had a violent past of domestic abuse. One of his professors stated that he seemed depressed in the weeks prior to the shooting.	No	http://www.nytimes.com/2012/10/22/us/three-killed-in-shooting-at-spa-in-brookfield-wis.html?pagewanted=all	http://www.theatlanticwire.com/national/2012/10/wisconsin-shooter-wasnt-allowed-possess-firearms/58175/	http://www.jsonline.com/news/crime/multiple-victims-shot-near-brookfield-square-le7a3b4-175147441.html	http://en.wikipedia.org/wiki/2012_Azana_Spa_shootings
137	Clackamas Town Center	Happy Valley, Oregon	Happy Valley	Oregon	45.44853107	-122.5440133	2	1	0	0	3	3	On December 11, 2012, an unemployed 22-year old run into Clackamas Town Center, a shopping center outside the City of Portland, Oregon. The gunman opened fire on shoppers and employees killing two people and seriously wounding a third person before committing suicide.	12/11/2012	Tuesday	Tuesday, December 11, 2012	Jacob Tyler Roberts	1	22	22	Male	Some other race	Bushmaster XM-15 semi-automatic rifle	Rifle	0	1	0	1	0	1	Deceased	Deceased	Suicide	No	Retail/Wholesale/Services facility	Place of recreation	Shoppers and employees in commercial shopping center	General public	The shooter quit his job and started to sell his possessions one month before the event. Eviction proceedings to remove him from his apartment had been initiated in July of 2012. His motive is unknown.	Unknown	The shooter grew up in a fragile home with his guardian being mentally unstable, depressed and using drugs. His guardian believed he was severely depressed and angry after an injury he had ended his hopes for a military career.	No	http://www.oregonlive.com/clackamascounty/index.ssf/2012/12/clackamas_town_center_shooting_33.html	http://www.huffingtonpost.com/2012/12/11/clackamas-town-center-shooting_n_2280786.html	http://www.oregonlive.com/clackamascounty/index.ssf/2012/12/clackamas_town_center_shooting.html	http://www.oregonlive.com/clackamascounty/index.ssf/2012/12/clackamas_town_center_shooting_61.html	http://www.oregonlive.com/clackamascounty/index.ssf/2012/12/clackamas_town_center_shooting_50.html
138	Sandy Hook Elementary School	Newtown, Connecticut	Newtown	Connecticut	41.41190846	-73.31196267	27	2	0	0	28	29	On December 14, 2012, a 20-year old shot and killed his mother at their home in Newtown, Connecticut. He then travelled to Sandy Hook Elementary School killing twenty children and six adult staff members and injuring two others before killing himself. Court documents showed that the school shooting had occurred in the space of less than five munities with 156 shots fired.	12/14/2012	Friday	Friday, December 14, 2012	Adam Lanza	1	20	20	Male	White American or European American	Glock 10mm, Sig Sauer 9mm, Bushmaster .223 caliber semi-automatic AR-15 assault rifle	Multiple guns	0	1	2	3	0	3	Deceased	Deceased	Suicide	Yes	Primary school	Place of schooling	The shooter's target were his mother, students and teachers at a nearby elementary school that he had attended previously.	Students/Classmates/Teacher	The police final report noted that the shooter had an obsession with mass murders but there was no clear indication of his motives for the shooting. The report also noted that "significant mental health issues had affected his ability to live a normal life and interact with others". The shooter played often violent video games.	Unknown	The shooter had been diagnosed with Aspenger syndrome, which is a brain-related developmental problem, not a mental illness. His brother stated that the shooter had a personality disorder. He was diagnosed with sensory processing disorder when he was about six. A nurse stated that the shooter had symptoms of obsessive-compulsive disorder. Through previous 300 posts of the shooter on a mass-killer…	Yes	http://www.pbs.org/newshour/rundown/2012/12/why-diagnosing-adam-lanza-is-a-problem.html	http://www.ctpost.com/newtownshooting/article/State-Police-All-26-Newtown-victims-shot-with-4222299.php	http://www.cbc.ca/news/world/story/2012/12/14/connecticut-school-shooting.html	http://usnews.nbcnews.com/_news/2012/12/14/15911025-authorities-id-gunman-who-killed-27-in-elementary-school-massacre?lite	http://www.usatoday.com/story/news/2012/12/18/adam-lanza-sandy-hook-student/1777525/	http://www.cnn.com/interactive/2012/12/us/sandy-hook-timeline/	http://www.newsweek.com/why-adam-lanza-did-it-226565
139	South Valley Residence	South Valley, Albuquerque, New Mexico	Albuquerque	New Mexico	35.15290522	-106.7791378	5	0	0	0	5	5	On January 19, 2013, a 15-year old homeschooled student shot and killed his mother and three younger siblings in their residential home in South Valley, New Mexico. The shooter then waited up five hours for his father, a former pastor, to arrive home. When the father got home, the son shot him several times and killed him. Apparently, he was planning to go on a killing spree afterwards. Instead h…	1/19/2013	Saturday	Saturday January 19, 2013	Nehemiah Griego	1	15	15	Male	Some other race	.22 caliber rifle, AR-15 semiautomatic assault rifle, two shotguns	Multiple guns	2	2	0	4	0	1	Custody	Custody	Not applicable	No	Residential home/Neighborhood	Place of residency	The targeted victims were his mother, father, and three siblings.	Family	The teen shooter was said to suffer from a mental illness. He had argued with his mother that night. He had been having homicidal and suicidal thoughts.	Mental illness	The teen shooter was said to suffer from a mental illness by his aunt. Authorities believed the shooter previously showed signs of a troubled mind: "The shooter may have had violent fantasies including killing and murder-suicide scenarios for much of his life." After his arrest, the shooter has a working diagnosis with psychosis and dissociative disorders and has started medication.	Yes	http://www.dailymail.co.uk/news/article-2265837/Nehemiah-Griego-Albuquerque-pastors-son-15-shoots-family-dead-assault-rifle.html	http://abcnews.go.com/US/alleged-mexico-family-killer-nehemiah-griegos-girlfriend-tells/story?id=18290148#.UWRS-EGwXPs	http://www.nydailynews.com/news/crime/uncle-n-m-teen-don-rush-judgment-article-1.1246917	http://articles.latimes.com/2013/jan/23/nation/la-na-nn-griego-albuquerque-shooting-20130123	http://www.heavy.com/news/2013/01/nehemiah-griego-teen-pastor-son-murder-family-shooting/
140	Phoenix Law Firm	Phoenix, Arizona	Phoenix	Arizona	33.57145875	-112.0904854	2	1	0	0	3	3	On January 30, 2013, a 70-year old man attended a mediation session at a law firm in Phoenix, Arizona. At the end of the session he shot three people at the entrance of the building, killing the two man involved in the session with him and wounding a third person. The shooter fled the scene, firing at a man who followed him. He later died from a self-inflicted gunshot wound.	1/30/2013	Wednesday	Wednesday, January 30, 2013	Arthur Douglas Harmon	1	70	70	Male	White American or European American	Springfield 1911 .45 caliber pistol, Ruger .22 caliber pistol, 1970 vintage Colt AR15 rifle	Multiple guns	0	1	2	3	0	3	Deceased	Deceased	Suicide	No	Company/Factory/Office	Place of business/employment	The shooter was angry about a payment over work done by the shooter. He targeted the man he conducted business with and his lawyer.	Colleague/Workmate/Business acquaintance	The shooter was unhappy about a business payment made. He thought to be underpaid for his work and demanded money from the business he did the work for. He targeted the people he conducted business with.	Legal dispute	Unknown	Unknown	http://www.cnn.com/2013/01/31/justice/arizona-shooting/index.html	http://www.usatoday.com/story/news/nation/2013/01/30/arizona-shooting/1877525/	http://usnews.nbcnews.com/_news/2013/02/01/16807875-second-victim-of-phoenix-workplace-shooting-dies?lite	http://www.nytimes.com/2013/02/01/us/man-suspected-in-phoenix-shooting-is-found-dead.html?_r=0	http://www.huffingtonpost.com/2013/01/31/phoenix-police-body-found_n_2591120.html	http://phoenix.gov/police/arthur_douglas_harmon.html	http://www.abc15.com/news/region-southeast-valley/mesa/arthur-douglas-harmons-car-body-possibly-found-at-mesa-riverview-police-say
141	Los Angeles Police Department	Irvine, California	Irvine	California	33.67803464	-117.773628	3	2	1	1	4	7	On February 3, 2013, a 33-year old former LAPD police officer shot and killed the daughter of a former LAPD captain and her fiance in a parking garage in Irvine, California. The shooter fled the scene and a large manhunt followed until February 12, 2013, during a stand-off with police at a cabin in the San Bernardino Mountains. The shooter killed one police officer and injured another one before …	2/3/2013	Sunday	Sunday, February 03, 2013	Christopher Jordan Dorner	1	33	33	Male	Black American or African American	One .308 caliber sniper rifle, one .223 semi-automatic rifle, five semi-automatic hand guns,	Multiple guns	0	2	5	7	0	4	Escaped	Deceased	Not applicable	No	Residential home/Neighborhood	Place of business/employment	Family of police officer, police officers	Colleague/Workmate/Business acquaintance	The shooter had posted an online manifesto claiming he was unfairly dismissed from his job in 2008, and that he was the victim of racism from colleagues in LAPD.	Terminated/Denied/Reprimanded	The shooter had been treated for severe depression since he was dismissed from his job at LAPD.	Yes	http://www.cnn.com/2013/02/14/us/lapd-dorner/index.html	http://www.dailybreeze.com/news/ci_22602528/christopher-dorners-10-days-terror	http://ktla.com/2013/02/16/new-details-emerge-about-christopher-dorners-cache-of-weapons/#axzz2LTUIzIIm	http://www.alternet.org/news-amp-politics/how-law-enforcement-and-media-covered-plan-burn-christopher-dorner-alive	http://graphics.latimes.com/christopher-dorner-manhunt/	http://www.ocregister.com/articles/dorner-497574-police-high.html
142	Ladera Ranch, Santa Ana, Tustin and Orange	Ladera Ranch, California	Ladera Ranch	California	33.54961059	-117.6415707	3	3	0	0	4	6	On February 19, 2013, a 20-year old unemployed, part-time student killed a 20-year old woman at his parent's house. The shooter's parents called 911 when they heard the noise. He drove off in his parents car and went on a killing spree carjacking several cars and shooting at commuters, drivers, and construction workers. He committed suicide when police were approaching. The shooter had left a sui…	2/19/2013	Tuesday	Tuesday, February 19, 2013	Ali Syed	1	20	20	Male	White American or European American	12 gauge pump action shotgun	Shotgun	1	0	0	1	0	0	Deceased	Deceased	Suicide	No	Street/Highway	Place of residency	The shooter killed a young lady at his family's home. He also killed 2 men at random and shot commuters and construction workers he encountered during his shooting spree. It remains unclear what relationship he had with the women he killed at his family's residential home.	General public	The shooter's motive remains unknown.	Unknown	The shooter had claimed to be suffering from mental disorders and a bad reaction to anti-depressants, according to college health documents and interviews. He sought help as a disabled student at Saddleback College on July 11, listing "ADHD, panic disorder and anxiety" on his application. In his suicide note, the shooter wrote he was having problems with his anti-depressant medication.	Yes	http://ktla.com/2013/02/20/2-dead-in-multiple-shootings-in-tustin-villa-park/#axzz2LUDH9SpX	http://jimfishertruecrime.blogspot.com/2013/03/ali-syeds-orange-county-california.html	http://www.huffingtonpost.com/2013/02/19/orange-county-shooting-spree_n_2717219.html	http://www.ocregister.com/articles/syed-500299-aoki-shot.html	http://www.lariatnews.com/news/update-ali-syed-s-first-victim-courtney-aoki-20-was-allegedly-shot-in-the-face-1.2812106#.UkR5MHe2534	http://www.heavy.com/news/2013/02/ali-syed-california-freeway-shooting-shooter/	http://www.ocregister.com/articles/syed-497892-authorities-note.html
143	Pinewood Village Apartments	Federal Way, Washington	Federal Way	Washington	47.30909721	-122.3357553	4	0	0	0	5	4	On April 21, 2013, a 27-year old man shot and killed his girlfriend at their apartment in Federal Way, Washington. He then shot two neighbors in the building's parking lot and a third victim in another apartment who had come out to see what was happening. It seems the shooter wanted to kill any witness after shooting his girlfriend. He was later killed by police.	4/21/2013	Sunday	Sunday, April 21, 2013	Dennis Clark III	1	27	27	Male	Black American or African American	.40 caliber semi-automatic handgun, pistol grip shotgun	Multiple guns	1	0	1	2	0	1	Deceased	Deceased	Killed	No	Residential home/Neighborhood	Place of residency	Girlfriend, neighbors, general public	Romantic partner	The shooter may have started the rampage out of anger at his girlfriend for breaking up with him. He had a violent past with several run-ins with police over weapons and domestic violence calls.	Domestic dispute	Unknown	Unknown	http://www.federalwaymirror.com/news/204381321.html	http://www.thenewstribune.com/2013/04/23/2570229/federal-way-shooter-may-have-been.html	http://www.king5.com/news/Woman-says-Federal-Way-shooter-was-stalking-her-204389271.html
144	Village of Manchester in Illinois	Manchester, Illinois	Manchester	Illinois	39.54231335	-90.33029852	6	1	0	0	7	7	On April 24, 2013, a 43-year old man traveled to the home of his former partner's family in Manchester, Illinois. He shot and killed three adults (one of them pregnant), a boy, and an infant, all members of the same family. There was a third child who, after shooting her, the shooter took to a neighbor's house; she survived the incident. The shooter was then chased by the police by car. The car c…	4/24/2013	Wednesday	Wednesday, April 24, 2013	Rick Odell Smith	1	43	43	Male	White American or European American	.270 Bolt Action Winchester rifle with a scope, a Winchester 20 gauge pump-action shotgun, a Ruger carbine rifle	Multiple guns	1	1	0	2	0	0	Deceased	Deceased	Killed	No	Residential home/Neighborhood	Place of residency	The initial targeted victim/s of the shooter were his former romantic partner and her family.	Romantic partner	The shooter was said to be having a custodial dispute with his former partner and her family. It was said that he was unhappy about the involvement of his formers partner's family. He had previous convictions for drugs, reckless homicide and bad checks	Domestic dispute	Unknown	Unknown	http://www.chicagotribune.com/news/local/breaking/chi-illinois-shootings-20130424,0,7030923.story	http://www.chicagotribune.com/news/sns-mct-authorities-identify-manchester-shooting-victims-20130425,0,3127131.story	http://stlouis.cbslocal.com/2013/05/03/illinois-state-police-release-report-on-manchester-mass-shooting/	http://www.chicagotribune.com/topic/crime-law-justice/crimes/criminals/rick-odell-smith-PEOCVC000291.topic	http://stlouis.cbslocal.com/2013/05/03/illinois-state-police-release-report-on-manchester-mass-shooting/
145	Santa Monica College	Santa Monica, California	Santa Monica	California	34.02319149	-118.4815644	5	3	0	0	6	8	On June 7, 2013, a 23-year old killed his father and brother at their family home and then set the home on fire in Santa Monica, California. He then forced a motorist to drive him to the Santa Monica College campus. On his way there he fired at commuters. During a 13-minute shooting spree spanning roughly 1.5 miles he killed three other people and three others wounded by gun shot. The shooter was…	6/7/2013	Friday	Friday, June 07, 2013	John Zawahri	1	23	23	Male	White American or European American	AR-15-style .223 caliber assault semi-automatic rifle, .44 1858 Remington revolver	Multiple guns	0	1	1	2	0	1	Deceased	Deceased	Killed	No	Residential home/Neighborhood	Place of residency	The initial targeted victims were the shooter's father and brother. The other victims that followed were random.	Family	The shooter's motive is not confirmed, mental illness could be a contributing factor to the motive. In 2006, when the shooter was a student at Olympic High School in Santa Monica, a teacher saw him surfing the internet for information on assault weapons and instructions on making explosive devices. School staff also learned that he had repeatedly made threats against students, teachers and campus…	Mental illness	The shooter was previously hospitalized at UCLA's psychiatric ward in high school after surfing the internet for assault weapons at school and after police found bomb-making materials in his room. It was released from UCLA's psychiatric ward shortly after.	Yes	http://www.nytimes.com/2013/06/08/us/santa-monica-college-shooting.html?src=mv&_r=1&	http://www.latimes.com/news/local/la-me-0611-santa-monica-shooting-20130611,0,1490078.story	http://www.enca.com/money/california-shooting-death-toll-rises	http://politix.topix.com/homepage/6466-five-dead-in-mass-shooting-in-california
146	Hialeah Apartments	Hialeah, Florida	Hialeah	Florida	25.85294547	-80.28316975	6	0	0	0	7	6	On July 26, 2013, a 42-year old man set fire to his apartment in Hialeah, Florida, and opened fire from his balcony and inside the apartment complex. Then he held two neighbors hostage during a stand-off with police until he was fatally shot by a SWAT team.	7/26/2013	Friday	Friday, July 26, 2013	Pedro Alberto Vargas	1	42	42	Male	Some other race	Glock 17 9mm semi-automatic handgun	Handgun	0	0	1	1	0	1	Deceased	Deceased	Killed	No	Residential home/Neighborhood	Place of residency	Building managers, neighbors, people on the street	General public	The shooter thought he was being followed and threatened, stating that somebody was doing "witchcraft and things to me". Three days before the shooting he talked to an attorney about his threatening emails and text messages to the company he was terminated from.	Multiple motives	Although no records were found indicating the shooter received treatment or diagnosis of mental illness, the shooter called 911 five hours prior to the shooting, telling the dispatcher that he believed someone was casting spells on him. During the call, his mother got on the phone saying that her son was acting strangely and that he needed psychiatric help.	No	http://www.miamiherald.com/2013/07/28/3528362/little-about-pedro-vargas-life.html	http://miami.cbslocal.com/2013/07/31/hialeah-shooter-talked-about-witchcraft-in-911-call/	http://articles.latimes.com/2013/jul/27/nation/la-na-nn-florida-gunman-hialeah-20130727	http://www.nbcmiami.com/news/local/Active-Shooter-Scene-in-Hialeah-Authorities-217179121.html	http://www.reuters.com/article/2013/07/30/us-usa-shooting-miami-idUSBRE96T13M20130730	http://www.huffingtonpost.com/2013/07/30/pedro-vargas-hialeah_n_3677570.html
147	Ross Township Supervisor Council Meeting	Salisbury , Pennsylvania	Salisbury	Pennsylvania	39.75344279	-79.08435956	3	3	0	0	3	6	On August 5, 2013, an unemployed 59-year old man went to Ross Township's monthly meeting in Salisbury, Pennsylvania, killing three people and injuring four more. The shooter was later restrained and shot in the leg by civilians at the scene. He had been forced to vacate his property of 20 years and had been living out of his car and in abandoned buildings ever since.	8/5/2013	Monday	Monday, August 05, 2013	Rockne Warren Newell	1	59	59	Male	White American or European American	Ruger Mini 14 .223 semi-automatic rifle, 0.44 Magnum revolver	Multiple guns	0	1	1	2	0	1	Custody	Custody	Not applicable	No	Government facility	Local government	Members of the township supervisor council and attendees	Government	The shooter was seeking revenge triggered by an 18-year winded property dispute that forced him to vacate his home. The township supervisors took legal action to remove the shooter from the property he had owned for 20 years. He was unemployed and had to live in his car and abandoned buildings after he was forced to vacate his property. Days before the shooting, the township bought the shooter's …	Legal dispute	In 1981, the shooter's attorney stated in court that his client was in "need of psychiatric evaluation and treatment".	No	http://www.examiner.com/article/why-town-hall-shooter-rockne-newell-finally-snapped	http://www.wfmz.com/news/Regional-Poconos-Coal/lawyer-rockne-newell-needed-psychiatric-treatment-30-yrs-ago/-/149546/21617426/-/kfxi3pz/-/index.html	http://www.medicaldaily.com/ross-township-shooting-leaves-3-dead-3-injured-alleged-shooter-rockne-newell-was-angered-over-249311	http://bigstory.ap.org/article/2-people-shot-dead-pa-municipal-building	http://abcnews.go.com/US/pennsylvania-town-meeting-shooting-killed/story?id=19882439	http://articles.mcall.com/2013-12-16/news/mc-ross-township-shooting-rockne-newell-arraignmen-20131216_1_david-fleetwood-bernie-kozen-gerard-kozic	http://www.lehighvalleylive.com/breaking-news/index.ssf/2013/11/hes_coming_back_inside_rockne.html
148	Oklahoma City Residence	Oklahoma City, Oklahoma	Oklahoma City	Oklahoma	35.46779189	-97.5191631	4	0	0	0	4	4	On August 14, 2013, a 40-year old man obsessed with actress Selena Gomez, fatally shot his mother, sister, niece and infant nephew. He was later arrested and told police he had to getaway from his family because they were preventing him from being with his one true love.	8/14/2013	Wednesday	Wednesday, August 14, 2013	Daniel Livingston Green	1	40	40	Male	White American or European American	.380-caliber semi-automatic pistol	Handgun	0	0	1	1	0	1	Custody	Custody	Not applicable	No	Residential home/Neighborhood	Place of residency	Mother, sister and her two children	Family	The shooter was obsessed with actress Selena Gomez and stated that his family members were "preventing him from being with his one true love".	Mental illness	The shooter had been diagnosed as schizophrenic and had a 19-year mental health history. He often talked to himself or spoke about previous lives.	Yes	http://newsok.com/competency-hearing-is-ordered-for-oklahoma-city-man-accused-of-slaying-four-family-members/article/3927878	http://newsok.com/oklahoma-city-man-charged-with-killing-four-family-members/article/3874045	http://www.koco.com/news/oklahomanews/okc/father-daniel-green-capable-of-killing-his-family/21560934
149	Washington Navy Yard	Washington D.C.	Washington	District of Columbia	38.90480894	-77.01629717	12	2	0	1	13	15	On September 16, 2013, a 34-yearl old contractor for the Navy Yard in Washington D.C, entered the building shooting randomly, killing twelve people and injuring three surviving victims before he was shot and killed by law enforcement officers. Five other people were injured during the incident while trying to escape.	9/16/2013	Monday	Monday, September 16, 2013	Aaron Alexis	1	34	34	Male	Black American or African American	Remington 870 shotgun, Beretta handgun	Multiple guns	1	0	1	2	0	1	Deceased	Deceased	Killed	No	Military facility	Place of business/employment	Military and coworkers at the Navy Yar. According to the FBI, there is no indication to date that the shooter was targeting specific individuals.	Colleague/Workmate/Business acquaintance	The shooter is said to have delusional theories. Mental illness is a possible motive. According to investigators, the shooter was clearly depressed, and he was also delusional. The story of his complaining that microwaves were being sent through the hotel ceiling to keep him awake is a story of someone with escalating psychosis. The story of his fight at the airport in Virginia, where he accused …	Mental illness	There are multiple indicators that the shooter held a delusional belief that he was being controlled or influenced by extremely low frequency (ELF) electromagnetic waves. The etching of ?My ELF weapon!? on the left side of the receiver of the Remington 870 shotgun is believed to reference these electromagnetic waves. In addition, a document retrieved from his electronic media stated, ?Ultra low f…	Yes	http://www.fbi.gov/news/navy-yard-shootings-investigation	http://www.fbi.gov/washingtondc/press-releases/2013/law-enforcement-shares-findings-of-the-investigation-into-the-washington-navy-yard-shootings	http://www.newyorker.com/online/blogs/newsdesk/2013/09/psychiatry-mass-shootings-aaron-alexis-mental-illness.html	http://www.nytimes.com/2013/09/18/us/washington-navy-yard-shootings.html?_r=2&	http://bigstory.ap.org/article/13-killed-washington-navy-yard-shooting-rampage	http://www.usatoday.com/story/news/2015/07/02/what-happened-in-2013-navy-yard-shooting/29614339/	https://en.wikipedia.org/wiki/Washington_Navy_Yard_shooting#Victims
150	Sparks Middle School	Sparks, Nevada	Sparks	Nevada	39.54058388	-119.748291	1	2	0	0	2	3	On October 21, 2013, a 12-year old student at Sparks Middle School in Nevada, shot and injured two students and killed a teacher before killing himself.	10/21/2013	Monday	Monday, October 21, 2013	Jose Reyes	1	12	12	Male	Some other race	Ruger 9 mm semi-automatic handgun	Handgun	0	0	1	1	0	1	Deceased	Deceased	Suicide	Yes	Primary school	Place of schooling	The shooter shot two students and teacher	Students/Classmates/Teacher	The student had been teased at school and was working through a speech problem that he had. Some students said that they believe he was bullied. His father had pleaded guilty to misdemeanor child abuse charges after admitting hitting his son in January 2012.	Harassment	Unknown	Unknown	http://www.usatoday.com/story/news/nation/2013/11/11/nevada-school-shooter/3493023/	http://www.rgj.com/article/20131104/NEWS/131104015/Family-Sparks-Middle-School-shooter-Jose-Reyes-apologizes-son-s-actions-watch-video-	http://www.dailymail.co.uk/news/article-2492479/Father-Sparks-Middle-School-shooter-Jose-Reyes-admits-hitting-son.html
151	St. Aloysius Church	Spokane, Washington	Spokane	Washington	47.67367375	-117.4159843	1	4	0	0	2	5	On November 11, 1971, a former MIT student entered St. Aloysius Roman Catholic Church on the Gonzaga University campus. The shooter killed the caretaker and wounded four more people before he was killed by police.	11/11/1971	Thursday	Thursday, November 11, 1971	Larry J. Harmon	1	21	21	Male	White American or European American	.22 caliber rifle	Rifle	0	1	0	1	0	0	Deceased	Deceased	Killed	Yes	Place of worship	None	The shooter killed the caretaker of the church and wounded four other people outside the church.	General public	The father of the victim described his son as a religious fanatic who believed that he had seen the devil and that Christ was an imposter, "the devil incarnate". He blamed his son's LSD use on the shootings.	Political/Religious ideals	The shooter had used LSD during his years at MIT and had psychotic reaction to his intoxications that left him paranoid with "irreversible brain damage".	Yes	http://books.google.com/books?id=7XJjhezDH1EC&pg=PA377&lpg=PA377&dq=larry+j.+harmon+gonzaga+canwell+files&source=bl&ots=l9dB68T--r&sig=08ty4EWEaZQl31HwR8n8fEXtlYk&hl=en&sa=X&ei=E332UtyhN4i7oQTz6IHYCg&ved=0CDsQ6AEwAg#v=onepage&q&f=false	http://news.google.com/newspapers?nid=2245&dat=19711111&id=Z8EzAAAAIBAJ&sjid=izIHAAAAIBAJ&pg=7101,3540569	http://www.newspapers.com/newspage/15101648/
152	Wat Promkunaram Buddhist Temple	Phoenix, Arizona	Phoenix	Arizona	33.57145875	-112.0904854	9	0	0	0	9	9	On the evening on August 9, 1991, two high school students in the Air Force ROTC program entered a Buddhist monastery intending to steal cameras, golden religious paraphernalia and cash from the monks. After looting the monastery and holding the monks hostage, the boys decided to shoot and kill all nine occupants of the house to leave no witnesses of their crime.	8/9/1991	Friday	Friday, August 9, 1991	Johnathan Doody and Alex Garcia	2	16,17	16.5	Male	Asian American/Some other race	Semiautomatic pistol	Multiple guns	1	1	0	2	0	0	Custody	Custody	Not applicable	No	Place of worship	Place of residency	A temple abbot, five monks, an apprentice monk, a nun and her nephew	Racial/Religious group	The shooters planned the attack to steal money, golden religious icons, and other items of value from the temple.	Robbery	None	No	http://www.latimes.com/nation/nationnow/la-na-nn-arizona-buddhist-temple-shooting-20140314,0,2386741.story#axzz2wMh84MKz	http://www.crimelibrary.com/criminal_mind/forensics/buddhist_temple/index.html
153	Tyler Courthouse	Tyler, Texas	Tyler	Texas	32.3154272	-95.30501087	2	1	0	3	3	6	On February 24, 2005, a 43-year old man opened fire on his ex-wife and son in front of the Smith County Courthouse inTyler, Texas. After wounding three law enforcement officers and killing another civilian, the gunman was killed in a gun battle with officers. The shooter was being sued for unpaid child support.	2/24/2005	Thursday	Thursday, February 24, 2005	David Hernandez Arroyo, Sr.	1	43	43	Male	Some other race	Mak-90 7.62x39mm semi-automatic rifle	Rifle	0	1	0	1	0	1	Deceased	Deceased	Killed	No	Government facility	Local government	Ex-wife, son, civilian in pursue of the shooter, policemen	Family	The ex-husband had a history of spousal abuse and weapons violations, and apparently was irate over the divorce. He had made some threats the previous week to his ex-wife. The day of the shooting he was due in court for failing to pay child support. The shooter was sentenced previously that year to nine months probation. He also had a history of drunken driving and weapons charges.	Domestic dispute	Unknown	Unknown	http://www.kltv.com/story/2994393/three-killed-including-gunman-in-smith-county-courthouse-shoot-out-in-tyler	http://www.foxnews.com/story/2005/02/24/texas-gunman-killed-after-shooting-2-dead/	http://lubbockonline.com/stories/022605/sta_0226050079.shtml	http://legacy.utsandiego.com/news/nation/20050225-0348-townsquareshootings.html	http://www.freerepublic.com/focus/f-news/1351342/posts
154	Mohawk and Herkimer Villages in New York	Mohawk, New York	Mohawk	New York	43.0104011	-75.0075119	4	2	0	0	5	6	On March 13, 2013, an unemployed 64-year old man set his apartment on fire in Mohawk village, New York, before he went into a local barbershop and shot four people, killing two and wounding two others. Afterwards, the shooter drove to Herkimer village, where he shot and killed two other people at a local car servicing business. After the rampage, he holed up in an abandoned building where he had …	3/13/2013	Wednesday	Wednesday, March 13, 2013	Kurt R. Myers	1	64	64	Male	White American or European American	Shotgun	Shotgun	1	0	0	1	0	0	Deceased	Deceased	Killed	No	Retail/Wholesale/Services facility	Place of residency	The shooter was said to have worked with the victims in the car services business he went into and shot and killed 2 other people. He was also acquainted with the victims in the barber shop, as a former customer.	Colleague/Workmate/Business acquaintance	The shooter's motive remains unknown. Police said the shooter had no money, no job, and was maxed out on his credit cards.	Financial dispute	The shooter had no history of being treated for mental illness, though police said acquaintances describe him as having compulsive habits and being set in his ways.	No	http://www.huffingtonpost.com/2013/03/13/herkimer-county-shooting_n_2867414.html#slide=1289180	http://www.littlefallstimes.com/features/x898148091/Police-ID-fatal-shooting-suspect-as-Kurt-Myers-of-Mohawk	http://www.syracuse.com/news/index.ssf/2013/03/herkimer_shooting_suspect_was.html	http://post-journal.com/page/content.detail/id/619207/Police-Kill-Suspect-In-Deadly-Herkimer-Shooting-Rampage.html?nav=5192	http://www.foxnews.com/us/2013/03/14/4-dead-2-injured-in-upstate-new-york-shooting-spree-manhunt-underway/	http://www.dailymail.co.uk/news/article-2293066/Kurt-Myers-New-York-gunman-killed-ignites-shootout-killing-FBI-dog-dramatic-end-19-hour-standoff-day-murdered-people-towns.html	http://www.huffingtonpost.com/2013/03/18/kurt-myers-shootout-suspect-penniless_n_2903413.html
155	Los Angeles International Airport (LAX)	Los Angeles, California	Los Angeles	California	34.17622092	-118.5399542	0	1	1	2	1	4	On November 1, 2013, an unemployed 23-year old man entered Terminal 3 at Los Angeles International Airport (LAX) in California, and pulled a rifle from his bag, killing one TSA officer and wounding two other officers and a passenger before he was wounded and captured. Witnesses said that the shooter was calmly asking people: "Hey, are you TSA?". If they said no, the shooter moved on.	11/1/2013	Friday	Friday, November 1, 2013	Paul Anthony Ciancia	1	23	23	Male	White American or European American	Smith & Wesson 5.56-millimeter M&P15 semi-automatic rifle	Rifle	0	1	0	1	0	1	Custody	Custody	Not applicable	No	Public transportation	None	Transportation Security Administration (TSA) officers	Government	A federal law enforcement official said the shooter had material expressing anti-government and anti-TSA sentiment. The shooter was carrying a note stating that he wanted to kill TSA agents and "instill fear into their traitorous minds".	Political/Religious ideals	A few days before the incident, the shooter had talked about taking his own life.	No	http://www.hlntv.com/article/2013/11/02/paul-anthony-ciancia-los-angeles-airport-shooting	http://www.fbi.gov/losangeles/press-releases/2013/federal-grand-jury-charges-san-fernando-valley-man-with-first-degree-murder-in-fatal-shooting-of-tsa-officer-at-lax	http://www.fbi.gov/losangeles/press-releases/2013/seeking-information-in-los-angeles-airport-shootings	http://www.usatoday.com/story/news/nation/2013/11/03/lax-airport-shooter-ciancia/3406263/	http://www.latimes.com/local/la-me-1103-lax-shooting-20131103,0,7342159.story#axzz2jmqKVQgo	http://www.cnn.com/2013/11/01/us/lax-shootings-suspect/	http://www.businessinsider.com/who-is-paul-ciancia-2013-11
156	Homes in Desoto and Dallas	Dallas, Texas	Dallas	Texas	32.79480596	-96.76631094	4	4	0	0	4	8	On August 7, 2013, a 44-year old former special education teacher allegedly went on a murder spree in the Dallas area, killing four people, including his ex-wife and estranged girlfriend, and wounding four others. Once police arrived at the second home, the shooter after running out of ammunition, reportedly pretended he was one of the victims and appeared catatonic.	8/7/2013	Wednesday	Wednesday, August 07, 2013	Erbie Lee Bowser	1	44	44	Male	Black American or African American	CZ52 Czech pistol	Handgun	0	0	1	1	0	1	Custody	Custody	Not applicable	No	Residential home/Neighborhood	Place of residency	Ex-wife, ex-girlfriend, and their families	Romantic partner	Court records show that his wife filed from divorce in 2011 and at the time of the shooting the order was still pending. In February of 2011, a judge granted his ex-wife a protective order for one year, stating that the ?court finds family violence has occurred and is likely to occur in the future.? The shooter was previously arrested for violating the protective order and evading arrest.	Domestic dispute	Unknown	Unknown	http://www.upi.com/blog/2013/08/09/Dallas-shooting-investigation-continues/4561376057412/	http://www.thedailybeast.com/articles/2013/08/09/erbie-browser-a-gentle-giant-who-snapped.html	http://www.huffingtonpost.com/2013/08/15/erbie-bowser-grenade_n_3764558.html	http://www.familyplace.org/inside-the-family-place/inside_tfp/2013/08/12/dallas-desoto-shooting-rampage-shows-how-domestic-abuse-cycles-are-hard-to-stop
156	Centennial Hill Bar & Grill	Montgomery, Alabama	Montgomery	Alabama	32.34729571	-86.26730242	3	5	0	0	3	8	Early morning on December 28, 2013, a rapper had a confrontation with an acquaintance before going onstage. Soon after, the acquaintance left and re-entered the building and fired at the rapper. He and another shooter injured 5 and killed 3, including the rapper.	12/28/2013	Saturday	Saturday, December 28, 2013	Jason McWilliams and Darius Thomas	1	25	25	Male	Black American or African American	Semiautomatic handgun	Handgun	0	0	2	2	0	2	Custody	Custody	Not applicable	No	Entertainment venue	Place of recreation	The shooter had participated in a music video created by the rapper who was shot and killed.	Social	The shooter and victim apparently had an ongoing conflict, and the shooter a brief appearance in the victim's music video. The victim, a local rapper, had a lot of community support, and some acquaintances of the shooter suggest that he may have been jealous of the rapper.	Social dispute	None	No	http://www.al.com/news/montgomery/index.ssf/2014/01/bond_denied_for_2_suspects_in.html	http://raycomgroup.worldnow.com/story/24385909/2nd-lawsuit-filed-in-deadly-centennial-hill-bar-grill-shooting	http://www.montgomeryadvertiser.com/story/news/2014/01/30/bond-denied-for-men-charged-in-deaths-of-doe-b-two-others/5061773/
157	San Francisco Tenderloin	San Francisco, CA	San Francisco	California	37.75457839	-122.4424343	0	8	0	0	0	8	On the evening of March 23, 2014, the shooters were arguing with a crowd outside of a club, which prompted them to retrieve arms from their car for the attack. Eight people were wounded by the attack, and there were no fatalities. The shooters were later apprehended.	3/23/2014	Sunday	Sunday, March 23, 2014	Curtis Warren and Verle Jones	2	24,25	24.5	Male	Black American or African American	Semiautomatic pistol	Handgun	0	0	1	1	0	1	Custody	Custody	Not applicable	No	Street/Highway	Place of recreation	Patrons outside of a club	General public	The shooters were arguing with a crowd outside of a club, which prompted them to retrieve arms from their car for the attack.	Social dispute	None	No	http://blogs.sfweekly.com/thesnitch/2014/03/curtis_warren_verle_jones_shooting.php	http://sanfrancisco.cbslocal.com/2014/03/28/2-facing-attempted-murder-charges-after-shooting-up-sf-tenderloin-street-corner/	http://blogs.kqed.org/newsfix/2014/03/24/shooting-in-san-francisco-tenderloin-leaves-8-wounded
158	Fort Hood	Killeen, Texas	Killeen	Texas	31.07925506	-97.73392317	3	16	0	0	4	19	On April 2, 2014, a 34-year-old Army Specialist began shooting at Fort Hood where he was stationed. He killed 3 military personnel and wounded 16 others before committing suicide.	4/2/2014	Wednesday	Wednesday, April 2, 2014	Ivan Lopez	1	34	34	Male	Some other race	.45-caliber Smith & Wesson semiautomatic pistol	Handgun	0	0	1	1	0	1	Deceased	Deceased	Suicide	No	Military facility	Place of business/employment	Military personnel, soldiers, hospital employees	Government	The shooter was experiencing outbreaks from his mental health issues and had gotten into an argument with a superior when he had requested leave.	Mental illness	The shooter was being treated for depression and anxiety prior to shooting at Fort Hood. He was awaiting diagnosis for post-traumatic stress disorder at the time of his death.	Yes	http://www.cnn.com/2014/04/02/us/fort-hood-shooter-profile/	http://www.huffingtonpost.com/2014/04/07/ivan-lopez-requested-leav_n_5107121.html	http://www.usatoday.com/story/news/nation/2014/04/02/fort-hood-shooter-had-mental-health-problems/7237489/
159	Kennesaw FedEx	Kennesaw, Georgia	Kennesaw	Georgia	34.02529674	-84.61766831	0	6	0	0	1	6	On the morning of April 29, 2014, a 19 year-old package handler at the FedEx in Kennesaw, Georgia arrived at his place of work and began shooting. He wounded six of his coworkers before committing suicide.	4/29/2014	Tuesday	Tuesday, April 29, 2014	Geddy L. Kramer	1	19	19	Male	White American or European American	Shotgun	Shotgun	1	0	0	1	0	0	Deceased	Deceased	Suicide	No	Company/Factory/Office	Place of business/employment	FedEx employees	Colleague/Workmate/Business acquaintance	No known motive	Unknown	None	No	http://news.yahoo.com/doctor-3-victims-critical-ga-fedex-shootings-155445270.html?vp=1	http://www.syracuse.com/news/index.ssf/2014/04/fedex_shooting_kennesaw_ga_wounded_mail_warehouse.html	http://www.latimes.com/nation/nationnow/la-na-fedex-shooting-rambo-georgia-20140429,0,7611384.story#axzz30PNSBmc9	http://www.ajc.com/news/news/shooters-obscure-life-leaves-few-clues-in-attack/nfkrz/
160	Isla Vista	Isla Vista, California	Isla Vista	California	34.4145857	-119.8581209	3	7	0	0	7	10	On the evening of May 23, 2014, a 22-year-old student and resident of Isla Vista stabbed two roommates and their friend to death in his apartment. He then drove to a sorority house in Isla Vista and attempted to enter the premises to no avail, and began shooting at a neighboring sorority's members, killing two and wounding another. He continued shooting between altercations with police throughout…	5/23/2014	Friday	Friday, May 23, 2014	Elliot Oliver Robertson Rodgers	1	22	22	Male	White American or European American	3 semiautomatic pistols	Handgun	0	0	3	3	0	3	Deceased	Deceased	Suicide	Yes	Residential home/Neighborhood	Place of residency	Two roommates and a friend of the roommates, members of Alpha Phi and Delta Delta sororities, Isla Vista residents and UC Santa Barbara students	Social	The shooter was suffering from mental illness, which triggered violent thoughts and behavior after failures with social and sexual relationships that he was unable to obtain	Multiple motives	The shooter had been sent to psychological treatment since the age of nine. After the age of eighteen, the shooter began to shun psychotherapy and seized taking medication. His family believe that he was suffering from Asperger's Syndrome.	Yes	http://www.dailymail.co.uk/news/article-2639177/Parents-shooter-read-manifesto-driving-stop-son-heard-massacre-radio-revealed-investigators-search-moms-house.html	http://www.huffingtonpost.com/2014/05/24/elliott-rodger-santa-barbara_n_5386712.html	http://laist.com/2014/05/26/alarming_email_prompted_elliot_rodg.php#photo-1	http://www.latimes.com/local/la-me-isla-vista-main-20140526-story.html#page=2
161	Seattle Pacific University	Seattle, Washington	Seattle	Washington	47.62199575	-122.323646	1	2	0	0	1	3	On June 5, 2014, a 26-year-old man entered a hall on the campus of Seattle Pacific University and began shooting at students. The shooter killed one student and injured two others before a student tackled and stopped the shooter as he was reloading.	6/5/2014	Thursday	Thursday, June 5, 2014	Aaron Ybarra	1	26	26	Male	Some other race	Shotgun	Shotgun	1	0	0	1	0	0	Custody	Custody	Not applicable	Yes	College/University/Adult education	None	One male student was killed, one male and one female student were injured	Students/Classmates/Teacher	The shooter appears to have been taking medication for mental health issues and was suffering from depression. At the time of the shooting, the shooter had ceased to take his prescribed medication.	Mental illness	The shooter had been diagnosed with obsessive-compulsive disorder and transient psychosis, for which he had been prescribed medication.	Yes	http://www.huffingtonpost.com/2014/06/10/aaron-ybarra-seattle-shooting_n_5482533.html	http://blogs.seattletimes.com/today/2014/06/prosecutors-to-seek-life-sentence-for-spu-shootings/	http://www.cnn.com/2014/06/06/justice/seattle-campus-shooting/
162	Nellis Plaza	Las Vegas, Nevada	Las Vegas	Nevada	36.18931923	-115.3264875	1	0	2	0	5	3	On the afternoon of June 8, 2014, a man and his wife approached two police officers having lunch in Las Vegas and began shooting, killing them both. The couple then fled to Walmart, where they killed an armed civilian attempting to stop the shooters. The man was killed by police and the woman killed herself at the Walmart.	6/8/2014	Sunday	Sunday, June 8, 2014	Jerad Miller and Amanda Miller	2	22,31	26.5	Male/Female	White American or European American	.223 caliber rifle, handgun	Multiple guns	0	1	1	2	0	2	Deceased	Deceased	Killed/Suicide	No	Retail/Wholesale/Services facility	None	Two police officers, armed citizen trying to stop shooters	Government	The shooters held anti-government beliefs, which lead them to choose police officers as their victims. The third victim was an armed civilian that attempted to stop the shooters.	Political/Religious ideals	None	No	http://www.mynews3.com/content/news/story/Tragic-day-Five-killed-including-2-Metro-officers/D9ijUJ5li0WVolLrKpXz6A.cspx	http://www.cnn.com/2014/06/12/justice/las-vegas-shooting/	http://www.cnn.com/2014/06/09/justice/las-vegas-shooting-couple/index.html
163	Bourbon Street New Orleans	New Orleans, Louisiana	New Orleans	Louisiana	30.0687242	-89.93147412	1	9	0	0	1	10	On June 29, 2014, two men were having an argument on Bourbon Street, which escalated into a gunfight. Many shots were fired into the surrounding crowd, killing one and injuring nine.	6/29/2014	Sunday	Sunday, June 29, 2014	Trung Le, The second gunman has not been identified.	1	20	20	Male	Two or more races	9mm handgun, .40-caliber handgun	Handgun	0	0	2	2	0	2	Custody/Escaped	Custody/Escaped	Not applicable	No	Street/Highway	Place of recreation	One bystander dead and nine injured at the scene	Unknown	The shooter's attorney claims that he shot in self-defense when an unidentified man began shooting at a group of the defendant's friends.	Social dispute	None	No	http://www.nola.com/crime/index.ssf/2014/06/bourbon_street_gunfight_leaves.html	http://www.usatoday.com/story/news/2014/07/04/suspect-arrested-in-bourbon-street-shooting/12233243/	http://www.nola.com/crime/index.ssf/2014/09/bond_reduced_for_bourbon_stree.html	http://www.nola.com/crime/index.ssf/2015/05/bourbon_street_shooting_appeal.html	http://www.nola.com/crime/index.ssf/2015/10/trung_le_accused_bourbon_stree.html
164	Albuquerque Auto Shop	Albuquerque, New Mexico	Albuquerque	New Mexico	35.15290522	-106.7791378	1	3	0	0	2	4	The shooter pulled up to an auto shop and saw his ex-girlfriend talking with her current boyfriend. He crashed his car into the car the couple was standing next to. This knocked the current boyfriend to the ground. The shooter then fired fatal shots at his ex-girlfriend, and shot and injured three other women who had entered the shop.	8/8/2014	Friday	Friday, August 8, 2014	Marcos Delgado	1	46	46	Male	Some other race	Unknown	Handgun	0	0	1	1	0	1	Deceased	Deceased	Suicide	No	Retail/Wholesale/Services facility	None	The shooter's ex-girlfriend	Social	The shooter may have been jealous of his ex-girlfriend's new relationship, and angry with her. Apparently the shooter had spoken on the phone with the victim shortly before the shooting and heard the victim's new boyfriend's voice in the background. He sent the victim text messages saying "you tell that (expletive) I'm going to go for him" and "u stupid (expletive) u answered your phone and I hea…	Social dispute	None	No	http://www.koat.com/news/shooting-suspect-marcus-delgado-kills-himself/27424798	http://www.lcsun-news.com/las_cruces-news/ci_26330241/complaint-albuquerque-shooting-suspect-got-angry-after-call	http://www.kob.com/article/stories/s3532080.shtml#.VH3-lxA70SE
165	Marysville-Pilchuck High School	Marysville, Washington	Marysville	Washington	48.04802409	-122.1359622	4	1	0	0	5	5	On October 24, 2014, a freshman at Marysville-Pilchuck High School approached a table of his friends in the school cafeteria and a verbal fight ensued. The student then pulled out a handgun and fired at the students at the table. He injured five students, killed 1 girl, and then committed suicide by shooting himself in the head. Three of the four injured students died in the hospital in the follo…	10/24/2014	Tuesday	Tuesday, October 24, 2014	Jaylen Fryberg	1	15	15	Male	Native American or Alaska Native	.40-caliber Beretta handgun	Handgun	0	0	1	1	0	1	Deceased	Deceased	Suicide	Yes	Secondary school	Place of schooling	Five fellow students including 2 cousins and a girl with whom he may have pursued a romantic relationship	Students/Classmates/Teacher	Earlier in the week the shooter sent several text messages to one of the girls he killed including "I hate that I can't live without you," "You can't make a bond with anyone like the bond me and you have right now," and "It won't last." That girl is said to have been the girlfriend of one of the boys the shooter killed. Law enforcement officials suspect that a romantic relationship between the sh…	Rejection	None	No	http://www.nbcnews.com/storyline/marysville-school-shooting/what-we-know-about-shooting-marysville-pilchuck-high-school-washington-n234066	http://www.kirotv.com/news/news/timeline-marysville-pilchuck-high-school-shooting/nhtwm/	http://en.wikipedia.org/wiki/Marysville_Pilchuck_High_School_shooting	http://q13fox.com/2014/11/07/14-year-old-marysville-high-school-shooting-victim-shaylee-chuckulnaskit-dies-from-wounds/	http://www.kval.com/news/national/School-shooter-texted-Im-sorry-to-family-before-killings-323942471.html
166	Florida State University	Tallahassee, Florida	Tallahassee	Florida	30.4549394	-84.25264151	0	3	0	0	1	3	On November 19 just after midnight, a graduate of Florida State University went to a library on campus which was full of people. He opened fire, injuring three people. Police arrived and told the shooter to drop the weapon, but he refused. Police then fired at the shooter, killing him.	11/19/2014	Thursday	Thursday, November 19, 2014	Myron May	1	31	31	Male	Black American or African American	.38 caliber handgun	Handgun	0	0	1	1	0	1	Deceased	Deceased	Killed	Yes	College/University/Adult education	Place of schooling	A male library employee and two male students. It does not appear that shooter specifically targeted these individuals.	General public	The shooter appeared to have been suffering from paranoia, with the thinking that he was a "targeted individual." A few days before the shooting he posted on the Targeted Individuals International Facebook page "has anyone here ever been encouraged by your handler to kill with a promise of freedom?" Police believe he believed he was targeted by the government.	Mental illness	The shooter had been struggling with financial and relationship issues in the months leading up to the shooting. He confessed to a family friend that he was afraid someone was trying to kill him, and that while he was living in New Mexico someone had threatened him with a gun. He considered himself a "targeted individual." In September, the shooter called police saying that he heard voices coming…	Yes	http://www.nbcnews.com/news/us-news/fsu-shooter-myron-may-feared-government-was-targeting-him-cops-n252731	http://www.latimes.com/nation/nationnow/la-na-nn-fsu-shooting-20141120-story.html	http://www.tampabay.com/news/education/college/officials-man-accused-of-shooting-three-students-at-fsu-library-attended/2207287
167	Cedarville Rancheria Tribe	Alturas, California	Alturas	California	41.4911123	-120.549091	4	2	0	0	4	6	On February 20, 2014, a 44-year old woman went to a tribe eviction meeting where she killed three family members and a worker. After running out of ammunition, the shooter grabbed a butcher knife and stabbed another person.	2/20/2014	Thursday	Thursday, February 20, 2014	Cherie Lash Rhoades	1	44	44	Female	Native American or Alaska Native	9mm handgun	Handgun	0	0	1	1	0	1	Custody	Custody	Not applicable	No	Government facility	Local government	The victims are the shooter's brother, niece, nephew, and a tribal administrator	Family	The tribe was meeting in the headquarters about evicting the shooter and her son from the Rancheria tribe. The shooter had been under federal investigation over at least $50,000 in missing funds.	Legal dispute	None	No	http://www.news10.net/story/news/crime/2014/02/20/indian-rancheria-mass-shooting/5660823/	http://abcnews.go.com/US/wireStory/police-dead-injured-calif-shooting-22611341	http://www.krcrtv.com/news/local/alleged-mass-shooter-to-stand-trial-for-murder-in-tribal-dispute/26866890
168	Massachusetts Abortion Clinic	Brookline, Massachusetts	Brookline	Massachusetts	42.32427392	-71.14080012	2	5	0	0	2	7	On December 30, 1994 a man entered a Planned Parenthood clinic, shot and killed the receptionist, and opened fire in the clinic, wounding three others. Several minutes later he entered a Preterm Health Services clinic and shot three people, killing one.	12/30/1994	Friday	Friday, December 30, 1994	John Salvi III	1	22	22	Male	White American or European American	.22-caliber rifle	Rifle	0	1	0	1	0	1	Custody	Custody	Not applicable	No	Medical/Care	None	People inside an abortion clinic	General public	The shooter targeted abortion clinics, and witnesses say that he shouted anti-abortion, pro-Catholic words as he shot his victims, including "This is what you get! You should pray the rosary!" Earlier in the week he had also become very upset when told he couldn't become a hairdresser.	Political/Religious ideals	Several psychiatrists claimed that the shooter was a paranoid schizophrenic.	Yes	http://time.com/3648437/john-salvi-shootings/	http://www.nytimes.com/1995/01/02/us/authorities-seeking-motive-for-attacks-at-abortion-clinics.html	http://www.washingtonpost.com/wp-srv/local/longterm/aron/salvi021996.htm
168	Ensley Birmingham	Birmingham, Alabama	Birmingham	Alabama	33.5282865	-86.79550448	5	0	0	0	5	5	Three teenagers attempted to rob a house in the early morning of January 29, 2012. Five people were in the house playing cards, and each was shot to death in the back of the head; four of their bodies were found naked in bedroom, and one had been shot 12 times.	1/29/2012	Sunday	Sunday, January 29, 2012	Rashad Stoves, Artavius Underwood, Reginald Mims	3	16,16,17	17.7	Male	Black American or African American	Two 9 mms and one .38-caliber	Handgun	0	0	3	3	0	2	Custody	Custody	Not applicable	No	Residential home/Neighborhood	None	The victims occupied the house that the shooters were robbing.	General public	The victims were robbing the house, and each was shot to death in the back of the head.	Unknown	None	No	http://www.al.com/news/birmingham/index.ssf/2014/12/rashad_stoves_guilty_on_5_coun.html	http://blog.al.com/spotnews/2012/04/hearing_reveals_details_on_jan.html
169	Pennsburg, Souderton, Lansdale, Harleysville	Pennsburg, Souderton, Lansdale, Harleysville, Pennsylvania	Pennsburg, Souderton, Lansdale, Harleysville	Pennsylvania	40.39359306	-75.49640881	6	1	0	0	7	7	Early in the morning on December 15, 2014, a man entered the Souderton home of his ex-wife's sister and killed her, her husband, and her two children. He then went to a Lansdale residence and shot his ex-wife's mother and grandmother. He proceeded to his ex-wife's home in Lower Salford where he fatally shot her and took their two daughters to another location. Nearly two days later the was found …	12/15/2014	Monday	Monday, December 15, 2014	Bradley Stone	1	35	35	Male	White American or European American	.40-caliber Heckler & Koch handgun 9mm Beretta handgun	Handgun	0	0	2	2	0	1	Deceased	Deceased	Suicide	No	Residential home/Neighborhood	Place of residency	The victims are the shooter's ex-wife and the ex-wife's mother, grandmother, sister, brother-in-law, niece, and nephew.	Family	The shooter suffered from PTSD and had also been fighting with his ex-wife for custody of their two daughters. Within a day of shooting his victims, the shooter posted these words on Facebook: "A man who doesn't fight for his kids is a sorrowful man." Multiple motives - Mental illness and Legal dispute	Multiple motives	Treated for PTSD at the Veterans Affairs Medical Center after discharged from the Marine Corps Reserve in 2011. In Jan. 2014, a doctor deemed him disabled from PTSD.	Yes	http://patch.com/pennsylvania/lansdale/update-fourth-location-linked-montco-shooting-spree	http://www.nbcphiladelphia.com/news/local/Lansdale-Shooting-285800521.html	http://www.phoenixvillenews.com/general-news/20141230/da-autopsy-reveals-bradley-stone-died-from-an-overdose
170	Memphis	Memphis, Tennessee	Memphis	Tennessee	35.10528976	-89.97734924	0	5	0	0	0	5	On Jan. 1, 2015, 25 people were on a party bus that was shot at by people in two vehicles that followed the bus. At least one of these men had been in a verbal argument with one of the bus' passengers at a club where the party bus had stopped just before the shooting.	1/1/2015	Thursday	Thursday, January 1, 2015	Robert Sanders, Ladarius Berry	2	24,32	28	Male	Black American or African American	Unknown	Unknown	Unknown	Unknown	Unknown	2	Unknown	Unknown	Custody	Custody	Not applicable	No	Public transportation	None	People riding on a party bus, including a man who had been in an argument with the shooter	General public	The shooters had been in a verbal fight with one of the passengers on the bus that they shot.	Social dispute	None	No	http://www.washingtontimes.com/news/2015/jan/7/man-charged-with-shooting-at-memphis-party-bus-arr/	http://wreg.com/2015/01/01/2-people-are-in-critical-condition-after-suspects-fired-shots-at-a-party-bus/	http://www.nytimes.com/aponline/2015/01/01/us/ap-us-party-bus-shooting.html?_r=0	http://www.jrn.com/newschannel5/news/Second-Man-Charged-With-Shooting-At-Memphis-Party-Bus-288692001.html
173	Moscow	Moscow, Idaho	Moscow	Idaho	46.73059479	-116.9990042	3	1	0	0	3	4	On Friday, January 10, 2015, a man shot his adoptive mother in her house, walked to his landlord's nearby office and shot and killed him and injured another person in the office. He then drove to an Arby's that his parents frequented, asked to see the manager, and shot and killed her.	1/10/2015	Friday	Friday, January 10, 2015	John Lee	1	29	29	Male	Asian American	9mm handgun	Handgun	0	0	1	1	0	1	Custody	Custody	Not applicable	No	Residential home/Neighborhood	Place of residency	The shooter's adoptive mother, landlord, and an Arby's manager	Family/Social	Unknown	Unknown	None	No	http://missoulian.com/news/state-and-regional/dead-in-moscow-idaho-shooting-spree/article_360f90f2-993f-11e4-966f-9fe20f077fc4.html	http://www.krem.com/story/news/local/latah-county/2015/01/11/new-details-uncovered-moscow-shooting/21612881/	http://www.nydailynews.com/news/crime/adopted-mother-victims-idaho-gunman-cops-article-1.2073930	http://www.yakimaherald.com/news/lateststatenews/2835176-8/suspect-in-idaho-shooting-spree-fights-extradition
177	Queens	New York City, New York	New York City	New York	40.68996411	-73.8720502	3	1	0	0	4	4	Early in the morning of January 24, 2015, a man shot his two daughters, wife, and mother-in-law, killing all but one of his daughters. The shooter then went to his car and shot himself.	1/24/2015	Saturday	Saturday, January 24, 2015	Jonathon Walker	1	34	34	Male	Black American or African American	.45 caliber Smith & Wesson handgun	Handgun	0	0	1	1	0	1	Deceased	Deceased	Suicide	No	Residential home/Neighborhood	Place of residency	The shooter's daughters, girlfriend, and girlfriend's mother.	Family	The shooter had told acquaintances that he believed his girlfriend (common-law wife) was cheating on him.	Domestic dispute	None	No	http://www.dailymail.co.uk/news/article-2924548/Girl-7-two-adult-relatives-shot-dead-mass-shooting-family-home-Queens.html	http://www.theroot.com/articles/news/2015/01/nyc_dad_shot_family_self_because_he_thought_girlfriend_was_cheating.html	http://www.nydailynews.com/new-york/nyc-crime/queens-dad-shoots-kills-wife-mother-in-law-daughter-article-1.2090408
178	LaGrange	LaGrange, Georgia	LaGrange	Georgia	33.03607062	-85.0287065	5	0	0	0	5	5	On January 28, 2015, in a Georgia home, a man shot three family members and one friend, and strangled his daughter in law. All five died. He left town with the family's dog, and police arrested him several days later.	1/28/2015	Wednesday	Wednesday, January 28, 2015	Thomas Jesse Lee	1	26	26	Male	White American or European American	Unknown	Handgun	0	0	1	1	0	1	Escaped	Custody	Not applicable	No	Residential home/Neighborhood	Place of residency	The shooter's wife, step-daughter, mother-in-law, father-in-law, and a friend	Family	Unknown , Investigators are working to determine a motive	Unknown	None	No	http://www.dailymail.co.uk/news/article-2935940/Pictured-wife-daughter-dead-grandparents-family-friend-police-continue-search-missing-husband.html	http://www.11alive.com/story/news/crime/2015/02/01/bodies-found-lagrange-home/22686703/
180	Omaha	Omaha, Nebraska	Omaha	Nebraska	41.265922	-96.05381421	3	5	0	0	3	8	On the morning of January 24, 2015, two shooters opened fire at a party outside a home in Omaha. Three were killed and five others were injured. One of the suspected shooters was arrested, but the other has not been identified. Possibly gang-related.	1/24/2015	Saturday	Saturday, January 24, 2015	Christopher Grutel, Unknown	2	32,unknown	32 + Unknown	Male	Black American or African American	Unknown	Unknown	Unknown	Unknown	Unknown	2	Unknown	Unknown	Custody/Escaped	Custody/Escaped	Not applicable	No	Street/Highway	Unknown	People at a party	Unknown	Possibly gang-related	Unknown	None	No	http://www.wowt.com/home/headlines/Multiple-Injured-In-Early-Morning-Shooting-289665851.html	http://www.jrn.com/kmtv/news/2-killed-6-injured-in-overnight-Omaha-shooting-289671201.html
181	Chapel Hill	Chapel Hill, North Carolina	Chapel Hill	North Carolina	35.92681467	-79.03850407	3	0	0	0	3	3	On the evening of Feb. 10, 2015, a man entered the apartment of three Muslim students with whom he had an ongoing dispute about parking space. The man was a fellow resident of the apartment complex. He shot all three people in the head, killing them.	2/10/2015	Tuesday	Tuesday, February 10, 2015	Craig Hicks	1	46	46	Male	White American or European American	.357-caliber handgun	Handgun	0	0	1	1	0	1	Custody	Custody	Not applicable	Yes	Residential home/Neighborhood	Place of residency	Three Muslim students at University of North Carolina	Racial/Religious group and Social	Police have cited "an ongoing neighbor dispute over parking" as a possible cause for the shooting, though it may also have been related to race, as he called himself a "gun-toting atheist" and his daughter said that she refused to communicate with him because "hi Facebook posts became extremely hateful and began bashing others' religious beliefs."	Multiple motives	None	No	http://www.cnn.com/2015/02/16/us/chapel-hill-shooting/	http://www.wral.com/chapel-hill-police-parking-dispute-may-have-led-to-triple-shooting/14438074/	http://www.dailytarheel.com/article/2015/02/3-people-dead-in-chapel-hill-shooting	http://www.newsobserver.com/2015/02/16/4560549/durham-county-grand-jury-indicts.html	http://www.wncn.com/story/28117452/daughter-cut-hicks-out-for-bashing-others-religious-beliefs	http://en.wikipedia.org/wiki/2015_Chapel_Hill_shooting
182	Monroeville Macy's	Monroeville, Pennsylvania	Monroeville	Pennsylvania	40.4257455	-79.76092565	0	3	0	0	0	3	On the evening of Feb. 7, 2015, a teenager entered Macy's at the Monroeville Mall, approached a man and spoke briefly with him. Then he shot him and two bystanders. The shooter left the scene, but was arrested the next morning.	2/7/2015	Saturday	Saturday, February 7, 2015	Tarod Thornhill	1	17	17	Male	Black American or African American	Semi-automatic handgun	Handgun	0	0	1	1	0	1	Escaped	Custody	Not applicable	No	Retail/Wholesale/Services facility	Place of recreation	The target was a convicted felon who was an acquaintance of the shooter, two bystanders were also injured.	Social	The shooter spoke briefly with his target before shooting him and injuring two bystanders.	Social dispute	None	No	http://www.reuters.com/article/2015/02/08/us-usa-mall-shooting-idUSKBN0LC00S20150208	http://www.post-gazette.com/local/east/2015/02/16/One-victim-in-Monroeville-Mall-shooting-released-from-hospital/stories/201502160126
183	Moon Lake	New Port Richey, Florida	New Port Richey	Florida	28.24653304	-82.71690259	3	1	0	0	3	4	Early morning on Feb. 9, 2015 two shooters with significant criminal records entered a house Moon Lake and shot the four residents of the house. Three of the victims were killed and the fourth was injured and escaped the house after the shooters left. The shooters escaped and were arrested a week later.	2/9/2015	Monday	Monday, February 9, 2015	Christopher Lee Duncan, Dora Delgado	2	26,38	32	Male/Female	White American or European American/Some other Race	Unknown	Unknown	Unknown	Unknown	Unknown	2	Unknown	Unknown	Custody	Custody	Not applicable	No	Residential home/Neighborhood	Unknown	Four residents of a house in Moon Lake where drug deals supposedly occur. Police indicate that this was likely a "targeted hit."	Unknown	Drug use or drug deal, Sheriff told reporters that it appears to be a targeted hit over drugs.	Drug use	None	No	http://www.tampabay.com/news/publicsafety/crime/surviving-victim-in-moon-lake-shootings-knew-suspects/2218186	http://www.abcactionnews.com/news/region-pasco/gunshots-and-death-in-moon-lake-new-port-richey
184	Tyrone	Tyrone, Missouri	Tyrone	Missouri	37.204442	-91.876583	7	1	0	0	8	8	Late night on February 26, a man entered the home of two of his cousins and shot them. Their daughter escaped the home and called the police. The shooter proceeded to four other nearby residences, killing two more of his cousins and three other acquaintances. The shooter then drove to another county and killed himself in his car. The shooter's mother, who lived with the shooter, was found dead fr…	2/26/2015	Friday	Friday, February 26, 2015	Joseph Aldridge	1	36	36	Male	White American or European American	.45 caliber handgun	Handgun	0	0	1	1	0	1	Deceased	Deceased	Suicide	No	Residential home/Neighborhood	Place of residency	Four of the shooter's cousins and four acquaintances. All were the shooter's neighbors.	Family/Social	The shooter lived with his mother, who died of lung cancer in her home shortly before the shootings. It is possible that her death contributed to the shooter's motive. The shooter?s autopsy showed he had a 0.256 percent blood-alcohol content ? more than three times the legal limit to drive in Missouri ? as well as marijuana and over-the-counter painkillers and allergy medicine in his system. Poli…	Unknown	None	No	http://fox2now.com/2015/02/27/nine-dead-including-shooter-in-south-central-missouri-mass-murder/	http://www.usatoday.com/story/news/nation/2015/02/28/mass-killing-tyrone-missouri-gunman/24178117/	http://www.ozarksfirst.com/story/d/story/gunman-victims-named-in-texas-co-mass-murder/34132/h96_l85XC0aRYAul-BE5hQ	http://www.news-leader.com/story/news/local/missouri/2015/02/27/9-shot-dead-at-multiple-crime-scenes-in-rural-missouri/24110945/
185	Morgantown	Morgantown, West Virginia	Morgantown	West Virginia	39.63400851	-79.94839325	4	0	0	0	5	4	On December 1, 2014, a man entered the home of his ex-girlfriend and shot and killed her and her new boyfriend. He then proceeded to the home of a business rival, whom he killed, and the home of another man with whom his ex-girlfriend had been involved, whom he also killed. The shooter then drove to another county and shot himself.	12/1/2014	Monday	Monday, December 1, 2014	Jody Lee Hunt	1	39	39	Male	White American or European American	9mm handgun	Handgun	0	0	1	1	0	0	Deceased	Deceased	Suicide	No	Residential home/Neighborhood	Place of residency	The victims were the shooter's ex-girlfriend, her current boyfriend, another man she with whom she had been romantically involved, and the owner of a towing company that competed with the shooter's towing company.	Social	The shooter posted statements on Facebook complaining of relationship problems with one of the victims: "I poured out my heart to her only to be manipulated as to what I could give her." "This was not the plan but a struggle to see that those who strives to hurt me received their fair pay of hurt like I received." One of the shooter's victims had filed a domestic violence case against him a month…	Social dispute	None	No	http://www.usatoday.com/story/news/nation/2014/12/01/west-virginia-shootings/19743281/	http://www.post-gazette.com/local/region/2014/12/01/Four-reported-dead-in-Morgantown-area-shootings/stories/201412010164	http://www.wtae.com/news/suspect-sought-in-3-shootings-in-monongalia-county-west-virginia/30002758	http://www.guns.com/2014/12/09/convicted-west-virginia-felon-buys-gun-on-facebook-allegedly-kills-4/
186	Douglasville	Douglasville, Georgia	Douglasville	Georgia	33.71059292	-84.71564276	4	2	0	0	5	6	On February 7, 2015, a man entered the house of his ex-wife and shot her, two of their children, her boyfriend, and wounded two of her children. He then went onto the street and shot himself.	2/7/2015	Saturday	Saturday, February 7, 2015	Cedric Prather	1	33	33	Male	Black American or African American	.45 caliber handgun	Handgun	0	0	1	1	Unknown	Unknown	Deceased	Deceased	Suicide	No	Residential home/Neighborhood	Place of residency	The shooter's ex-wife, two of their children, his ex-wife's boyfriend, and two of his ex-wife's children	Family	Investigators suspect that the shootings occurred over a fight between the shooter and his ex-wife over taxes and child support.	Financial dispute	None	No	http://www.usatoday.com/story/news/nation/2015/02/08/georgia-mass-shooting-victims-identified/23083109/	http://globalnews.ca/news/1818014/gunman-kills-5-in-georgia-town-victims-include-children-police/	http://www.11alive.com/story/news/local/douglasville/2015/02/07/multiple-people-shot-in-douglas-county/23048925/	http://www.cbsnews.com/news/police-man-who-killed-4-self-in-georgia-fought-with-ex-over-taxes/	http://www.msn.com/en-us/news/crime/police-ga-man-who-killed-4-self-fought-with-ex-over-taxes/ar-AA99IRQ
187	McAvan's Pub	Syracuse, New York	Syracuse	New York	43.04093416	-76.14376763	0	6	0	0	0	6	Shortly after midnight on February 1, 2015, a man forced his ex-girlfriend at gunpoint to bring him to McAvan's Pub, where a birthday party with her relatives was taking place. The woman's brother attempted to separate her from her companion, at which point the man opened fire, injuring six people including his ex-girlfriend's brother.	2/1/2015	Sunday	Sunday, February 1, 2015	Michael Morris	1	22	22	Male	Black American or African American	Unknown	Handgun	0	0	1	1	Unknown	Unknown	Custody	Custody	Not applicable	No	Entertainment venue	Place of recreation	The shooter's ex-girlfriend's brother, others in the pub	Social	The shooter said to his ex-girlfriend that she had cooperated with police in a past investigation of the shooter.	Rejection	None	No	http://www.syracuse.com/news/index.ssf/2015/02/suspect_in_tipperary_hill_bar_shooting_identified_charged_with_attempted_murder.html	http://www.syracuse.com/news/index.ssf/2015/02/tipperary_hill_bar_shooting_suspect_ex-girlfriend_hostage_threatened_to_kill_her.html	http://www.syracuse.com/news/index.ssf/2015/02/6th_victim_in_mcavans_pub_shooting_took_herself_to_hospital_sunday_police_say.html
188	Clarkesville	Clarkesville, Georgia	Clarkesville	Georgia	34.61025711	-83.52918091	2	0	0	2	3	4	On February 22, 2015, A former police officer fatally shot his ex-wife and her friend, then wounded a local sheriff and a deputy at his ex-wife's home on Sunday before he was killed by the return fire from law enforcement.	2/22/2015	Sunday	Sunday, February 22, 2015	Anthony Giaquinta	1	41	41	Male	White American or European American	Glock 9mm pistol	Handgun	0	0	1	1	0	1	Deceased	Deceased	Killed	No	Residential home/Neighborhood	Place of residency	The shooter's ex-wife, his ex-wife's friend, a local sheriff, and a sheriff's deputy	Family	A long-simmering domestic dispute that had been going on between the shooter and his ex-wife.	Domestic dispute	None	No	http://www.cnn.com/2015/02/23/us/georgia-sheriff-shot/	http://www.thenortheastgeorgian.com/view/full_story_free/26488045/article-3-dead--2-wounded-in-officer-involved-shooting-Sunday?instance=main_image_top	http://www.wsbtv.com/news/news/local/gbi-reveals-details-fatal-habersham-co-shooting-in/nkHZP/	http://www.wsbtv.com/news/news/local/2-deputies-shot-habersham-county/nkGwC/	http://www.ajc.com/news/news/gbi-ex-habersham-deputy-killed-wife-man-before-amb/nkHQD/
189	Killeen	Killeen, Texas	Killeen	Texas	31.07925506	-97.73392317	3	1	0	0	4	4	On Sunday night of February 22, Fort Hood soldier opened fire on three people, killing two and injuring one before forcing his wife into another home, where he killed her and then himself.	2/22/2015	Sunday	Sunday, February 22, 2015	Atase Giffa	1	30	30	Male	Black American or African American	Unknown	Unknown	Unknown	Unknown	Unknown	Unknown	Unknown	Unknown	Deceased	Deceased	Suicide	No	Residential home/Neighborhood	Place of residency	Three of neighbors and the shooter's wife	Family	Officers had recently been at the shooter's house for an unspecified domestic disturbance.	Domestic dispute	None	No	http://www.syracuse.com/news/index.ssf/2015/02/fort_hood_soldier_who_fatally.html	http://www.dailymail.co.uk/news/article-2967233/Murder-suicide-shooting-suspect-identified-Fort-Hood-soldier-Atase-Giffa.html	http://kdhnews.com/news/crime/fort-hood-soldier-kills-self-in-north-killeen/article_f0a4e91c-bbdb-11e4-9ce7-3ba96498c17c.html	http://www.huffingtonpost.ca/2015/02/24/dawn-giffa-texas-shooting_n_6745878.html	http://www.statesman.com/news/news/crime-law/police-four-dead-in-killeen-shooting/nkG9j/	http://www.wfaa.com/story/news/nation/2015/02/23/four-dead-killeen-texas-shooting/23873731/
190	Charlotte	Charlotte, North Carolina	Charlotte	North Carolina	35.226354	-80.836788	3	0	0	0	3	3	On February 24, 2015, "America's Next Top Model" contestant was killed in a triple homicide at her boyfriend's home.	2/24/2015	Tuesday	Tuesday, February 24, 2015	Emmanuel Jesus Rangel	1	19	19	Male	Some other race	Unknown	Unknown	Unknown	Unknown	Unknown	Unknown	Unknown	Unknown	Custody	Custody	Not applicable	No	Residential home/Neighborhood	Place of residency	Two men and one woman. The victims and suspects knew each other.	Social	The victims knew each other and that the shooting may have been drug-related.	Drug use	None	No	http://www.cbsnews.com/news/reports-americas-next-top-model-contestant-among-dead-in-north-carolina-triple-homicide/	http://www.wsoctv.com/news/news/local/cmpd-investigates-homicide-northeast-charlotte/nkH69/?ref=cbTopWidget	http://www.fox46charlotte.com/story/28192222/cmpd-investigating-homicide-in-northeast-charlotte	http://jimfishertruecrime.blogspot.com/2015/03/the-emmanuel-rangel-hernandez-murder.html
191	Birmingham's Washington Park	Birmingham, Alabama	Birmingham	Alabama	33.5282865	-86.79550448	1	2	0	0	1	3	On February 27, 2015, the online Facebook brawl between two groups of friends spilled out into the streets with a planned videotaped fight. After the melee ensued, two teenage males pulled out guns and started shooting at the girls. The shots killed 14-year-old girl and wounded two others.	2/27/2015	Friday	Friday, February 27, 2015	Antonio King Jason Wade	2	17,19	18	Male	Black American or African American	Unknown	Handgun	0	0	2	2	Unknown	Unknown	Custody	Custody	Not applicable	No	Park/Wildness	Place of recreation	Several fighting girls at the Park	Social	The teen felt pressured to show up, and between two groups of girls melee ensued . One of the suspects was dating one of the girls who was fighting.	Social dispute	None	No	http://www.al.com/news/birmingham/index.ssf/2015/02/14-year-old_fatally_shot_at_fi.html	http://www.cnn.com/2015/03/01/us/alabama-facebook-teen-girl-killed/	http://www.washingtonpost.com/news/morning-mix/wp/2015/03/04/14-year-old-killed-when-gunfire-breaks-out-during-fight-arranged-on-facebook/	http://www.kmvt.com/news/latest/Dispute-Over-Facebook-Results-In-The-Death-Of-One-Alabama-Teen-294578901.html	http://www.al.com/news/birmingham/index.ssf/2015/03/police_charge_2_teens_in_death.html
192	Tarboro	Tarboro, North Carolina	Tarboro	North Carolina	35.90434471	-77.55639964	3	0	0	0	4	3	On Saturday afternoon of February 28, 2015, one of the fatal shootings happened at the Master's Touch barber shop around 1 p.m. Another shooting happened at a nearby mobile home park. A woman and man were shot in that encounter. Police later shot and killed the suspected gunman after they tracked down the suspect.	2/28/2015	Saturday	Saturday, February 28, 2015	Ian Trevor Sherrod	1	40	40	Male	Black American or African American	Unknown	Unknown	Unknown	Unknown	Unknown	1	Unknown	Unknown	Deceased	Deceased	Killed	No	Retail/Wholesale/Services facility /Residential home/Neighborhood	Place of business/employment Place of residency	Three of shooter's neighbors	Social	Unknown, The investigation's division is still working on finding out the motive because it is a little more complex because there is so much history and background involved.	Unknown	The man was delusional and had been treated for mental issues. The shooter had been repeatedly treated for mannerisms indicative of paranoid schizophrenia within recent years.	Yes	http://www.witn.com/home/headlines/Shooting-at-Tarboro-barbershop-under-investigation-294513821.html	http://www.wilsontimes.com/News/Feature/Story/Tarboro-shootings	http://abc11.com/news/4-dead-in-tarboro-shootings/538892/
194	Brookhaven	Brookhaven, Mississippi	Brookhaven	Mississippi	31.58036482	-90.44323475	2	3	0	0	2	5	On early Friday morning of March 13, the man accused of shooting the owners of a house, killing the two and critically injuring the other three. The man rented a room in the house. The man and the house owner had argued about something, and the man pulled out a gun and started shooting. He was found dead on Saturday, May 31, 2015 in his cell.	3/13/2015	Friday	Friday, March 13, 2015	Jimmy Lyons	1	32	32	Male	Black American or African American	.45 caliber	Handgun	0	0	1	1	0	1	Custody	Custody	Not applicable	No	Residential home/Neighborhood	Place of residency	All five members of house owner's family	Social	The owner of house and the shooter had argued.	Social dispute	Unknown	Unknown	http://www.usatoday.com/story/news/2015/03/14/man-accused-of-shooting-five-killing-two-shows-no-remorse/24771173/	http://www.nytimes.com/aponline/2015/03/13/us/ap-us-shooting-mississippi.html?_r=0	http://www.wapt.com/news/central-mississippi/reports-5-shot-in-brookhaven/31775312	http://www.msnewsnow.com/story/29197845/suspect-in-brookhaven-mass-shooting-found-dead
195	Cottonwood	Cottonwood, Alabama	Cottonwood	Alabama	31.0549687	-85.30100084	2	1	0	0	3	3	On Sunday night of March 15, the man broke into a house and killed two people including his wife and shot another person before turning the gun on himself.	3/15/2015	Sunday	Sunday, March 15, 2015	Christopher Lance Joyner	1	45	45	Male	White American or European American	Unknown	Rifle	0	1	0	1	Unknown	Unknown	Deceased	Deceased	Suicide	No	Residential home/Neighborhood	Place of residency	The shooter's wife and mother-in-law, and a family friend	Family	A warrant was active for the man in regards to an ongoing domestic situation. Court documents indicate the man's bond was revoked because of a violation of a family violence protection order. The shooting may have been domestic in nature between the man and his wife.	Domestic dispute	None	No	http://www.wsfa.com/story/28529911/3-dead-1-critical-in-apparent-south-al-murder-suicide	http://www.dothanfirst.com/story/d/story/christopher-joyner-zachary-road-cottonwood-dothan/30012/1Cyz9FAErUeOg0IiCX4NeQ	http://www.dothaneagle.com/news/crime_court/death-threats-preceded-cottonwood-murder-suicide/article_b6c4aaa2-cbe4-11e4-ba65-67103110ef52.html
196	Mesa	Mesa, Arizona	Mesa	Arizona	33.42268696	-111.8163202	1	5	0	0	1	6	On March 18, 2015, the shootings started with an argument inside a motel room that spilled outside, one man dead and two women wounded. The gunman then shot another man who was working at a nearby restaurant. The gunman got away from the restaurant by carjacking the school instructor's car. The man then went to an apartment complex about 2 miles away, and shot another man. Another man was found i…	3/18/2015	Wednesday	Wednesday, March 18, 2015	Ryan Elliott Giroux	1	41	41	Male	White American or European American	Unknown	Unknown	Unknown	Unknown	Unknown	Unknown	Unknown	Unknown	Custody	Custody	Not applicable	No	Residential home/Neighborhood	Place of residency	The dead victim knew the suspect. Records show the men served time in state prison several years ago, but state corrections officials say they never were housed in the same unit. A man with a social relationship with the shooter and dead victim's his mother, and his neighbors.	Social	Drugs, money initially motivated	Drug use/Financial difficulties	None	No	http://www.azcentral.com/story/news/local/mesa/2015/03/18/mesa-shooting-near-light-rail/24961403/	http://www.fox10phoenix.com/story/28552619/2015/03/18/police-search-for-shooting-suspect-in-mesa	http://www.azcentral.com/story/news/12-news/2015/03/18/12-news-witness-watches-suspect-shoot-boyfriend/24994327/	http://www.azcentral.com/story/news/2015/03/19/12-news-mesa-shooting/25006087/
197	Little Water	Little Water, New Mexico	Little Water	New Mexico	36.44329	-108.723281	0	0	0	2	2	3	On March 19, 2015, police officer was shot and killed after responding to a domestic violence situation. The shooter was holding his family hostage and allegedly pistol-whipped his wife and mother. The suspect led police on a 40-mile chase from New Mexico to Arizona before he was shot and killed.	3/19/2015	Thursday	Thursday, March 19, 2015	Justin Fowler	1	24	24	Male	Unknown	AR-15 assault rifle	Rifle	0	1	0	1	Unknown	Unknown	Deceased	Deceased	Killed	No	Street/Highway	None	One police officer and two tribal officers	Government	The shooter was beating his wife and mother with a pistol at their home. The suspect led police on a 40-mile chase. After car chasing ended, the shooter opened fire on officers.	Domestic dispute	Unknown	Unknown	http://www.abc15.com/news/state/navajo-police-officer-killed-by-man-holding-family-hostage	http://www.kob.com/article/stories/s3740954.shtml#.VUPjyfxVhBc	http://www.cherokeephoenix.org/Article/index/9122	http://www.usatoday.com/story/news/nation/2015/03/20/navajo-nation-policeman-suspect-killed-shootout/25116817/
198	Panama City Beach	Panama City Beach, Florida	Panama City Beach	Florida	30.22540212	-85.87371301	0	7	0	0	0	7	On March 28, 2015, seven people were wounded, several critically, in a shooting at a Spring Break house party early Saturday. The shooter was arrested after the shooting.	3/28/2015	Saturday	Saturday, March 28, 2015	David Jamichael Daniels	1	22	22	Male	Black American or African American	.40-caliber handgun	Handgun	0	0	1	1	Unknown	Unknown	Custody	Custody	Not applicable	No	Residential home/Neighborhood	Place of recreation	Seven people, including at least three college students The students were innocent victims who were in the wrong place when an altercation broke out and shots were fired. (The suspect is not an AAMU student)	General public	The shooter has been arrested at least six times over the last four years in Mobile County on a number of misdemeanor charges: gambling, drug possession, disorderly conduct and loitering. There was altercation.	Social dispute	None	No	http://www.oregonlive.com/today/index.ssf/2015/03/spring_break_shooting_in_flori.html	http://www.nbcnews.com/news/us-news/seven-people-shot-panama-city-beach-house-party-authorities-n331856	http://www.newsherald.com/news/crime-public-safety/update-7-shot-at-spring-break-party-1.457338	http://www.al.com/news/huntsville/index.ssf/2015/03/panama_beach_shooting.html	http://ktla.com/2015/03/28/multiple-college-students-shot-during-spring-break-in-florida-suspect-in-custody/
199	Tulsa	Tulsa, Oklahoma	Tulsa	Oklahoma	36.13543238	-95.91316117	3	0	0	0	4	3	On March 30, 2015, police discovered four bodies of a family, including two young boys, inside a home in Tulsa, Oklahoma on Wednesday in what appeared to be a murder-suicide. Officers discovered the bodies Wednesday afternoon as they conducted a welfare check requested by the mother's employer who was concerned after the woman failed to show up for work or call in sick for two days. A handgun was…	3/30/2015	Monday	Monday, March 30, 2015	Sudheer Khamitkar	1	42	42	Male	Asian American	Unknown	Handgun	0	0	1	1	Unknown	Unknown	Deceased	Deceased	Suicide	No	Residential home/Neighborhood	Place of residency	The shooter's wife and two sons	Family	The family had lived at the residence for 10 years with no record of criminal activity or domestic violence at their address. The family's neighbors had no indication there were any problems in the household prior to the shooting. The man's employers; he recently switched jobs.	Unknown	Unknown	Unknown	http://www.tulsaworld.com/news/crimewatch/four-people-found-dead-in-east-tulsa-home-police-say/article_9c246e78-57b2-5d84-8257-5a5d23e37a14.html	http://www.elkharttruth.com/news/national/2015/04/02/Tulsa-police-say-man-killed-his-wife-2-sons-then-himself.html
200	Daytona Beach	Daytona Beach, Florida	Daytona Beach	Florida	29.19313443	-81.10173014	0	4	0	0	0	4	On April 3, 2015, four people were shot early Friday morning at a house party near Bethune-Cookman University in Daytona Beach. Four Bethune-Cookman University students were shot after the alleged gunman was kicked out of a house party about four blocks from the campus in Daytona Beach. The escaped suspect surrendered on April 6, 2015.	4/3/2015	Friday	Friday, April 3, 2015	Vincent Tyrone Smith	1	23	23	Male	Black American or African American	.40-caliber semiautomatic handgun	Handgun	0	0	1	1	0	1	Escaped	Custody	Not applicable	No	Residential home/Neighborhood	Place of recreation	Four Bethune-Cookman University students were shot.	Students/Classmates/Teacher	The shooting was the result of retaliation for the suspect being kicked out of the party at that address some time ago.	Rejection	None	No	http://www.wesh.com/news/4-people-shot-near-bethunecookman-university-deputies-say/32169944	http://www.wesh.com/news/pd-man-sought-in-house-party-shooting-near-bethunecookman-university/32175730	http://www.orlandosentinel.com/news/breaking-news/os-vincent-smith-bethune-cookman-20150406-story.html	http://m.news-journalonline.com/article/20150406/NEWS/150409689/1025?Title=Suspect-in-Bethune-Cookman-party-shooting-surrenders
201	Indianapolis	Indianapolis, Indiana	Indianapolis	Indiana	39.77725479	-86.14635359	0	5	0	0	0	5	On Sunday evening of April 5, three suspects entered the apartment, fired multiple shots, and then fled the scene. Five people were injured, three of them were children. One of three suspects was arrested.	4/5/2015	Sunday	Sunday, April 5, 2015	2 (two others thought to be involved with the shooting) + Domonique Stone	3	24, unknown, unknown	Unknown	Male	Unknown	Unknown	Unknown	Unknown	Unknown	Unknown	Unknown	Unknown	Unknown	Escaped	Custody / Escaped	Not applicable	No	Residential home/Neighborhood	Place of residency	Two women and three children. The suspects know the victims and they were inside the apartment when the shooting happened. There was no forced entry.	Social	The identified suspect charges of burglary, armed robbery, robbery and carrying a handgun without a license. Investigators said the shooting and burglary may have been drug related.	Drug use/Financial difficulties	None	No	http://fox59.com/2015/04/05/three-people-shot-on-northwest-side-of-indianapolis-police-searching-for-suspect/	http://www.21alive.com/news/local/5-Hurt-Including-3-Kids-in-Indianapolis-Shooting--298753951.html	http://fox59.com/2015/04/10/suspect-identified-in-shooting-that-injured-2-women-3-children/	http://www.indystar.com/story/news/crime/2015/04/12/suspect-northwestside-apartment-shooting-surrenders/25691403/	http://fox59.com/2015/04/12/man-possibly-connected-with-the-shooting-of-3-children-and-2-women-being-questioned/	http://fox59.com/2015/04/06/person-of-interest-sought-in-shooting-of-3-children-2-women/
202	Rome	Rome, Georgia	Rome	Georgia	34.26779152	-85.18822422	1	3	0	0	1	4	On April 7, 2015, the man entered 20 Copeland St. about 11:10 p.m. Tuesday and demanded cash from one of victim. The man then fired a handgun at the victim, killing him. Police said at least two men intended to rob people at the Copeland Street home.	4/7/2015	Tuesday	Tuesday, April 7, 2015	Joseph Hamilton Jackson + 1 more	2	28, unknown	Unknown	Male	Black American or African American	Unknown	Handgun	0	0	1	1	Unknown	Unknown	Custody/Escaped	FALSE	Not applicable	No	Residential home/Neighborhood	Place of residency	Fourpeople at home	General public	The shooter fired his pistol, hitting four people and killing one. He and the other man then took $1,200 from one of the victims.	Robbery	None	No	http://www.northwestgeorgianews.com/rome/news/police_fire/rome-man-charged-in-fatal-shooting-on-copeland-street-joseph/article_a0157e4c-df1e-11e4-8d4e-831dedec8c3e.html	http://www.northwestgeorgianews.com/rome/news/police_fire/murder-suspect-joseph-hamilton-jackson-faces-more-charges/article_3028cd36-e267-11e4-8ec3-173e35e97e87.html
203	Phoenix	Phoenix, Arizona	Phoenix	Arizona	33.57145875	-112.0904854	4	0	0	0	5	4	On April 16, 2015, a man who had been in a business dispute with his two brothers shot and killed them with his mother and one of their wives before taking his own life.	4/16/2015	Thursday	Thursday, April 16, 2015	Driss Diaeddinn	1	50	50	Male	Some other race	handgun	Handgun	0	0	1	1	0	1	Deceased	Deceased	Suicide	No	Residential home/Neighborhood	Place of residency	Two men, all brothers, and two women (shooter's mother and one of their wives)	Family	A dispute over how to run the business sent the middle brother into a rage that left four members of his family dead.	Domestic dispute	Unknown	Unknown	http://www.azcentral.com/story/news/local/phoenix/2015/04/16/phoenix-police-barricade-situation-paradise-valley/25905629/	http://www.fox10phoenix.com/story/28825934/2015/04/16/phoenix-police-surround-north-phoenix-home	http://www.azcentral.com/story/news/local/phoenix/2015/04/17/phoenix-five-murdered-abrk/25930963/
204	Killeen	Killeen, Texas	Killeen	Texas	31.07925506	-97.73392317	2	3	0	0	2	5	On April 21, 2015, the man fatally shot two women and wounded three others at the Village West Apartments.	4/21/2015	Tuesday	Tuesday, April 21, 2015	Rico Doyle	1	35	35	Male	Black American or African American	Unknown	Unknown	Unknown	Unknown	Unknown	Unknown	Unknown	Unknown	Custody	Custody	Not applicable	No	Residential home/Neighborhood	Place of residency	Three women and two men (One of three women was the apartment manager at the Village West apartments where she lived. She was an Evangelist who moved into the neighborhood to help the other people in the community. She brought some into her home, fed them, and took care of them. The shooter was one of the people she took in. He was her former employee and tenant.)	Social	Unknown	Unknown	Unknown	Unknown	http://www.kwtx.com/home/headlines/Police-Investigate-Early-Morning-Shooting-300759331.html	http://kdhnews.com/news/crime/killeen-apartment-shooting-suspect-involved-in-murder/article_57a657c2-e8ff-11e4-90e3-eba1c8a763b0.html	http://www.myfoxaustin.com/story/28859748/suspect-in-killeen-apartment-complex-shooting-arrested	http://www.kxxv.com/story/28856180/update-killeen-shooting-suspect-identified
205	Gates Pub	Gates, New York	Gates	New York	43.15693027	-77.69300856	1	6	0	0	1	7	On early Saturday morning of April 25, the man opened fire inside the Gates Pub. Seven people were shot, one of them was killed.	4/25/2015	Saturday	Saturday, April 25, 2015	David Alligood	1	31	31	Male	Black American or African American	Unknown	Handgun	0	0	1	1	Unknown	Unknown	Custody	Custody	Not applicable	No	Restaurant/Cafe?	Place of recreation	One of seven victims was a targeted attack. All six apparently were innocent bystanders who happened to be standing near Jones when the firing began.	Social	There was some sort of dispute. Also the shooter was on parole at the time of his arrest for drugs and weapons possession.	Unknown	Unknown	Unknown	http://www.democratandchronicle.com/story/news/2015/04/25/killed-hurt-gates-pub-shooting/26355003/	http://www.rochesterhomepage.net/story/d/story/gates-police-release-names-of-victims-in-pub-shoot/27642/4dfn3SSmMEiqtt9yuKlgGQ	http://www.twcnews.com/nys/rochester/news/2015/04/29/david-alligood-criminal-history.html
207	Milwaukee	Milwaukee, Wisconsin	Milwaukee	Wisconsin	43.06420322	-87.96724385	2	3	0	0	2	5	On May 1, 2015, a suspect shot five people during an altercation in the street that stemmed from a family dispute shortly before 1 a.m. Five people were shot, two people from the same family were killed during a fight early Friday morning.	5/1/2015	Friday	Friday, May 1, 2015	Devon Loggins	1	24	24	Male	Unknown	Unknown	Unknown	Unknown	Unknown	Unknown	Unknown	Unknown	Unknown	Custody	Custody	Not applicable	No	Residential home/Neighborhood	Place of residency	Uncle, his nephew	Family	One of victim had a child with a women and the two families got into fight and it turned to gun shots.	Domestic dispute	None	No	http://fox6now.com/2015/05/01/developing-two-killed-in-early-morning-shooting-near-37th-and-nash/	http://fox6now.com/2015/05/07/charged-24-year-old-man-in-connection-with-shooting-that-left-two-members-of-the-same-family-dead/	http://www.wisn.com/news/2-dead-3-injured-in-early-morning-shooting/32682806	http://www.cbs58.com/story/28953723/milwaukee-police-investigate-early-morning-double-homicide
208	Fox Cities Trestle Trail bridge over Little Lake Butte des Morts	Menasha, Wisconsin	Menasha	Wisconsin	44.20455909	-88.4484585	3	1	0	0	4	4	On May 3, 2015, an argument with his ex-fiance likely motivated a university student to randomly shoot four people on a bridge at a park Sunday night, three fatally. Then the gunman also shot and killed himself.	5/3/2015	Sunday	Sunday, May 3, 2015	Sergio Daniel Valencia del Toro	1	27	27	Male	Unknown	2 Handguns 9 mm semi-automatic pistol and a revolver	Handgun	0	0	2	2	Unknown	1	Deceased	Deceased	Suicide	No	Park/Wildness	Place of recreation	Randomly shoot people on a bridge along a busy hiking and biking trail	General public	An argument with his ex-fiance likely motivated a university student to randomly shoot people.	Domestic dispute	Depression, alcohol dependency and suicidal thoughts (He had a blood-alcohol level of 0.24 at the time of the shooting)	Yes	http://lacrossetribune.com/news/local/state-and-regional/police-dead-hurt-in-shooting-on-wisconsin-bridge/article_a4394d07-7471-5231-98f7-efdfdf41a36a.html	http://www.postcrescent.com/story/news/local/2015/05/03/authorities-responding-shooting-near-trestle-trail-bridge-menasha/26850787/	http://www.weau.com/home/headlines/4-dead-1-hurt-in-shooting-on-Wisconsin-bridge-302379031.html	http://www.usatoday.com/story/news/nation/2015/05/04/4-dead-including-suspect-in-wis-shooting/26854893/	http://www.usatoday.com/story/news/nation/2015/05/07/menasha-wisconsin-shooting/70933834/	http://www.wisn.com/news/report-released-on-menasha-trestle-trail-shooting/33528036
210	Tucson	Tucson, Arizona	Tucson	Arizona	32.15358905	-110.9677647	4	0	0	0	5	4	On May 12, 2015, the man gunned down four of his family members, including his 17-year-old niece, before fatally shooting himself in a murder-suicide.	5/12/2015	Tuesday	Tuesday, May 12, 2015	Christopher Carrillo	1	25	25	Male	Unknown	Unknown	Unknown	Unknown	Unknown	Unknown	1	Unknown	Unknown	Deceased	Deceased	Suicide	No	Residential home/Neighborhood	Place of residency	Four the shooter's family members	Family	The youngest victim is normally not at the house, but the shooter convinced her to walk there with him, as if he wanted to gather as many family members as he could before the killing began.	Mental illness	Yes (The man was diagnosed bipolar, schizophrenic and in the end, his family believed he had multiple personalities.)	Yes	http://www.tucsonnewsnow.com/story/29049227/tucson-pd-several-dead-at-scene-of-murder-suicide	http://www.scrippsmedia.com/kgun9/news/Murder-suicide-on-southside-multiple-victims-303547701.html	http://www.inquisitr.com/2086681/shooting-in-tucson-home-may-have-been-murder-suicide-no-young-children-found-among-dead/	http://bigstory.ap.org/article/2b74d921b70e4e86b94da66d074f34e3/police-5-found-shot-death-tucson-home	http://raycomgroup.worldnow.com/story/29060218/tucson-woman-speaks-out-on-loss-of-family-in-murder-suicide
211	Club Maxey's	Decatur, Illinois	Decatur	Illinois	39.85566372	-88.93346458	1	4	0	0	1	5	On May 25, 2015, the shooter was attending a rap concert at a venue called Club Maxey Monday when he and the victim got into an altercation. The four other people were wounded.	5/25/2015	Monday	Monday, May 25, 2015	Jevon E. Barber	1	18	18	Male	Black American or African American	Unknown	Unknown	Unknown	Unknown	Unknown	Unknown	Unknown	Unknown	Custody	Custody	Not applicable	No	Entertainment venue	Place of recreation	one person dead and four others injured	Social/General public	Unknown	Unknown	Unknown	Unknown	http://www.wandtv.com/story/29147832/person-shot-killed	http://herald-review.com/news/local/crime-and-courts/decatur-man-killed-four-wounded-in-shooting-at-club-maxey/article_2c850ef3-21f1-5830-80df-3d430638b068.html	http://herald-review.com/news/local/decatur-police-making-progress-in-solving-three-recent-murders/article_5955e52d-a559-595c-bbe6-373a703137c3.html#utm_source=herald-review&utm_campaign=most-popular-tabs-2&utm_medium=direct	http://thetimesweekly.com/news/2015/may/26/joliet-man-arrested-decatur-murder-monday/	http://www.illinoishomepage.net/story/d/story/man-dead-after-second-weekend-shooting-in-city/10792/g5rg7450T0-Fd53pj0HeXQ
212	Cleveland	Cleveland, Ohio	Cleveland	Ohio	41.47657557	-81.68051502	2	1	0	0	3	3	On May 31, 2015, the shooter entered his ex-girlfriend's home and found his ex-girlfriend and her grandfather upstairs, shooting and killing both. He then took his own life.	5/31/2015	Sunday	Sunday, May 31, 2015	Kevin Wardzala	1	30	30	Male	Unknown	Unknown	Handgun	0	0	1	1	Unknown	Unknown	Deceased	Deceased	Suicide	No	Residential home/Neighborhood	Place of residency	The shooter's ex-girlfriend and her grandparents	Romantic partner, and her family	It appears to be a boyfriend-girlfriend type of dispute	Domestic dispute	Unknown	Unknown	http://www.cleveland.com/metro/index.ssf/2015/05/murder-suicide_on_clevelands_w.html#incart_2box_news_index.ssf	http://www.cleveland.com/metro/index.ssf/2015/06/gunman_in_murder-suicide_on_cl.html#incart_river	http://www.newsnet5.com/news/local-news/cleveland-metro/woman-who-lost-father-daughter-in-deadly-shooting-speaks-out
213	Conyers	Conyers, Georgia	Conyers	Georgia	33.66086267	-84.02688527	2	2	0	0	3	4	On May 31, 2015, the shooter entered the business just before 5 pm and open fire. He appeared to randomly shoot at anyone in his path but turns and leaves the building when an armed citizen off-camera returns fire. After the shooter left the liquor store, he returned to his parents' home and shot and wounded them both.	5/31/2015	Sunday	Sunday, May 31, 2015	Jeffrey Scott Pitts	1	36	36	Male	White American or European American	an AR-15 and .45 caliber handgun	Multiple guns	0	1	1	2	Unknown	Unknown	Deceased	Deceased	Killed	No	Retail/Wholesale/Services facility /Residential home/Neighborhood	Place of business/employment Place of residency	A customer and a store clerk at the liquor store, and his parents	Family/General public	It had an altercation with an employee of the Magnet Package store	Unknown	Unknown	Unknown	http://www.11alive.com/story/news/local/conyers/2015/05/31/conyers-gunman-shoots-multiple-victims-at-two-locations/28276861/	http://www.ajc.com/news/news/local/3-dead-2-injured-after-shooting-spree-in-rockdale-/nmR5Q/	http://www.breitbart.com/big-government/2015/06/01/video-armed-citizen-intervenes-stops-mass-shooting-in-georgia-liquor-store/	http://crimepreventionresearchcenter.org/2015/06/5795/
214	Deer Lodge	Deer Lodge, Montana	Deer Lodge	Montana	46.39761858	-112.7329333	4	0	0	0	5	4	The man shot and killed his wife and three children, set a fire in the family's remote cabin and then killed himself.	6/7/2015	Sunday	Sunday, June 7, 2015	Michael Augustine Bournes	1	59	59	Male	White American or European American	.45-caliber pistol	Handgun	0	0	1	1	1	0	Deceased	Deceased	Suicide	No	Residential home/Neighborhood	Place of residency	The shooter's wife and three children	Family	The man blamed the incident on his wife, telling an acquaintance she had been "mocking him and riding him all day."	Domestic dispute	Unknown	Unknown	http://missoulian.com/news/state-and-regional/article_14b59b3b-4020-5d3b-9114-53523c099e0a.html	http://www.nydailynews.com/news/crime/montana-man-murders-wife-3-kids-turns-gun-article-1.2251574	http://www.businessinsider.com/r-montana-father-kills-family-burns-home-in-murder-suicide---police-2015-6	http://ravallirepublic.com/missoula/news/state-and-regional/article_a929f71f-473f-5698-9dfe-11eecb132cea.html	http://missoulian.com/news/state-and-regional/deer-lodge-man-blamed-wife-s-mocking-for-mass-murder/article_ee36cf8a-6f8d-5fe6-a024-f1f19264bd54.html
215	Mother Emanuel AME Church	Charleston, South Carolina	Charleston	South Carolina	32.8129729	-79.96693995	9	0	0	0	9	9	Nine people - three men and six women including the church's pastor - were shot and killed during a prayer meeting at a church in Charleston, South Carolina.	6/17/2015	Wednesday	Wednesday, June 17, 2015	Dylann Storm Roof	1	21	21	Male	White American or European American	.45-caliber handgun	Handgun	0	0	1	1	1	0	Custody	Custody	Not applicable	No	Place of worship	None	Nine people ? three men and six women including the church's pastor ? during a prayer meeting at a black church	Racial/Religious group	Racially motivated hate crime	Race	Unknown	Unknown	http://abc11.com/news/charleston-sc-police-respond-to-shooting-at-church/791511/	http://www.nytimes.com/2015/06/19/us/charleston-church-shooting.html?_r=0	http://www.postandcourier.com/article/20150618/PC16/150619390	http://www.postandcourier.com/article/20150617/PC16/150619408/1180/reports-eight-people-shot-downtown	http://www.theroot.com/articles/news/2015/06/dylann_roof_s_roomate_shooter_had_been_planning_something_like_that_for.html	http://www.cnn.com/2015/06/19/us/charleston-church-shooting-suspect/	http://www.wsoctv.com/news/news/officials-charleston-police-scene-shooting/nmfps/
216	Boom Boom Room	Morven, North Carolina	Morven	North Carolina	34.86379864	-79.9996781	0	4	0	0	0	4	Two men were arguing in a club called the Boom Boom Room Saturday morning around 2:45. When they started shooting at each other, four bystanders were caught in the crossfire. One of shooters was arrested later, and the other turned himself in on Tuesday, June 23, 2015.	6/20/2015	Saturday	Saturday, June 20, 2015	Frank Hall, Oscar Willoughby Jr.	1	22,42	32	Male	Black American or African American/Unknown	.32-caliber Smith & Wesson six-shot revolver, Unknown	Multiple guns	Unknown	Unknown	1	Unknown	Unknown	Unknown	Escaped	Custody	Not applicable	No	Entertainment venue	Place of recreation	Four bystanders	General public	The shooters were arguing before they started shooting at each other	Unknown	Unknown	Unknown	http://www.wsoctv.com/news/news/local/sheriff-4-sent-hospital-after-shooting-anson-co-cl/nmhKT/	http://www.wcnc.com/story/news/crime/2015/06/20/anson-county-deputies-investigating-quadruple-shooting/29037371/	http://www.wbtv.com/story/29369047/four-shot-in-anson-county-shootout	http://yourdailyjournal.com/news/news/154219429/4-shot-in-Morven-nightclub	http://www.ansonrecord.com/news/home_top/154207408/Sheriff-names-two-suspects-in-Morven-triple-shooting%3Fnocache
218	Annual motorcycle event in Newark	Newark, New Jersey	Newark	New Jersey	40.73169648	-74.18417699	1	3	0	0	1	4	The shooting occurred during an annual event marking the opening of the motorcycle season. More than 2,000 people were in attendance when gunfire erupted at South 16th Street and 19th Avenue just before 8 p.m. Sunday. High school football star Al-Shakeem Woodson was shot and killed and three other people were wounded in the shooting. The shooting was a result of a long-running feud between two ot…	5/10/2015	Sunday	Sunday, May 10, 2015	Jaqeuce Spinks/ 16-year-old teen	1	16,19	17.5	Male	Black American or African American	Unknown	Unknown	Unknown	Unknown	Unknown	Unknown	Unknown	Unknown	Custody	Custody	Not applicable	No	Street/Highway	Place of recreation	Innocent bystanders	General public	Two groups involved in a longstanding dispute.	Social dispute	Unknown	Unknown	http://www.nbcnewyork.com/news/local/NJ-Newark-Knights-Biker-Club-Shooting-Dead-303236741.html	http://newyork.cbslocal.com/2015/05/15/newark-mothers-day-shooting-arrest/	http://www.cnn.com/2015/05/15/us/newark-shooting-mothers-day/	http://www.nj.com/essex/index.ssf/2015/05/newark_men_plead_not_guilty_in_mothers_day_shootin.html	http://newyork.cbslocal.com/2015/05/15/newark-mothers-day-shooting-arrest/
219	Miami Gardens	Miami Gardens, Florida	Miami Gardens	Florida	25.94326707	-80.24253243	0	4	0	0	0	4	The shooter opened fire when fight broke out during birthday party around 5:30 p.m. The man pulled out a gun and opened fire, hitting four people.	6/16/2015	Tuesday	Tuesday, June 16, 2015	Ivan Clark	1	21	21	Male	Black American or African American	Unknown	Unknown	Unknown	Unknown	Unknown	1	Unknown	Unknown	Custody	Custody	Not applicable	No	Residential home/Neighborhood	Place of recreation	Four people at the birthday party	Social	Four people were injured in a shooting Tuesday night after an argument broke out at a birthday party.	Social dispute	Unknown	Unknown	http://www.nbcmiami.com/news/local/Four-People-Shot-in-Miami-Gardens-Police-307722511.html	http://www.whdh.com/story/29337882/4-injured-in-shooting-at-miami-gardens-party-suspect-identified	http://www.wsvn.com/story/29337882/4-injured-in-shooting-at-miami-gardens-party-suspect-identified	http://www.local10.com/news/4-shot-during-miami-gardens-birthday-party-police-say/33620382
221	River Forest	River Forest, Illinois	River Forest	Illinois	41.89499946	-87.81941392	1	1	0	2	2	4	Two people including the shooter are dead and three others were wounded following what began as a domestic violence incident in River Forest on Sunday morning. Two police officers were among those wounded by gunfire in the incident.	7/12/2015	Sunday	Sunday, July 12, 2015	Matthew Watson	1	24	24	Male	Unknown	Unknown	Shotgun	1	0	0	1	Unknown	Unknown	Deceased	Deceased	Killed	No	Residential home/Neighborhood	Place of residency	The shooter's mother, 60-year-old man, two police officers	Family/Government	Although detectives have yet to reveal a motive for the shootings, people who know Watson say he's been under a lot of stress lately. The man has been dealing with some stuff like the girlfriend.	Unknown	Unknown	Unknown	http://kfor.com/2015/07/13/2-dead-3-injured-in-ambush-on-police-officers-after-911-call/	http://patch.com/illinois/oakpark/police-shooting-river-forest-sunday-morning	http://www.riverforest.com/News/Articles/7-12-2015/Two-dead,-three-wounded-in-River-Forest-shootout/	http://www.nbcchicago.com/news/local/river-forest-critical-incident-police-shooting-gunshots-lathrop-avenue-314282941.html	http://www.dailymail.co.uk/news/article-3158878/Matthew-Watson-killed-injuring-two-police-officers-near-Chicago-home-man-dead.html	http://abc7chicago.com/news/2-dead-3-injured-after-police-shooting-at-river-forest-home/845068/
222	Amnicola Training Center, Chattanooga	Chattanooga, Tennessee	Chattanooga	Tennessee	35.09318123	-85.23676751	4	2	0	1	5	7	Four Marines were shot dead Thursday after a gunman brazenly opened fire on two military facilities in Chattanooga, Tennessee. The shooter was also killed and three people including a police officer were injured.	7/16/2015	Thursday	Thursday, July 16, 2015	Muhammad Youssef Abdulazeez	1	24	24	Male	White American or European American	AR-74 rifle, 9mm handgun	Multiple guns	0	1	1	2	Unknown	1	Deceased	Deceased	Killed	No	Military facility	None	Four Marines and three people including a police officer	Government	The FBI described him as a ?homegrown violent extremist? but has not determined his motive nor whether he was inspired or directed by foreign extremists such as the Islamic State.	Unknown	The shooter had been in and out of treatment for his depression and frequently stopped taking his medication, despite his parents? pleas for him to continue.	Yes	http://www.wrcbtv.com/story/29563843/officer-involved-shooting-at-us-naval-reserve	http://www.timesfreepress.com/news/local/story/2015/jul/17/who-wmohammad-youssef-abdulazeez/315079/	http://www.nytimes.com/2015/07/17/us/chattanooga-tennessee-shooting.html?_r=0	http://www.washingtonpost.com/politics/chattanooga-shooter-an-aimless-young-man-who-smoked-dope-and-shot-guns/2015/07/18/c213f6a6-2d7d-11e5-a5ea-cf74396e59ec_story.html	http://abcnews.go.com/US/chattanooga-shooting-suspect-typical-american-kid/story?id=32514592	http://townhall.com/tipsheet/mattvespa/2015/12/10/painful-white-house-cant-name-one-mass-shooting-that-would-have-been-stopped-by-new-gun-laws-n2092171	http://www.wrcbtv.com/story/30670556/fbi-has-yet-to-rule-if-july-16-shooting-was-an-act-of-terrorism
223	Suwanee	Suwanee, Georgia	Suwanee	Georgia	34.05057545	-84.06872262	3	1	0	0	4	4	A gunman killed his wife and her two young children inside a suburban Georgia home early Wednesday before fatally shooting himself.	7/22/2015	Wednesday	Wednesday, July 22, 2015	Matthew Kyle Fields	1	32	32	Male	White American or European American	Unknown	Unknown	Unknown	Unknown	Unknown	1	Unknown	Unknown	Deceased	Deceased	Suicide	No	Residential home/Neighborhood	Place of residency	Shooter's wife, wife's father, and his 2 children	Family	No motive for the murder-suicide has been released yet, but police say they were called to the home the night before on a domestic incident.	Domestic dispute	Unknown	Unknown	http://m.ajc.com/news/news/crime-law/three-people-dead-two-wounded-in-forsyth-county-sh/nm4jg/	http://www.nydailynews.com/news/national/4-dead-1-injured-shooting-georgia-home-article-1.2300118	http://www.11alive.com/story/news/local/suwanee/2015/07/22/forsyth-county-shooting-gunman/30539723/	http://www.digitaljournal.com/news/crime/matthew-fields-kills-wife-2-boys-self-in-georgia-mass-shooting/article/439096	http://www.dailymail.co.uk/news/article-3170717/Official-3-killed-suspected-gunman-wounded-shooting.html	http://www.ajc.com/news/news/local/family-talk-of-divorce-may-have-sparked-man-to-kil/nm5bQ/
224	Grand 16 Theatre, Louisiana	Lafayette, Louisiana	Lafayette	Louisiana	30.21233538	-92.0316453	2	9	0	0	3	11	On July 23, 2015, a shooting occurred at The Grand 16 Theater movie theater in Lafayette, Louisiana. The shooter opened fire during a showing of the film Trainwreck, killing two people and injuring nine others before he committed suicide.	7/23/2015	Thursday	Thursday, July 23, 2015	John Russel Houser	1	59	59	Male	White American or European American	.40-caliber handgun	Handgun	0	0	1	1	0	1	Deceased	Deceased	Suicide	No	Entertainment venue	Place of recreation	General public at the theater	General public	Police investigators are still trying to determine the motive. The shooter has anti-feminist views about women in the workplace and abortion in frequent appearances on a talk show. As details of the shooter's troubled history with the women in his life - including protective orders filed against him by both his daughter and estranged wife, and multiple television appearances filled with anti-wome…	Gender	His wife and relatives asked for a temporary protective order against the shooter in 2008. Court documents filed with the request for the protective order claimed that he ?exhibited extreme erratic behavior and has made ominous as well as disturbing statements.? He has a history of mental health issues, i.e., manic depression and/or bi-polar disorder.	Yes	http://7online.com/news/police-identify-gunman-in-theater-shooting-that-left-3-dead/876545/	http://thehill.com/blogs/pundits-blog/crime/250695-the-louisiana-shooting-was-a-gender-hate-crime	http://www.wfaa.com/story/news/nation/2015/07/24/gunman-la-theater-kills-2-then-himself/30609621/	http://www.theadvertiser.com/story/news/2015/07/24/update-shooting-investigation-leads-police-motel/30608859/	http://www.nydailynews.com/news/crime/shot-louisiana-movie-theater-gunman-dead-official-article-1.2302698	http://heavy.com/news/2015/07/john-houser-lafayette-shooting-louisana-movie-theater-shooter-gunman-dead-suicide-record-photo-family-wife-girlfriend-children-criminal-white-job-facebook-video/	http://www.hollywoodreporter.com/news/lafayette-shooting-anti-feminist-john-811119
225	Houston, Texas	Houston, Texas	Houston	Texas	29.79705548	-95.36763856	8	0	0	0	8	8	A family of six children and two parents were handcuffed and fatally shot in the head at a Houston home by a man with a violent criminal history who had previously been in a relationship with the mother and had a dispute with her.	8/8/2015	Saturday	Saturday, August 8, 2015	David Ray Conley III	1	48	48	Male	Black American or African American	9mm handgun	Handgun	0	0	1	1	Unknown	Unknown	Custody	Custody	Not applicable	No	Residential home/Neighborhood	Place of residency	The shooter's ex-girlfriend, her husband and six children, including his own son	Former domestic partner and her family	The killer's motives appear to be related to a dispute with his former domestic partner. The shooter told police officials that he became irate when he arrived at the home and discovered the locks had been changed after moving out. When he noticed an unlocked window, he slipped inside and handcuffed his ex-girlfriend and her husband as well as their five children, including his son before shootin…	Domestic dispute	Unknown	Unknown	http://www.chron.com/news/houston-texas/houston/article/Reports-Five-children-three-adults-shot-dead-in-6433574.php	http://www.ocregister.com/articles/allaway-257948-patton-rackauckas.html	http://www.chron.com/news/houston-texas/houston/article/DA-no-brainer-on-seeking-death-penalty-for-6435167.php	http://www.usatoday.com/story/news/nation/2015/08/09/eight-killed-houston-suburb/31366827/	http://www.breitbart.com/texas/2015/08/09/mass-murder-in-texas-home-leaves-5-children-and-3-adults-dead/	http://www.nydailynews.com/news/crime/children-adults-shot-dead-texas-home-report-article-1.2319619	http://www.nydailynews.com/news/national/wife-accused-mass-murderer-david-conley-devil-article-1.2321425
226	Parking lot near Boys and Girls Club	Rochester, New York	Rochester	New York	43.1696837	-77.614337	3	4	0	0	3	7	Around 11:20 p.m. Wednesday on Genesee Street, a gunman shot into a crowd that gathered outside the Rochester Boys and Girls Club after a basketball game, killing three people and wounding four others. Drive-by, Gang involvement	8/19/2015	Wednesday	Wednesday, August 19, 2015	Johnny Blackshell Junior Jalen Jamel Everett	2	20,21	20.5	Male	Black American or African American	AK-47-style semi-automatic rifle	Rifle	0	1	0	1	0	1	Escaped	Custody	Not applicable	No	Street/Highway	Place of recreation	Seven people were shot. Two died at the scene, and one person died later at Strong Memorial Hospital. Four others were hurt. All men who live in the city of Rochester, and all are 20 to 29 years old.	General public	Unknown, Drive-by (car to street, car to car), Gang involvement	Unknown	Unknown	Unknown	http://www.twcnews.com/nys/rochester/news/2015/09/15/genesee-street-rochester-shooting-update.html	http://www.democratandchronicle.com/story/news/2015/08/20/seven-reported-shot-two-dead-city/32036713/	http://www.nbcnews.com/news/us-news/seven-shot-drive-near-boys-girls-club-rochester-new-york-n412886	http://www.usatoday.com/story/news/nation/2015/08/20/least-2-dead-rochester-ny-shooting/32037283/	http://www.whec.com/article/stories/s3906983.shtml	http://www.twcnews.com/nys/rochester/news/2015/10/7/rochester-boys-and-girls-club-shooting-second-arraignment.html	http://www.13wham.com/news/features/top-stories/stories/six-charged-genesee-st-mass-shooting-27599.shtml
227	Virginia WDBJ live TV interview shooting	Roanoke, Virginia	Roanoke	Virginia	37.27823366	-79.95816104	2	1	0	0	3	3	Wednesday morning on August 26, 2015, a former employee of a Virginia TV news station waited until two of his former colleagues were live on air presenting a local tourism story at an outdoor shopping mall, then filmed himself raising a gun and shooting them both dead. A third victim survived the attack. He uploaded the videos to Twitter before committing suicide.	8/26/2015	Wednesday	Wednesday, August 26, 2015	Vester Lee Flanagan II	1	41	41	Male	Black American or African American	Glock 19 9mm pistol	Handgun	0	0	1	1	Unknown	Unknown	Deceased	Deceased	Suicide	No	Retail/Wholesale/Services facility	Place of business/employment	The shooter's two ex-coworker (a reporter and a cameraman)	Colleague/Workmate/Business acquaintance	A 23-page fax to the network arrived almost two hours after the shooting. In the message, according to ABC, the gunman said the Charleston, South Carolina, church shooting in June is what put him over the edge, but he wrote that his "anger has been building steadily" because of racial discrimination and sexual harassment he claims to have endured. (Racial discrimination, supposed revenge for the …	Multiple motives	Unknown	Unknown	http://www.nytimes.com/2015/08/27/us/wdbj7-virginia-journalists-shot-during-live-broadcast.html?_r=0	http://www.bbc.com/news/world-us-canada-34090236	http://www.nytimes.com/2015/08/28/us/vester-lee-flanagan-grievances-homicidal-explosion.html	http://www.usatoday.com/story/news/nation/2015/08/26/reports-two-dead-virginia-shooting-live-tv/32391633/	http://www.cbsnews.com/news/virginia-police-shooting-live-television-news-report/	http://www.nbcnews.com/news/us-news/vester-lee-flanagan-ii-named-suspect-live-tv-shootings-virginia-n416331	http://www.inquisitr.com/2379062/wdbj-shooting-was-racially-motivated-cnn-anchor-don-lemon-claims/
228	Bristol, Tennessee	Bristol, Tennessee	Bristol	Tennessee	36.55605824	-82.21429551	3	1	0	0	3	4	The shooter shot and killed his mother, stepfather, and grandmother in a matter of seconds on Saturday night.	8/29/2015	Saturday	Saturday, August 29, 2015	Robert Seth Denton	1	19	19	Male	White American or European American	223 Rem [AR-15]	Rifle	0	1	0	1	0	1	Custody	Custody	Not applicable	No	Residential home/Neighborhood	Place of residency	The shooter's mother, stepfather, and grandmother	Family	The attack appears to stem from the suspect?s long held hatred for his mother. The shooter has hated his mother for most of his life and he has made statements over the years that he wanted to kill her. The shooter wasn't aware of any animosity toward either the grandmother or stepfather, but he thought they would be a witness so he shot them.	Unknown	Unknown	Unknown	http://abcnews.go.com/US/wireStory/dead-injured-shooting-spree-tennessee-33417102	http://www.local8now.com/home/headlines/3-people-dead-child-injured-in-Bristol-shooting-323361921.html	http://www.wcyb.com/news/19yearold-charged-with-murder-after-3-relatives-killed/35015004	http://wjhl.com/2015/08/31/19-year-old-man-accused-of-killing-mother-step-dad-grandmother-in-bristol/	http://wiat.com/2015/08/31/19-year-old-accused-of-killing-mother-stepdad-and-grandmother/	http://www.heraldcourier.com/news/local/horrific-scene/article_078b4e48-505e-11e5-99e1-778df88ea34f.html	http://www.cncpunishment.com/forums/showthread.php?10702-Potential-Death-Penalty-for-Robert-Seth-Denton-in-2015-TN-Triple-Murder
229	Clearbrook (Greenwood), Minnesota	Clearbrook (Greenwood), Minnesota	Clearbrook	Minnesota	47.69618799	-95.42844094	4	0	0	0	5	4	Five family members - two adults and three children - were found dead in a home on Thursday, September 10 in an apparent murder-suicide. The shooter, a nurse, founded the website AllNurses.com, which provides information and resources for and about the nursing profession.	9/10/2015	Thursday	Thursday, September 10, 2015	Brian Scott Short	1	45	45	Male	White American or European American	Shotgun	Shotgun	1	0	0	1	Unknown	Unknown	Deceased	Deceased	Suicide	No	Residential home/Neighborhood	Residential home/Neighborhood	The shooter's wife and three children	Family	The shooter, a nurse who founded an online nursing website, had financial and mental health problems. The shooter revealed a family history of mental illness to his best friend. Also, the shooter was facing a federal lawsuit filed by a New Jersey-based company.	Multiple motives	The shooter has a family history of mental illness.	Yes	http://www.startribune.com/investigation-continues-into-deaths-of-greenwood-family/326692481/	http://www.dailymail.co.uk/news/article-3231411/Father-Brian-Short-shot-dead-wife-three-children-bedrooms-turning-gun-family-s-2million-Minnesota-mansion-gruesome-murder-suicide.html	http://www.twincities.com/localnews/ci_28790774/5-dead-lake-minnetonka-home	http://www.people.com/article/minnesota-dad-killed-family-new-details-report	http://nypost.com/2015/09/12/man-killed-wife-and-three-kids-before-committing-suicide-police/	http://www.mprnews.org/story/2015/09/11/shotgun-likely-weapon?WT.mc_id=_WT_AUTOGEN_VALUE_	http://www.dailymail.co.uk/news/article-3234853/Minnesota-father-killed-wife-three-children-gruesome-murder-suicide-family-history-mental-illness.html
230	Platte, South Dakota	Platte, South Dakota	Platte	South Dakota	43.38682722	-98.84357239	5	0	0	0	6	5	The six members of a South Dakota family found dead in the ruins of their burned home were fatally shot, with one death believed to be a suicide. All six members of the shooter's family died of shotgun wounds.	9/17/2015	Thursday	Thursday, September 17, 2015	Scott Westerhuis	1	41	41	Male	White American or European American	Shotgun	Shotgun	1	0	0	1	Unknown	Unknown	Deceased	Deceased	Suicide	No	Residential home/Neighborhood	Residential home/Neighborhood	The shooter's wife and four children The man shot his wife and four children last week and then set the family home near Platte ablaze before shooting himself.	Family	There is a financial issues surrounding a $4.3 million contract that the state Department of Education told the shooter and his company it would not renew the day before the fire.	Financial difficulties	Unknown	Unknown	http://news10.com/ap/probe-of-south-dakota-deaths-partly-focused-on-financials/	http://www.washingtontimes.com/news/2015/sep/22/platte-geddes-team-remembers-teammate-who-died-in-/	http://bismarcktribune.com/news/state-and-regional/family-believed-killed-by-house-fire-died-of-shotgun-wounds/article_fa188b6a-957c-59c2-9b47-f77346c13395.html	http://www.usatoday.com/story/news/nation/2015/09/28/murder-suicide-fire-south-dakota/72993772/	http://heavy.com/news/2015/09/scott-nicole-michael-connor-jaeci-kailey-westerhuis-platte-south-dakota-family-dead-killed-murder-suicide-fire-shotgun/
231	Umpqua Community College	Roseburg, Oregon	Roseburg	Oregon	43.22205555	-123.3522367	9	7	0	0	10	16	On Monday of October 1, 2015, a gunman opened fire at a rural Oregon community college Thursday. 9 people were dead and seven wounded, three critically, before dying in a shootout with police. First, a shot came through the window and hit the teacher in the head in a freshman writing class. The gunman then entered the Snyder Hall classroom and told people to get on the floor. He told people to st…	10/1/2015	Thursday	Thursday, October 1, 2015	Chris Harper Mercer	1	26	26	Male	Two or more races	223 Rem [AR-15], 5 Handguns Six weapons ( five pistols and one rifle) were found at the college. Seven firearms (two pistols, four rifles and a shotgun) are found in the gunman's residence.	Multiple guns	0	1	5	6	Unknown	Unknown	Deceased	Deceased	Suicide	Yes	College/University/Adult education	Place of schooling	Students and teacher The shooter was a student at Umpqua and was enrolled in the class where he opened fire.	Students/Classmates/Teacher	The gunman handed out hate-filled papers & thumb drive before opening fire. He appeared to be obsessed with Satan, and even wrote the number 666 on a sheet of papers that he handed to a victim on Thursday. Religion may have been a motivating factor. The gunman asked about people's religion before opening fire. There are a number of indications that the gunman had mental health or behavioral issue…	Unknown	According to law enforcement sources, the shooter was described as a "hate-filled? individual, with anti-religion and white supremacist leanings who has long struggled with mental health issues.	Unknown	http://www.abc22now.com/news/top-stories/stories/BREAKING-Multiple-Casualties-Reported-After-Mass-Shooting-at-Oregon-Community-College-213024.shtml	http://www.cnn.com/2015/10/02/us/oregon-umpqua-community-college-shooting/	http://www.nbcnews.com/storyline/oregon-college-shooting/oregon-shooting-umpqua-gunman-chris-harper-mercer-what-we-know-n437351	http://www.latimes.com/nation/nationnow/la-na-nn-chris-harper-mercer-oregon-shooting-20151002-htmlstory.html	http://www.nytimes.com/live/shooting-at-umpqua-community-college/gunman-identified-as-chris-harper-mercer/	http://www.nbcnews.com/storyline/oregon-college-shooting/oregon-college-shooting-gunman-chris-harper-mercer-died-suicide-officials-n438106	http://www.oregonlive.com/pacific-northwest-news/index.ssf/2015/10/new_details_emerge_on_umpqua_c.html
232	Northern Arizona University at Flagstaff Campus	Flagstaff, Arizona	Flagstaff	Arizona	35.1725658	-111.6585435	1	3	0	0	1	4	On Friday of October 9, 2015, one person is dead and three are wounded after an early morning shooting on Northern Arizona University's campus. An overnight confrontation between two groups of students escalated into gunfire. The shooter is a freshman of Northern Arizona University.	10/9/2015	Friday	Friday, October 9, 2015	Steven Jones	1	18	18	Male	White American or European American	.40 caliber handgun	Handgun	0	0	1	1	Unknown	Unknown	Custody	Custody	Not applicable	Yes	College/University/Adult education	Place of schooling	Four students	Students/Classmates/Teacher	The shooter was kicked out of a frat party. He came back with some friends and started to fight with the victims. Mountain View Hall Delta Chi Frat involved. The cause of the altercation that led to the shooting is not revealed yet.	Unknown	Unknown	Unknown	http://www.fox10phoenix.com/arizona-news/31439414-story	http://abcnews.go.com/US/deadly-shooting-reported-northern-arizona-universitys-flagstaff-campus/story?id=34363113	http://www.12news.com/story/news/2015/10/09/shooting-at-nau-campus/73639266/	http://www.scrippsmedia.com/kgun9/news/Deadly-shooting-on-NAU-Flagstaff-campus-Friday-morning-331516752.html	http://www.wsj.com/articles/one-dead-three-wounded-in-university-shooting-in-arizona-1444392570	http://www.ibtimes.com/who-steven-jones-northern-arizona-university-alleged-shooter-identified-police-say-2134649
233	King, North Carolina	King, North Carolina	King	North Carolina	36.27617912	-80.35501402	3	0	0	0	4	3	A Couple and their sons were found shot to death in their mobile home on Wednesday, February 4. 2015. All four family members were found shot in the head. The shooter shot his wife and two boys before killing himself.	2/4/2015	Wednesday	Wednesday, February 4, 2015	Coleton Tarpley	1	35	35	Male	White American or European American	Ruger SR9 9mm	Handgun	0	0	1	1	0	1	Deceased	Deceased	Suicide	No	Residential home/Neighborhood	Place of residency	The shooter's wife and two young sons	Family	There was strife within the marriage, with the couple separating last spring, setting off a custody dispute. A week before the incident, the couple had gotten back together in the summer to try to work things out with counseling. Things seemed to have improved for a while, but her family heard more troubling accounts of the relationship in the weeks leading up to the deaths.	Domestic dispute	Unknown	Unknown	http://www.journalnow.com/news/local/investigation-tarpley-dad-threatened-to-kill-on-night-before-stokes/article_16188dd4-f4c6-11e4-93ab-cbab26a148bd.html	http://www.journalnow.com/news/local/funerals-set-for-members-of-tarpley-family/article_3ee86133-85ca-5c7f-936a-4a7a73a5c6b6.html	http://www.wfmynews2.com/story/news/2015/02/04/bodies-dead-inside-stokes-county-house/22869877/	http://www.journalnow.com/news/local/die-in-stokes-murder-suicide/article_717bcfd4-acef-11e4-af7a-8bdbfa535b3d.html	http://www.dailymail.co.uk/news/article-2940483/Murder-suicide-suspected-couple-two-young-sons-one-handicapped-shot-death-mobile-home.html	http://myfox8.com/2015/02/05/new-details-in-stokes-county-murder-suicide-paint-picture-of-troubled-marriage-custody-battle/
234	Hill Haven Event Center (Formerly Club CJ's)	Greenville, Georgia	Greenville	Georgia	33.02912644	-84.7143335	0	10	0	0	0	10	A shooting at a club in Meriwether Co. early Sunday injured 10 people after witnesses say gun fire was exchanged that stemmed from alleged illegal gambling.	9/27/2015	Sunday	Sunday, September 27, 2015	Tommie Thornton Demarcus LaQuan Norman	2	22,20	21	Male	Black American or African American	1 Handgun + 1 more gun	Multiple guns	Unknown	Unknown	1	2	Unknown	Unknown	Custody	Custody	Not applicable	No	Entertainment venue	Place of recreation	10 people inside the Hill Haven Event Center	Social	An altercation occurred involving several subjects over illegal gambling that was taking place in the back portion of the building.	Financial dispute	Unknown	Unknown	http://www.wtvm.com/story/30128814/update-10-individuals-shot-at-meriwether-co-club-early-Sunday	https://lagrangenews.com/news/5766/another-lagrange-man-charged-in-greenville-mass-shooting	http://meriwethercountysheriff.org/arrest-made-in-the-mass-shooting-at-club-cjs-aka-hill-haven-event-center-as-the-investigation-continues/	http://www.kmov.com/story/30414372/deputies-could-make-more-arrests-in-club-cj-shooting
235	Colerain Township, Ohio	Colerain Township, Ohio	Township of Colerain	Ohio	39.253268	-84.599655	2	1	0	0	2	3	A man killed his two teenage sisters and injured another teen in Colerain Township, Ohio, in the early hours of Tuesday, Oct. 21, 2015.	10/21/2015	Wednesday	Wednesday, October 21, 2015	Matthew Hayden	1	21	21	Male	White American or European American	Beretta 9mm handgun	Handgun	0	0	1	1	Unknown	Unknown	Custody	Custody	Not applicable	No	Residential home/Neighborhood	Place of residency	The shooter's two teenage sisters and their friend	Family	Investigators believe a domestic dispute led to the shooting.	Domestic dispute	Unknown	Unknown	http://www.cbsnews.com/news/brother-charged-with-killing-his-two-sisters-injuring-third-teen/	http://www.wcpo.com/news/local-news/hamilton-county/colerain-township/1-man-in-custody-in-colerain-township-triple-shooting	http://www.cincinnati.com/story/news/2015/10/22/accused-colerain-twp-deer-park-shooters-arraigned/74378844/	http://www.dailymail.co.uk/news/article-3285289/6M-bond-set-Ohio-man-accused-killing-2-sisters.html	http://www.inquisitr.com/2512846/matthew-hayden-bond-set-at-6-million-sisters-shot-dead-in-backyard/	http://www.news.com.au/world/north-america/man-fired-nearly-24-times-into-a-parked-van-where-the-two-girls-and-friend-were-sitting/story-fnh81jut-1227581284103
236	Colorado Springs	Colorado Springs, Colorado	Colorado Springs	Colorado	38.86730659	-104.7572279	3	0	0	0	4	3	In the morning of October 31, 2015, three victims were shot and killed on the streets and sidewalks of the neighborhood.The gunman died in a shootout with police. A witness described he was walking in the street with two guns, walking calmly. The shooter killed a bicyclist and two women at a nearby location.	10/31/2015	Saturday	Saturday, October 31, 2015	Noah Jacob Harpham	1	33	33	Male	White American or European American	AR-15 rifle, a .357 caliber revolver, and a 9mm semi-automatic pistol	Multiple guns	0	1	2	3	Unknown	1	Deceased	Deceased	Killed	No	Street/Highway	None	A bicyclist in the streets of Colorado Springs and two women at a nearby location. The shooting was apparently random.	General public	A motive for the attack remained unknown. Police have looked into a blog post shared by the man before the shooting, but it offered no clues about the man's motives. The shooter instead expressed displeasure with his father, saying he had fallen under the sway of a preacher whose controversial church emphasizes signs of God's miracles and supernatural healing. Harpham struggled with alcoholism.	Unknown	The shooter struggled with alcoholism, which his mother chronicled extensively in her book "He struggled with alcohol and drug addiction in a 2013", and the shooter wrote of being in Alcoholics Anonymous and being sober since December 2013. He met with an Alcoholics Anonymous sponsor regularly.	Unknown	http://www.motherjones.com/mojo/2015/11/open-carry-mass-shooting-colorado-springs	http://fox13now.com/2015/10/31/4-dead-including-suspect-in-colorado-springs-shooting/	http://www.denverpost.com/news/ci_29059452/colorado-springs-police-confronted-shot-gunman-minutes	http://www.inquisitr.com/2538781/noah-jacob-harpham-families-speak-out-about-colorado-springs-shooter/	http://www.fox8live.com/story/30416738/colorado-springs-gunman-showed-no-signs-of-violence-in-video	http://kdvr.com/2015/11/04/colorado-springs-police-id-shooting-victims-discuss-response-to-911-calls/
237	Oakland, Maine	Oakland, Maine	Oakland	Maine	44.54994725	-69.70782299	3	0	0	0	4	3	A gunman shot his girlfriend, his girlfriend's sister and her boyfriend to death in a Central Maine apartment building, leaving a young girl unharmed on the first floor before turning the weapon on himself. They all shared the brown clapboard home, which was divided into two apartments. The gunman and his girlfriend lived in the upstairs room of the apartment while the two other victims (his girl…	11/4/2015	Wednesday	Wednesday, November 5, 2015	Herman Derico	1	42	42	Male	Unknown	9 millimeter handgun	Handgun	0	0	1	1	Unknown	Unknown	Deceased	Deceased	Suicide	No	Residential home/Neighborhood	Place of residency	The shooter's girlfriend, girlfriend's sister, and sister's boyfriend	Romantic partner and Family	A neighbor said he could hear an altercation (a scuffle and two loud bangs). According to a neighbors the shooter did not appear to have a job, and spent much of his time sitting on the front steps, drinking. Investigators are still trying to determine a motive.	Unknown	Unknown	Unknown	https://www.bostonglobe.com/metro/2015/11/05/officials-dead-shooting-central-maine/pSziN7X49sQYmOxswEWaXO/story.html	http://www.centralmaine.com/2015/11/04/five-agencies-respond-to-report-of-oakland-shooting/	http://www.cbsnews.com/news/maine-shooting-house-multiple-victims-gunman-dead/	http://www.wmtw.com/news/state-police-responding-to-incident-in-oakland/36267218	http://www.wcsh6.com/story/news/2015/11/04/police-from-five-agencies-are-at-the-scene-of-a-reported-shooting-on-belgrade-road-in-oakland/75189082/
238	Inglis, Florida	Inglis, Florida	Inglis	Florida	29.03270634	-82.65919302	2	1	0	0	3	3	A man 57-year-old man shot and killed his wife, injured her boyfriend, and killed a Good Samaritan 68-year-old man as he rushed to protect children who were playing near the town hall before taking his life. The shooter's couple had been married for 35 years when they separated, and the shooter's wife had left her husband for her new boyfriend.	10/1/2015	Thursday	Thursday, October 1, 2015	Walter A. Tyson	1	57	57	Male	White American or European American	2 guns	Unknown	Unknown	Unknown	Unknown	2	Unknown	Unknown	Deceased	Deceased	Suicide	No	Residential home/Neighborhood	Place of residency	The shooter's wife, her boyfriend, and bystander who ran to help	Family	The shooter was heartbroken that his wife of 35 years left him. According to the shooter's daughter, he had no idea she was having an affair and pleaded with his wife to return home.	Terminated/Denied/Reprimanded	Unknown	Unknown	http://www.fox13news.com/news/local-news/27686663-story?updates=	http://www.ibtimes.com/florida-shooting-3-killed-including-gunman-outside-inglis-town-hall-hours-after-2124331	http://www.abcactionnews.com/news/region-citrus-hernando/walter-tysons-daugher-says-heartbreak-led-to-the-mass-shooting-in-inglis-that-left-4-dead	http://www.baynews9.com/content/news/baynews9/news/article.html/content/news/articles/bn9/2015/10/1/inglis_shooter_domes.html	http://www.al.com/news/index.ssf/2015/10/inglis_florida_shooting_kills.html	http://www.newsmax.com/TheWire/florida-shooting-husband-wife/2015/10/02/id/694454/
239	Waycross, GA	Waycross, Georgia	Waycross	Georgia	31.21094544	-82.35793452	1	2	0	0	1	3	On Saturday of November 7, 2015,a pregnant mother of two was killed in a violent rampage early Saturday along with her unborn child. Both of her toddlers were also shot. The shooter is the father of one of the small children.	11/7/2015	Saturday	Saturday, November 7, 2015	Clinton Lee Davis Jr.	1	30	30	Male	Black American or African American	Unknown	Unknown	Unknown	Unknown	Unknown	Unknown	Unknown	Unknown	Escaped	Custody	Not applicable	No	Residential home/Neighborhood	Place of residency	The shooter's 24-year-old pregnant girlfriend and two children, ages one and three. The shooter is the father of one of the small children.	Romantic partner and Family	Unknown	Unknown	The shooter is a US Army veteran who suffered from post-traumatic stress disorder (PTSD). He experienced mental issues and left the Army after he witnessed someone get killed.	Yes	http://www.news4jax.com/news/one-woman-dead-two-children-injured-in-waycross-shooting/36316654	http://www.firstcoastnews.com/story/news/local/georgia/2015/11/07/waycross-shooting-pregnant-woman/75359900/	http://jacksonville.com/news/crime/2015-11-07/story/man-arrested-shooting-death-pregnant-waycross-woman-wounding-children	http://www.wlox.com/story/30464843/man-arrested-after-pregnant-woman-killed-2-children-shot	http://www.dailymail.co.uk/news/article-3308637/Pregnant-woman-24-shot-dead-two-children-aged-1-3-critically-injured.html	http://www.news4jax.com/news/georgia-news/bond-denied-for-man-accused-of-killing-pregnant-woman/36347558
240	Jacksonville, Florida	Jacksonville, Florida	Jacksonville	Florida	30.33216122	-81.67576993	3	1	0	0	4	4	On Friday of November 13, 2015,The former military member walked into his Northside, Florida, home and shot his girlfriend, their twin babies, and girlfriend's father before shooting himself. The shooter had a history of domestic violence.	11/13/2015	Friday	Friday, November 13, 2015	Gawain Rushane Wilson	1	28	28	Male	Black American or African American	Unknown	Unknown	Unknown	Unknown	Unknown	1	Unknown	Unknown	Deceased	Deceased	Suicide	No	Residential home/Neighborhood	Place of residency	The shooter's girlfriend, their twin daughters, and girlfriend's father	Family	Two women filed for injunctions for protection against the shooter in 2013 and 2014, according to court records. One was for ?dating violence? and the other was for ?domestic violence without children.? In 2013 he was arrested for strangulation, for which he served two days in jail. Then nearly seven months after that arrest, a woman filed an injunction for protection against the shooter for repe…	Domestic dispute	Unknown	Unknown	http://www.firstcoastnews.com/story/news/2015/11/13/jso-conducting-death-investigation-on-northside/75728982/	http://www.people.com/article/florida-man-kills-self-after-murdering-twin-daughters	http://www.cosmopolitan.com/lifestyle/news/a49542/gawain-rushane-wilson-murder-suicide/	http://www.huffingtonpost.com/entry/mom-twin-babies-killed-message_564ca487e4b06037734be5c2	http://www.news4jax.com/news/twin-babies-among-vicitim-of-oceanway-murdersuicide/36457142	http://www.firstcoastnews.com/story/news/local/2015/11/17/ex-girlfriend-of-murder-suicide-suspect-blames-self-for-slaying/75969316/
241	Tennessee Colony, Texas	Tennessee Colony, Texas	Tennessee Colony	Texas	31.8076	-95.8069	6	0	0	0	6	6	On Sunday of November 15, 2015, six people are dead after a weekend homicide at a private campsite. The bodies of a man and woman were found in a travel trailer. The bodies of four males, who were initially considered missing, were later recovered about 1:15 p.m. Monday in a pond on the suspect's residence.	11/15/2015	Sunday	Sunday, November 15, 2015	William Mitchell Hudson	1	33	33	Male	White American or European American	Unknown	Unknown	Unknown	Unknown	Unknown	1	Unknown	Unknown	Custody	Custody	Not applicable	No	Park/Wildness	Place of recreation	The shooter was not related to any of the victims. He lived on a large property located next to the land owned by two of victims. The shooter's family reportedly owned the property that was purchased recently by two of victims before it was sold to them. The sheriff said they likely bought the land for camping. The shooter was drinking with the group Saturday when he accompanied four of them into…	None	Unknown	Unknown	A former classmate of the shooter told that she knows the man as being violent and verbally abusive. He became more violent after his father died of cancer in December. He started drinking heavily after that, and anger just progressed and got worse.	Unknown	http://www.kltv.com/story/30528560/sheriff-six-killed-in-campsite-homicide-suspect-charged	http://www.dailybulldog.com/db/features/details-emerge-in-texas-mass-killings-that-include-two-former-local-residents/	http://www.palestineherald.com/news/hudson-named-as-alleged-murderer-in-tennessee-colony/article_5ee40888-8cbd-11e5-a74b-ef19223b70de.html	http://www.palestineherald.com/news/sheriff-s-office-releases-arrest-affidavit/article_4e8efcf6-8e50-11e5-833c-3b10bd19f38a.html	http://heavy.com/news/2015/11/william-hudson-anderson-county-palestine-texas-murders-6-dead-kade-carl-cynthia-hannah-johnson-thomas-kamp-photos-maine-killed-cause-of-death-camping-neighbor-motive/	http://www.corsicanadailysun.com/news/affidavit-tennessee-colony-murder-victims-shot-to-death/article_d5c72f0c-8e6b-11e5-b0bf-4f548cb1a386.html	http://www.11alive.com/story/news/nation-now/2015/11/19/texas-campsite-massacre-survivor/76043314/
242	Columbus, Ohio	Columbus, Ohio	Columbus	Ohio	39.98861445	-82.98904135	3	1	0	0	4	4	On Monday of November 23, 2015, three of four members of a family were shot and killed and a 12-year-old girl wounded at their home. The suspect died after being shot by police. The shooter was a once friendly neighbor of the victims.	11/23/2015	Monday	Monday, November 23, 2015	Barry Kirk	1	50	50	Male	White American or European American	Handgun	Handgun	0	0	1	1	Unknown	Unknown	Deceased	Deceased	Killed	No	Residential home/Neighborhood	Place of residency	The shooter's neighbor family The shooter was a once friendly neighbor.	Social	The shooter and one of the victims fell apart over some kind of argument in the past couple of months. The shooter served eight months in prison in the 1980s on a vandalism charge out of Cuyahoga County, state records show. He also was cited numerous times for traffic violations, pleaded guilty in 2009 to a case of telephone harassment, and had 2004 charges of assault and domestic violence dismis…	Unknown	Unknown	Unknown	http://www.dailymail.co.uk/news/article-3331354/Three-killed-child-injured-home-invasion-shooting-Ohio.html	http://www.dispatch.com/content/stories/local/2015/11/23/Three-killed-in-police-shooting.html	http://www.wtol.com/story/30589945/3-killed-child-injured-in-ohio-police-involved-shooting	http://nbc4i.com/2015/11/23/3-people-reported-dead-after-reported-shooting-on-citys-west-side/	http://www.insideedition.com/headlines/13187-boy-7-and-parents-murdered-by-intruder-who-was-shot-dead-identified-by-police-as	http://www.usnews.com/news/us/articles/2015/11/24/suspect-dead-after-shooting-kills-3-in-ohio-injures-4th
243	Minneapolis, Minnesota	Minneapolis, Minnesota	Minneapolis	Minnesota	44.96358722	-93.26783687	0	5	0	0	0	5	Five protesters were shot late Monday night near the Black Lives Matter encampment. A group of white supremacists showed up at the protest, and when about a dozen protesters attempted to herd the group away from the area, they opened fire on the protesters. Protesters have been camping out in front of the 4th Precinct since Nov. 15	11/23/2015	Monday	Monday, November 23, 2015	Daniel Macey Nathan Gustavsson Allen Scarsella Joseph Backman	4	21,23,26,27	24	Male	White American or European American	Unknown	Unknown	Unknown	Unknown	Unknown	Unknown	Unknown	Unknown	Custody	Custody	Not applicable	No	Street/Highway	None	Five protesters near the Black Lives Matter encampment	Racial/Religious group	White supremacists opened fire on a demonstration the night before, injuring five people. All three suspects are white. Authorities may treat the shooting as a hate crime.	Race	Unknown	Unknown	http://www.startribune.com/several-people-were-shot-near-black-lives-matter-protest-site/353121881/	http://www.startribune.com/police-searching-for-suspects-who-fired-into-crowd-at-blm-protest-outside-4th-precinct/353154811/	http://www.startribune.com/latest-police-say-5-shot-near-minneapolis-protest-site/353127901/	http://kstp.com/news/stories/s3974371.shtml?cat=1	https://www.washingtonpost.com/news/morning-mix/wp/2015/11/24/five-people-shot-near-minneapolis-protest-cops-searching-for-3-white-male-suspects/	http://www.democracynow.org/2015/11/25/eyewitness_recalls_shooting_by_alleged_white
244	Colorado Springs, Colorado	Colorado Springs, Colorado	Colorado Springs	Colorado	38.86730659	-104.7572279	3	9	0	0	3	12	On Friday of November 27, 2015, the shooter opened fire inside a Planned Parenthood clinic in Colorado Springs. Three people were killed and nine others were hurt. The shooter surrendered to officers after a five-hour ordeal Friday in which he fired randomly at people in the clinic and roamed the halls shooting through walls with an assault-style rifle.	11/27/2015	Friday	Friday, November 27, 2015	Robert Lewis Dear	1	57	57	Male	White American or European American	7.62 [AK-47] Rifle	Rifle	0	1	0	1	Unknown	Unknown	Custody	Custody	Not applicable	No	Medical/Care	None	Three people, including a police officer were killed in the shooting and nine others, including five police officers, were injured. Two civilians were also killed.	General public	The suspect talked about politics and abortion. The shooter said "no more baby parts" in reference to Planned Parenthood. Anti-abortion (Political/Religious ideals). The shooter's courtroom outburst backed up his previous claims indicating the attack was motivated by anti-abortion beliefs. This shooting marks the ninth murder by anti-abortion activists since 1977.	Political/Religious ideals	Unknown	Unknown	http://www.nbcnews.com/news/us-news/planned-parenthood-shooting-suspect-made-comment-about-no-more-baby-n470706	http://www.usatoday.com/story/news/nation/2015/11/28/gunmans-motive-planned-parenthood-shootings-unclear/76491194/	http://www.cnn.com/2015/11/28/us/colorado-planned-parenthood-shooting/	http://www.npr.org/sections/thetwo-way/2015/11/28/457674369/planned-parenthood-shooting-police-name-suspect-procession-for-fallen-officer	http://heavy.com/news/2015/11/robert-lewis-dear-colorado-springs-planned-parenthood-shooting-gunman-shooter-suspect-name-photos-identity-identified-charges-family-motive-pro-life-conservative-age-white/	http://gazette.com/live-coverage-police-engaged-with-gunman-in-planned-parenthood-in-colorado-springs-multiple-victims-reported/article/1564419	http://www.attn.com/stories/4628/planned-parenthood-shooter-motive
245	San Bernardino, California	San Bernardino, California	San Bernardino	California	34.13973446	-117.2942444	14	21	0	0	16	35	On Wednesday of December 2, 2015, two gunmen entered a conference room on the Inland Regional Center property, killing 14 people, and injuring 21 people. The facility was rented by the San Bernardino County Department of Public Health for a holiday party. The shooter was at the party but left abruptly before the shooting. He seemed angry, witnesses told police. He returned and along with his wife…	12/2/2015	Wednesday	Wednesday, December 2, 2015	Syed Rizwyan Farook Tashfeen Malik	2	27,28	27.5	Male/Female	Asian American	Two 223 Rem [AR-15] Two 9mm Handguns	Multiple guns	0	2	2	4	0	4	Deceased	Deceased	Killed	No	Medical/Care	Place of recreation	Twelve of the fourteen victims were San Bernardino County employees. Of the 21 injured, 18 worked for the county. Workers at Inland Regional Center	Colleague/Workmate/Business acquaintance	The man had been in touch via phone and social media with at least one person whom the FBI suspected of international terrorism. It appears the man was radicalized, which contributed to his motive, though other things -- such as workplace grievances -- may have also played a role. It may have been inspired by ISIS.	Political/Religious ideals	Unknown	Unknown	http://www.nbcnews.com/storyline/san-bernardino-shooting/san-bernardino-shooting-look-victims-party-massacre-n473571	http://www.cnn.com/2015/12/03/us/syed-farook-tashfeen-malik-mass-shooting-profile/	http://www.cnn.com/2015/12/04/us/san-bernardino-shooting/index.html	http://www.bbc.com/news/world-us-canada-35002741	http://www.nytimes.com/2015/12/05/us/tashfeen-malik-islamic-state.html?_r=0	https://en.wikipedia.org/wiki/2015_San_Bernardino_shooting	http://www.sbsun.com/general-news/20151220/investigation-into-san-bernardino-mass-shooting-will-be-expansive-and-expensive
246	Omaha, Nebraska	Omaha, Nebraska	Omaha	Nebraska	41.3138	-96.0814	2	3	0	0	2	5	A woman and her two year old daughter were shot and killed Sunday 12/06/2015. Three other women are still fighting for their lives following the shooting. The suspect turned himself into police on Tuesday morning.	12/6/2015	Sunday	Sunday, December 6, 2015	Dontevous Loyd	1	23	23	Male	Black American or African American	Unknown	Unknown	Unknown	Unknown	Unknown	1	Unknown	Unknown	Escaped	Custody	Not applicable	No	Residential home/Neighborhood	Place of residency	The shooter's girlfriend, her 2-year-old daughter, and three friends of his girlfriend	Romantic partner	A motive for the shooting was unclear, but neighbors heard the man and his girlfriend arguing loudly outside.	Unknown	Unknown	Unknown	http://www.wowt.com/home/headlines/360839371.html	http://www.wowt.com/home/headlines/360755901.html	http://www.wowt.com/home/headlines/360911311.html	http://www.omaha.com/news/crime/homicide-victim-s-mother-man-charged-in-deaths-had-promised/article_f8d05fa4-9ca4-11e5-9742-4f57ff7e1635.html	http://www.ketv.com/news/man-wanted-in-double-homicide-turns-himself-in/36852730	http://www.ketv.com/news/2-dead-3-injured-in-apartment-shooting/36833320	http://journalstar.com/news/local/911/man-shot-toddler-first-then-mother/article_d289aa61-65c2-513e-9177-f47efe776379.html
247	Chesapeake, Virginia	Chesapeake, Virginia	Chesapeake	Virginia	36.7921	-76.3293	5	0	0	0	6	5	A Virginia man shot his brother dead in their family home, then killed four other relatives in a nearby house before turning the gun on himself Wednesday. He killed his brother in their house around 3:35 p.m. He then went to the house belonging to his grandmother and murdered more relatives ? father, mother, sister, and an unidentified female.	1/27/2016	Wednesday	Wednesday, January 27, 2016	Cameron Dooley	1	26	26	Male	White American or European American	A handgun	Handgun	0	0	1	1	Unknown	Unknown	Deceased	Deceased	Suicide	No	Residential home/Neighborhood	Place of residency	Shooter's father, mother, brother, sister, and grandmother	Family	The family believes the trigger that pushed this mental break was about the man being forced to move out of grandmother's home. The man had been helping to take care of the 74-year-old grandmother, but as her health declined, the family was moving her to North Carolina. They had a family meeting to tell the man that Monday night. Family members tell us that's when and why they believe the man sna…	Unknown	The shooter had always struggled with emotional and mental issues and he was in and out of doctors? offices and the hospital his entire life according to his family member.	Yes	http://www.huffingtonpost.com/entry/chesapeake-virginia-domestic-mass-shooting_us_56aa6392e4b05e4e3703a192	http://www.usatoday.com/story/news/nation-now/2016/01/28/virginia-murder-suicide/79449192/	http://www.nydailynews.com/news/national/6-virginia-family-members-dead-suspected-murder-suicide-article-1.2512184	http://heavy.com/news/2016/01/cameron-steven-todd-lori-landon-brooke-doris-allen-dooley-chesapeake-murder-suicide-police-officer-cop-funeral/	http://wtkr.com/2016/01/28/chesapeake-barricade-situation-ends-with-six-family-members-killed/	http://www.13newsnow.com/story/news/local/mycity/chesapeake/2016/01/29/who-cameron-dooley-relative-reveals-troubling-details/79541494/	http://www.13newsnow.com/story/news/local/mycity/chesapeake/2016/01/30/new-details-shed-light-motive-chesapeake-murder-suicide/79563462/
248	Orlando, Florida	Orlando, Florida	Orlando	Florida	28.4541	-81.4646	2	10	0	0	2	12	Two people were killed and several others were hurt in a mass shooting inside an Orlando nightclub early Sunday morning.	2/7/2016	Sunday	Sunday, February 7, 2016	Jose Jaime Brull Lopez	1	23	23	Male	Some other race	9mm handgun	Handgun	0	0	1	1	Unknown	Unknown	Custody	Custody	Not applicable	No	Entertainment venue	Place of recreation	The shooting was not random. It started as a fight between two groups, and the two men who died were on opposite sides of the altercation. The rest of wounded people were on opposite sides of the altercation and innocent bystanders.	General public	The shooting started as a fight between two groups, and the two men who died were on opposite sides of the altercation. The rest of wounded people were innocent bystanders.	Social dispute	Unknown	Unknown	http://www.news4jax.com/news/florida/8-shot-2-confirmed-dead-at-orlando-nightclub	http://www.wesh.com/news/man-arrested-in-connection-with-mass-shooting-at-orlando-night-club/37962736	http://host.madison.com/news/dead-others-wounded-during-orlando-nightclub-shooting/article_5baa000e-65bd-58ad-932d-ef941011e4a7.html	http://bnonews.com/news/index.php/news/id3572	http://www.orlandoweekly.com/Blogs/archives/2016/02/12/one-suspect-arrested-in-glitz-ultra-lounge-shooting-that-killed-two	http://www.cnn.com/2016/02/07/us/orlando-nightclub-shooting/index.html
249	Iuka, Mississippi	Iuka, Mississippi	Iuka	Mississippi	34.7404	-88.1383	0	0	1	3	2	4	Law enforcement officers in northeastern Mississippi stormed a house Saturday after an hours-long standoff with a gunman holed up inside, leading to a shootout that left one officer dead and three others wounded.The standoff started Friday afternoon when authorities responded to a domestic dispute call at the home near Iuka. But the man, holed up in his home with his wife and 10-year-old daughter…	2/20/2016	Saturday	Saturday, February 20, 2016	Charles Lambert	1	45	45	Male	White American or European American	High-powered rifle	Rifle	0	1	0	1	Unknown	Unknown	Deceased	Deceased	Killed	No	Residential home/Neighborhood	Place of residency	A man holed up in his home with his wife and 10-year-old daughter. The woman and child were rescued. Multiple police agencies remained on the scene, and a Mississippi Bureau of Narcotics agent was killed, three Mississippi Highway Patrol SWAT officers were injured.	Government	The incident began Friday evening with a domestic dispute call.	Domestic dispute	Unknown	Unknown	http://www.bostonherald.com/news/national/2016/02/six_hour_standoff_ends_with_mississippi_officer_dead	http://www.chicagotribune.com/news/nationworld/ct-mississippi-stand-off-20160221-001-photo.html	http://abcnews.go.com/US/wireStory/latest-coroner-identifies-officer-suspect-killed-37077755	https://www.washingtonpost.com/news/morning-mix/wp/2016/02/20/their-willingness-to-serve-can-exact-the-highest-price-mississippi-officer-shot-dead/	http://www.mercurynews.com/ci_22094415/breaking-news/ci_29541132/officer-dead?utmsource=inthenews
250	Kalamazoo, Michigan	Kalamazoo, Michigan	Kalamazoo	Michigan	42.2354	-85.676	6	2	0	0	6	8	On Saturday evening of February 20, 2016, the gunman shot eight people in three different parts of the county. For nearly five hours Saturday, the shooter drove from one target to another, gunning down victims at random. And in between the shootings, he apparently picked up passengers for Uber.	2/20/2016	Saturday	Saturday, February 20, 2016	Jason Brian Dalton	1	45	45	Male	White American or European American	9 mm handgun	Handgun	0	0	1	1	0	1	Custody		Not applicable	No	Residential home/Neighborhood, Retail/ Wholesale/Services facility	None	He shot a woman in front of her children at an apartment complex parking lot. The woman was struck multiple times but is expected to survive. Four hours later, the gunman killed a father and son at a car dealership. Minutes afterward, he drove to a Cracker Barrel restaurant and opened fire in the parking lot, killing four women and wounding a 14-year-old girl.	General public	Unknown	Unknown	Unknown	Unknown	http://www.cnn.com/2016/02/21/us/michigan-kalamazoo-county-shooting-spree/	http://www.nbcnews.com/news/us-news/show-it-all-charting-week-s-top-stories-n521801	https://www.washingtonpost.com/local/in-kalamazoo-an-agonizing-wait-for-a-mass-shooters-motive/2016/02/24/be2199d2-da65-11e5-891a-4ed04f4213e8_story.html	http://www.cnn.com/2016/02/22/us/kalamazoo-michigan-what-we-know-and-dont-know/	http://www.cnn.com/2016/02/22/us/kalamazoo-shooting-suspect-jason-brian-dalton-profile/?iid=ob_lockedrail_bottomlist&iref=obinsite	http://www.cnn.com/2016/02/22/us/kalamazoo-shooting-suspect-jason-brian-dalton-profile/	http://www.mlive.com/news/kalamazoo/index.ssf/2016/02/15_guns_seized_from_kalamazoo.html
251	Glendale, Arizona	Glendale, Arizona	Glendale	Arizona	33.5927	-112.163	4	0	0	0	5	4	Five family members are dead after the son opened fire at their house on Tuesday morning. The shooter killed his father, his mother, his 18-year-old sister, and his 6-year-old sister. Police fatally shot the shooter after a confrontation inside the home.	2/23/2016	Tuesday	Tuesday, February 23, 2016	Alex Buckner	1	26	26	Male	Two or more races	Unknown	Unknown	Unknown	Unknown	Unknown	1	Unknown	Unknown	Deceased	Deceased	Not applicable	Killed	Residential home/Neighborhood	Place of residency	The shooter's parents and two sisters	Family	There had been some indications of drug use that they had moved out of state. There was drug abuse alleged or even some treatment that it was alleged in Oklahoma where the family had resided	Unknown	Family members say Buckner had been diagnosed with schizophrenia and would frequently talk to himself, set fires in the garage and yell at other family members.	Yes	http://www.fox8live.com/story/31289335/pd-man-kills-parents-and-sisters-in-phoenix-home	http://www.azcentral.com/story/news/local/phoenix/breaking/2016/02/23/gunshot-victims-inside-burning-house-phoenix-officials-say/80792206/	http://www.12news.com/news/local/valley/5-dead-including-suspect-in-shootings-house-fire/52208576	http://abcnews.go.com/US/wireStory/authorities-shooting-reported-phoenix-home-fire-37131834	http://www.wflx.com/story/31289335/pd-man-kills-parents-and-sisters-in-phoenix-home	http://www.azcentral.com/story/news/local/phoenix/breaking/2016/02/24/phoenix-family-shot-son-carried-love-one-another-deeply/80873226/	http://www.wsmv.com/story/31309748/mental-health-expert-weighs-in-on-quadruple-murder
252	Hesston, Kansas	Hesston, Kansas	Hesston	Kansas	38.1368	-97.4268	3	14	0	0	4	17	On Friday, 90 minutes after receiving a court order over domestic violence, the man returned to the factory for the shooting spree.The man who wounded three people before storming into the central Kansas the lawn mower factory where he worked and shooting 14 others, killing three of them, had just been served a protection from abuse order that likely triggered the attack. Police say they believe …	2/25/2016	Thursday	Thursday, February 25, 2016	Cedric Larry Ford	1	38	38	Male	Black American or African American	A .223-caliber assault-style rifle and semi-automatic pistol	Multiple guns	0	1	1	2	Unknown	1	Killed	Deceased	Not applicable	No	Company/Factory/Office	Place of business/employment	He fired randomly at coworkers. Three people were killed and fourteen others were wounded, and at least five of those victims are in critical condition.	Colleague/Workmate/Business acquaintance	The shooter had been served a protection from abuse order earlier Thursday at the factory, which may have triggered the bloodshed. He left the factory after being served but began shooting about 90 minutes later.	Unknown	Unknown	Unknown	http://www.nbcnews.com/news/us-news/cedric-larry-ford-kills-3-injures-14-kansas-shooting-spree-n526316	http://www.cnn.com/2016/02/25/us/kansas-shooting/	http://www.reuters.com/article/us-kansas-shooting-idUSKCN0VZ15K	http://heavy.com/news/2016/02/cedric-ford-excel-industries-hesston-kansas-shooting-shooter-gunman-photos-family-wife-facebook-kids-record-children-motive-painter-video/	https://www.washingtonpost.com/news/morning-mix/wp/2016/02/26/alcoholic-violent-depressed-portrait-of-kansas-shooter-emerges/	http://www.npr.org/2016/02/26/468297919/investigations-continue-in-kansas-shooting?ft=nprml&f=2,3,46	http://abcnews.go.com/US/kansas-workplace-shooting-suspect-identified-cedric-larry-ford/story?id=37207847
253	Belfair, Washington	Belfair, Washington	Belfair	Washington	47.5033	-122.931	4	0	0	0	5	4	At around 9am on Friday morning, a man phoned an officer with the Mason County Sheriff's Office to say that he had shot his family and was going to kill himself next. The man was flushed out of his house when the SWAT team fired tear gas inside. He walked outside and shot himself in front of the officers who were gathered in front of the property. The shooter killed his wife, her two teenage sons…	2/26/2016	Friday	Friday, February 26, 2016	David Wayne Campbell	1	51	51	Male	White American or European American	A handgun	Handgun	0	0	1	1	Unknown	Unknown	Deceased	Deceased	Suicide	No	Residential home/Neighborhood	Place of residency	The shooter killed his wife, her two teenage sons and a neighbor.	Family	A neighbor said the man had recently been hospitalized for unknown reasons, and that he was taking a lot of medication after he was discharged.	Unknown	Unknown	Unknown	http://www.seattletimes.com/seattle-news/crime/officials-investigating-mans-claim-he-shot-4-people-in-belfair/?utm_source=RSS#038;utm_medium=Referral&#038;utm_campaign=RSS_seattle-news	http://q13fox.com/2016/02/26/neighbors-remember-family-killed-in-apparent-murder-suicide/	http://www.khq.com/story/31345257/the-latest-washington-gunman-had-long-criminal-record	http://www.king5.com/story/news/crime/2016/02/26/swat-responds-report-4-people-shot-belfair/80987850/	http://www.theblaze.com/stories/2016/02/27/police-tear-gas-needed-to-flush-man-who-killed-several-family-members-from-house-then-once-outside-he-killed-himself/
254	Woodbridge, Virginia	Woodbridge, Virginia	Woodbridge	Virginia	38.6697	-77.3524	1	0	1	2	2	4	On Saturday of February 27th, three officers arrived to investigate a domestic dispute call, the shooter fired a rifle from the front door of his home, striking all three. Inside the house, police found his wife dead in a bedroom.	2/27/2016	Saturday	Saturday, February 27, 2016	Ronald Hamilton	1	32	32	Male	Black American or African American	A rifle.	Rifle	0	1	0	1	Unknown	Unknown	Custody	Custody	Not applicable	No	Residential home/Neighborhood	Place of residency	The shooter's wife and three police officers	Family, Government	The officers arrived at the shooter's home in reference to a domestic dispute. The shooter and his wife had been arguing all day Saturday, but it escalated after she called 911.	Domestic dispute	Unknown	Unknown	http://www.cbsnews.com/news/army-staff-sergeant-ronald-hamilton-held-without-bond-virginia-cop-deaths/	http://patch.com/virginia/woodbridge-va/police-respond-domestic-shooting-woodbridge-report	http://www.nbcwashington.com/news/local/Prince-William-Police-Investigation-Shooting-370388531.html	http://www.nbcnews.com/news/us-news/suspect-virginia-cop-killing-identified-pentagon-staff-sergeant-ronald-hamilton-n527536	https://www.washingtonpost.com/local/public-safety/officer-fatally-shot-on-her-first-day-on-the-street-in-prince-william-county/2016/02/28/d5a92000-de22-11e5-8d98-4b3d9215ade1_story.html	http://www.insidenova.com/headlines/court-documents-ronald-hamilton-admitted-to-shooting-wife-police-officers/article_e8f89b5e-df26-11e5-9ca5-c30e6a63813e.html
255	Chelsea, Massachusetts	Chelsea, Massachusetts	Chelsea	Massachusetts	42.391764	-71.032828	1	6	0	0	1	7	The shooting happened early Sunday morning during a party in a vacant apartment. The shooter pened fire with one gun at a party of about 50 people in an vacant, three-room apartment. A 19-year-old Chelsea resident was was killed in a shooting that wounded five other teens and a 22-year-old.	3/6/2016	Sunday	Sunday, March 6, 2016	Emanuel Marrero	1	16	16	Male	Unknown	Unknown	Unknown	Unknown	Unknown	Unknown	1	Unknown	Unknown	Custody	Custody	Not applicable	No	Residential home/Neighborhood	Place of recreation	19-year-old male killed. The surviving shooting victims were three males, ages 15, 18, and 22, and three females, ages 15, 17, and 18. Six other people, including the suspect's step-brother, were taken to the hospital with gunshot injuries not considered life-threatening.	Unknown	Prosecutors didn’t reveal a motive in court. Kyes said the case is still under investigation, but he added the shooting was not gang-related.	Unknown	Unknown	Unknown	http://www.boston.com/news/2016/03/08/authorities-believe-teen-was-lone-gunman-shooting-that-killed-injured/baVl20T1mh1EPaOeF06jZN/story.html	https://www.bostonglobe.com/metro/2016/03/07/juvenile-arrested-fatal-chelsea-shooting/UjQUkg1T7MzhTKwcpb271M/story.html	http://www.whdh.com/story/31409601/16-year-old-lynn-boy-arrested-in-connection-with-deadly-chelsea-shooting	http://www.wbur.org/2016/03/07/pablo-villeda-chelsea-shooting-victim	http://www.bostonherald.com/news/local_coverage/2016/03/teens_recall_bloody_party	http://www.myfoxboston.com/news/teen-to-be-charged-with-murder-in-shooting-at-chelsea-party/150523620
256	Kansas City, Kansas	Kansas City, Kansas	Kansas City	Kansas	39.114053	-94.627464	5	0	0	0	5	5	Four people were found dead Monday night in a home in Kansas City, Kansas. A fifth man was shot to death Tuesday in Missouri. The shooter lives in a house next door to the home where four people were found shot Monday night. The shooter and the neighbors are all familiar with each other.	3/7/2016	Monday	Monday, March 7, 2016	Pablo Antonio Serrano-Vitorino	1	40	40	Male	Some other race	7.62 [AK-47]	Rifle	0	1	0	1	Unknown	Unknown	Custody	Custody	Not applicable	No	Residential home/Neighborhood	Place of residency	One of the men killed in Kansas City lived in the home where the victims were found and next to the shooter's house. The other three were friends who live in the same neighborhood. Also a man who lived in Missouri where the shooter's car was found was killed.	Social	The shooter was charged with domestic battery in June 2015 and was held in the Wyandotte County jail. He was also previously deported for being in the country illegally.	Unknown	Unknown	Unknown	http://www.cnn.com/2016/03/09/us/kansas-shootings-suspect-arrest/	http://fox40.com/2016/03/09/suspect-in-5-killings-arrested-after-manhunt/#	http://www.nbcnews.com/news/us-news/cops-arrest-quadruple-homicide-suspect-pablo-antonio-serrano-vitorino-n533951	http://heavy.com/news/2016/03/pablo-antonio-serrano-vitorino-kansas-missouri-murders-suspect-killings-photo-motive-victims-names/	http://www.cnsnews.com/news/article/latest-no-decision-1st-prosecute-man-5-deaths	http://www.latimes.com/nation/la-na-missouri-kansas-killings-20160311-story.html
257	Pittsburgh, Pennsylvania	Pittsburgh, Pennsylvania	Pittsburgh	Pennsylvania	40.440625	-79.995886	6	3	0	0	6	9	Two gunmen working as a team fatally shot five people including a pregnant woman and critically wounded two others at a backyard cookout, with one attacker using a high-velocity rifle to shoot all the victims in the head as they were driven his direction. Authorities later ruled the death of the woman’s 8-month-old fetus a homicide and raised the number of fatalities to six.	3/9/2016	Wednesday	Wednesday, March 9, 2016	Two gunmen	2	Unknown	Unknown	Male	Unknown	.40-caliber pistol, .762-caliber rifle	Multiple guns	Unknown	1	1	2	Unknown	Unknown	Escaped	Custody	Not applicable	No	Residential home/Neighborhood	Place of recreation	Four women, 8-month-old fetus, and a man were killed during the party.	Unknown	No motive for the shooting was given and police said they were still looking for two gunmen.	Unknown	Unknown	Unknown	http://www.usatoday.com/story/news/nation-now/2016/03/10/reports-4-dead-pa-mass-shooting/81569602/	http://www.wrcbtv.com/story/31433927/search-on-for-suspects-in-pa-shooting-that-left-5-dead	http://www.12news.com/news/nation-now/5-shot-dead-3-wounded-at-backyard-party-in-pa/75411969	https://www.washingtonpost.com/national/search-for-two-suspects-in-mass-shooting-in-pennsylvania/2016/03/10/3f303288-e707-11e5-b0fd-073d5930a7b7_story.html	http://www.wtae.com/news/sources-multiple-people-shot-in-wilkinsburg/38434402	http://www.wpxi.com/news/man-on-allegheny-countys-most-wanted-list-in-custody/179512810
258	Plantation, Florida	Plantation, Florida	Plantation	Florida	26.127586	-80.233104	1	4	0	0	1	5	A Spring Break party in a house packed with 400 people ended in gunfire that killed one man and wounded four others.	3/19/2016	Saturday	Saturday, March 19, 2016	The unidentified shooter escaped.	Unknown	Unknown	Unknown	Unknown	Unknown	Unknown	Unknown	Unknown	Unknown	Unknown	Unknown	Unknown	Unknown	Escaped	Escaped	Not applicable	No	Residential home/Neighborhood	Place of recreation	House party, over 400 guests	Unknown	Unknown	Unknown	Unknown	Unknown	http://www.nbcmiami.com/news/local/House-Party-Shooting-in-Plantation-Leaves-1-Dead-4-Hospitalized-372839851.html	http://www.sun-sentinel.com/local/broward/plantation/fl-plantation-fatal-shooting-20160320-story.html	http://www.local10.com/news/1-dead-4-injured-after-shooting-at-plantation-house-party
259	Louisville, Kentucky	Louisville, Kentucky	Louisville	Kentucky	38.252665	-85.758456	3	0	0	0	4	3	A former soldier who fatally shot his wife and two children and set their house on fire before killing himself suffered from post-traumatic stress disorder following a military career that included a stint in Iraq.	3/20/2016	Sunday	Sunday, March 20, 2016	Brad Hettinger	1	33	33	Male	White American or European American	Unknown	Unknown	Unknown	Unknown	Unknown	Unknown	Unknown	Unknown	Deceased	Deceased	Suicide	No	Residential home/Neighborhood	Place of residency	The shooter's wife and two children	Family	The shooter's family said, he suffered from post-traumatic stress disorder following a military career that included a stint in Iraq. Vs. A psychiatrist with University of Louisville Physicians, said the actions were so violent, they had to be attributed to more than just PTSD.	Unknown	According to the shooter's family, the Army Reserve veteran had been seeking help for complications associated with PTSD and was attending marriage counseling with his wife.	Unknown	http://www.cbsnews.com/news/4-dead-in-alleged-murder-suicide-at-kentucky-home-police-say/	http://www.kentucky.com/latest-news/article67385657.html	http://www.dailymail.co.uk/news/article-3503539/Louisville-Kentucky-father-Brad-Hettinger-SHOT-wife-Billie-Jo-two-children-setting-house-fire-taking-life-police-say.html	http://www.dailymail.co.uk/news/article-3506897/Man-accused-killing-family-suffered-PTSD.html	http://www.fox5dc.com/news/national/113645803-story	http://www.wdrb.com/story/31552323/expert-says-more-than-just-ptsd-behind-murder-suicide-that-killed-family-of-four
260	Sherman, Texas	Sherman, Texas	Sherman	Texas	33.635662	-96.60888	3	0	0	0	4	3	A man shot and killed his wife and two boys, then he turned the gun on himself.	3/21/2016	Monday	Monday, March 21, 2016	Malachi Russler	1	36	36	Male	Unknown	Unknown	Unknown	Unknown	Unknown	Unknown	Unknown	Unknown	Unknown	Deceased	Deceased	Suicide	No	Residential home/Neighborhood	Place of residency	The shooter's wife and two children	Family	The shooter's wife filed for divorce in December.	Unknown	Unknown	Unknown	http://heralddemocrat.com/news/local/spd-says-sherman-deaths-were-murder-suicide	http://www.kxii.com/home/headlines/Sherman-shooting-ruled-murder-suicide--373142761.html	http://www.kbtx.com/content/news/373259711.html
261	Lawrenceburg, Tennessee	Lawrenceburg, Tennessee	Lawrenceburg	Tennessee	35.242302	-87.334739	1	2	0	0	2	3	The man was suspected of shooting his wife and two sons on Friday morning at the family’s home. All three victims were initially shot inside the residence with a shotgun.	3/25/2016	Friday	Friday, March 25, 2016	Charles Monroe Woods	1	49	49	Male	Unknown	Shotgun	Shotgun	1	0	0	1	Unknown	Unknown	Deceased	Deceased	Suicide	No	Residential home/Neighborhood	Place of residency	The shooter's wife and two sons	Family	Unknown	Unknown	According to the extended family members, the shooter has mental illness.	Unknown	http://www.al.com/news/huntsville/index.ssf/2016/03/brothers_recovering_after_bein.html	http://www.al.com/news/huntsville/index.ssf/2016/03/1_dead_2_injured_in_lauderdale.html	http://www.timesdaily.com/news/brothers-improving-expected-to-make-full-recovery-after-being-shot/article_59877b4c-8c56-55b0-bb31-9afc46290b67.html
262	Louisburg, North Carolina	Louisburg, North Carolina	Louisburg	North Carolina	36.099039	-78.301106	3	0	0	0	3	3	Three people were killed in a shooting at a home. The shooter was on probation after being released from prison about two weeks ago. He was required to wear an ankle bracelet that monitored his whereabouts, but removed the device on Friday — the day before the shootings.	3/26/2016	Saturday	Saturday, March 26, 2016	Darius Robinson	1	1	Unknown	Male	Black American or African American	Unknown	Unknown	Unknown	Unknown	Unknown	Unknown	Unknown	Unknown	Escaped		Not applicable	No	Residential home/Neighborhood	Place of residency	Unknown	Unknown	Unknown	Robbery	Unknown	Unknown	http://wncn.com/2016/03/27/suspect-in-louisburg-triple-homicide-armed-and-dangerous/	http://abc11.com/news/3-dead-in-franklin-county-shooting-/1264257/	http://myfox8.com/2016/03/27/gov-mccrory-offering-10k-reward-in-fatal-north-carolina-shooting/	http://www.wral.com/1-dead-2-injured-in-shooting-at-louisburg-home/15601848/	http://wncn.com/2016/03/26/2-dead-1-injured-in-louisburg-shooting/
263	Richmond, Virginia	Richmond, Virginia	Richmond	Virginia	37.540725	-77.436048	1	2	0	0	2	3	A man fatally shot a Virginia state trooper at a Greyhound bus station before the gunman was killed by other troopers. The trooper had been participating with about a dozen other troopers in a training exercise at the bus station when a brief encounter with the gunman quickly turned violent. The shooter had been sitting in the restaurant at the bus station and went to his luggage near the front e…	3/31/2016	Thursday	Thursday, March 31, 2016	James Brown III	1	34	34	Male	Black American or African American	.40-caliber pistol	Handgun	0	0	1	1	0	1	Deceased	Deceased	Killed	No	Public transportation	None	A state trooper, two civilians	Government	Investigators are still trying to figure out his motive for the shooting. Relatives said the shooter 'had a lot of anger about the police'.	Unknown	Unknown	Unknown	http://wncn.com/2016/03/31/police-on-scene-of-active-shooter-situation-at-virginia-greyhound-bus-station/	http://myfox8.com/2016/04/01/richmond-shooting-dead-suspect-had-extensive-criminal-record/	http://www.nbcnews.com/news/us-news/gunman-fatal-shooting-virginia-trooper-id-d-james-brown-iii-n549176	http://abc7chicago.com/news/aurora-man-idd-as-dead-suspect-in-va-troopers-fatal-shooting/1271909/	http://www.usnews.com/news/us/articles/2016-04-01/police-bus-station-gunman-kills-trooper-others-shoot-him	http://insider.foxnews.com/2016/04/01/james-brown-iii-richmond-virginia-greyhound-bus-station-shooter	http://www.dailymail.co.uk/news/article-3518709/Police-Bus-station-gunman-kills-trooper-shoot-him.html
264	Residence in Lakeland, Florida	Lakeland, Florida	Lakeland	Florida	28.039465	-81.949804	3	1	0	0	3	4	Two men arrived at the house of a drug dealer and killed three people and critically injured one more.	1/6/2016	Wednesday	Wednesday, January 6, 2016	Andrew Joseph and Jonathan Alcegaire	2	26,35	30.5	Male	Black American or African American	Unknown	Unknown	Unknown	Unknown	Unknown	Unknown	Unknown	Unknown	Custody	Custody	Not Applicable	No	Residential home/Neighborhood	Place of business/employment	Victims were in the house of a drug dealer, when the two shooters came to rob the house. Three men shot dead. One injured.	Unknown	Drug use or drug deal, Sheriff told reporters that it appears to be a targeted hit over drugs with intentions to rob the house.	Drug use, Robbery	Unknown	Unknown	http://www.abcactionnews.com/news/region-polk/polk-county-deputies-investigate-magnolia-street-shooting-in-combee-area-of-lakeland	http://bnonews.com/news/index.php/news/id3238	http://wfla.com/2016/01/06/shooting-investigation-underway-in-lakeland/	http://www.fox13news.com/news/local-news/74497274-story	http://www.miamiherald.com/news/local/crime/article54816920.html
265	Roadside in Memphis, Tennessee	Memphis, Tennessee	Memphis	Tennessee	35.149534	-90.04898	1	3	0	0	1	4	A woman flagged down a car to help her with her car troubles at the side of the road. An 18-year-old got out to help. The two suspects got out of another car and fired on the scene.	1/7/2016	Thursday	Thursday, January 7, 2016	Unknown	2	Unknown	Unknown	Unknown	Unknown	Unknown	Unknown	Unknown	Unknown	Unknown	Unknown	Unknown	Unknown	Escaped	Escaped	Not Applicable	No	Street/Highway	None	Victims appear to be completely random. They were at the side of the road helping a stranger with her car.	Unknown	Unknown	Unknown	Unknown	Unknown	http://www.wmcactionnews5.com/story/30914037/multiple-people-shot-in-neighborhood	http://wreg.com/2016/01/08/memphis-teen-who-stopped-to-help-woman-with-car-trouble-killed-in-shooting/	http://www.cbsnews.com/news/police-good-samaritan-teen-shot-dead-in-memphis/
266	Wilmington, DE robbery	Wilmington, Delaware	Wilmington	Delaware	39.739072	-75.539788	0	4	0	0	1	4	Two men forcefully entered a house, and started shooting the people inside. One of the robbers was killed. Four other people injured.	1/11/2016	Monday	Monday, January 11, 2016	Ira Brown and Kaheel Parker	2	20,21	20.5	Male	Black American or African American	Unknown	Unknown	Unknown	Unknown	Unknown	Unknown	Unknown	Unknown	Escaped	Deceased	Killed	No	Residential home/Neighborhood	Unknown	Victims appear to be random targets in a robbery		Robbery	Robbery	Unknown	Unknown	http://delawarefreenews.org/2016/02/04/wilmington-police-arrest-2-after-fatal-home-invasion-in-browntown/	http://www.delawareonline.com/story/news/crime/2016/02/04/two-arrests-browntown-break/79840460/	http://wdel.com/story/73262-wilmington-police-charge-2-in-connection-to-violent-january-night
267	Gloucester County, VA, House Party	Ware Neck, Virginia	Ware Neck	Virginia	37.40264	-76.458559	1	3	0	0	1	4	A young woman threw a house party for her birthday. It got very crowded. The shooter came and shot four people, killing one. There is some disagreement about his relation to the rest of the people at the party	1/17/2016	Sunday	Sunday, January 17, 2016	Dijon Whitter	1	18	18	Male	Black American or African American	Unknown	Unknown	Unknown	Unknown	Unknown	Unknown	Unknown	Unknown	Custody	Custody	Not Applicable	No	Residential home/Neighborhood	Place of residency	Party goers - 18-year-old Male was killed, 15-year-old girl, and two 20-year-old males were injured	Social	Unknown	Unknown	Unknown	Unknown	http://wtkr.com/2016/01/17/on-dead-three-wounded-in-gloucester-county-shooting/	http://www.13newsnow.com/news/3-hospital-1-dead-after-shooting-gloucester-co/33070620	http://wavy.com/2016/01/17/four-shot-one-killed-in-gloucester-county/
268	Florida family murder	Crestview, Florida	Crestview	Florida	30.754181	-86.572799	3	0	0	0	3	3	A young man shot his mother, step-father, and his ex-girlfriend's boyfriend	1/23/2016	Saturday	Saturday, January 23rd, 2016	Jacob Langston	1	22	22	Male	White American or European American		Unknown	Unknown	Unknown	Unknown	Unknown	Unknown	Unknown	Custody	Custody	Not applicable	No	Residential home/Neighborhood	Place of residency	Shooter's mother, step-father, and ex-girlfriend's boyfriend	Family	Frustration at his family and ex-girlfriend's new boyfriend. There does not appear to be one motive.	Multiple motives	Unknown	Unknown	http://www.wjhg.com/home/headlines/Crestview-Police-investigate-fatal-shooting-366306591.html	http://www.progressnewspaper.org/Content/News/News/Article/Suspect-in-Florida-killings-charged-with-first-degree-murder/198/1182/191383	http://weartv.com/triple-homicide-suspect-now-charged		http://wkrg.com/2016/01/25/22-year-old-charged-with-killing-mother-step-father-exs-new-boyfriend-in-florida-shootout/
269	Los Angeles Drive-by	Los Angeles, California	Los Angeles	California	34.052234	-118.243685	2	2	0	0	2	4	Group of people was standing outside of a Liquor store on Avalon boulevard in South Los Angeles. A car drove by and fired an AK-47, killing 1 and wounding 3.	1/23/2016	Saturday	Saturday, January 23rd, 2016	Unknown	Unknown	Unknown	Unknown	Unknown	Unknown	Ak-47	Rifle	Unknown	Unknown	Unknown	Unknown	Unknown	Unknown	Escaped	Escaped	Not applicable	No	Street/Highway	Unknown	Relationship of victims to shooters in unknown	Unknown	Unknown	Unknown	Unknown	Unknown	http://losangeles.cbslocal.com/2016/01/23/4-people-shot-at-least-1-dead-in-avalon/	http://www.nbclosangeles.com/news/local/Three-People-Reported-Shot-South-LA-366330951.html		http://ktla.com/2016/02/07/quadruple-shooting-leaves-1-dead-3-wounded-in-willowbrook-shooter-at-large/			http://www.gunviolencearchive.org/incident/491312
270	Perris, CA Mexican restaurant shooting	Perris, California	Perris	California	33.782519	-117.228648	1	4	0	0	1	5	Very little is known about the case. Cops were called to a Mexican restaurant. 1 person was pronounced dead at the scene. 4 others were taken to a hospital.	1/25/2016	Monday	Monday, January 25, 2016	Unknown	Unknown	Unknown	Unknown	Male	Unknown	Unknown	Unknown	Unknown	Unknown	Unknown	Unknown	Unknown	Unknown	Escaped	Escaped	Not applicable	No	Restaurant/Cafeé	Unknown	Relationship of victims to shooters in unknown	Unknown	Unknown	Unknown	Unknown	Unknown	http://www.pe.com/articles/perris-792749-sheriff-business.html	http://patch.com/california/murrieta/one-killed-four-wounded-perris-shooting-0	http://riversidecountynewssource.org/2016/01/31/perris-update-man-sought-in-fatal-shooting-at-perris-restaurant/	http://www.inlandnewstoday.com/story.php?s=41006			http://www.gunviolencearchive.org/incident/493085
271	Chesapeake, VA Family Murder Suicide	Chesapeake, Virginia	Chesapeake	Virginia	36.768209	-76.287493	5	0	0	0	6	5	26-year-old killed his Mother, Father, Grandmother, brother, and sister before killing himself in the home of his Grandmother.	1/27/2016	Wednesday	Wednesday, January 27, 2016	Cameron Dooley	1	26	26	Male	White American or European American	handgun	handgun	0	0	1	1	0	0	Deceased	Deceased	Suicide	No	Residential home/Neighborhood	Place of Residency	All five of the victims were the shooter's family.	Family	Unknown	Unknown	Unknown	Unknown	http://wavy.com/2016/01/27/six-dead-in-chesapeake-murder-suicide/	http://www.usatoday.com/story/news/nation-now/2016/01/28/virginia-murder-suicide/79449192/	http://www.nbcbayarea.com/news/national-international/6-Family-Members-Dead-in-Apparent-Murder-Suicide-366831601.html	https://www.policeone.com/investigations/articles/69801006-Son-kills-retired-Va-cop-4-other-family-members-self-after-standoff/			http://www.gunviolencearchive.org/incident/494378
272	Caroline County, VA Family Murder Suicide	Caroline, Virginia	Caroline	Virginia	38.044556	-77.286488	1	2	0	0	2	3	42-year-old husband murders wife, shoots two young family members, then shoots himself in the head.	1/29/2016	Friday	Friday, January 29, 2016	Andre Gray	1	42	42	Male	Unknown	Unknown	Unknown	Unknown	Unknown	Unknown	Unknown	Unknown	Unknown	Deceased	Deceased	Suicide	No	Residential home/Neighborhood	Place of Residency	Shot and killed his wife. Shot and injured two young family members. Then killed himself.	Family	Domestic Dispute	Domestic Dispute	Unknown	Unknown	http://wtvr.com/2016/01/30/caroline-domestic-shooting/	http://www.nbc12.com/story/31097642/caroline-shooting-leaves-two-dead-two-injured-including-a-child	http://www.fredericksburg.com/news/crime_courts/deaths-in-caroline-shooting-ruled-homicide-suicide/article_a6b2e5a8-cb60-11e5-80a9-139c54e8b694.html	http://www.richmond.com/news/virginia/article_4a6e74ee-00d6-58fd-bde2-3f088020e9b1.html
273	Glendale, AZ House Party shooting	Glendale, Arizona	Glendale	Arizona	33.538652	-112.185987	3	5	0	0	3	8	Altercation broke out at a house party. A group of five hispanics were asked to leave. They got in a car, and as they drove away, opened fire on the house.	1/30/2016	Saturday	Saturday, January 30, 2016	Unknown	Unknown	Unknown	Unknown	Male	Unknown	Unknown	Unknown	Unknown	Unknown	Unknown	Unknown	Unknown	Unknown	Escaped	Escaped	Not applicable	Unknown	Residential home/Neighborhood		Some of the party goers may have been specific targets, but some were random victims	Social	Social Dispute	Social Dispute	Unknown	Unknown	http://www.fox10phoenix.com/news/arizona-news/83443954-story	http://www.abc15.com/news/region-west-valley/glendale/glendale-pd-three-killed-five-injured-in-house-party-shooting-police-searching-for-suspects	http://www.nbcnews.com/news/us-news/three-killed-two-injured-arizona-house-party-shooting-n507681				http://www.gunviolencearchive.org/incident/495940
[truncated: 71 more rows]
[truncated: 5 more columns]
