# Supplementary material for: Assessing the contagiousness of mass shootings with nonparametric Hawkes processes
Source: PLoS One. 2021 Mar 30;16(3):e0248437. doi: 10.1371/journal.pone.0248437 (PMC8009418; doi:10.1371/journal.pone.0248437)
Supplement: S1 Data — (ZIP) [file pone.0248437.s001.zip › mass_shooting_contagion-main/gva_data.csv]

Date	State	City_County	Address	Killed	Injured	Affected
12/31/2013	New York	Brooklyn	60 Glenmore Ave	0	6	6
12/28/2013	Alabama	Montgomery	954 Highland Ave	3	5	8
12/26/2013	Louisiana	Slidell	2144 First St	2	6	8
12/26/2013	Louisiana	Lockport	313 Tenth St	3	3	6
12/25/2013	New York	Medford	33A Cedarhurst Ave	1	3	4
12/25/2013	New Jersey	Irvington	371 Nye Ave	3	2	5
12/22/2013	Michigan	Muskegon	2300 block of W McMillan Rd	1	3	4
12/21/2013	North Carolina	Shelby	Jose Street	0	4	4
12/21/2013	New Jersey	Trenton	Jersey Street and Home Avenue	1	4	5
12/15/2013	Florida	Homestead (Florida City)	7th Avenue and 13th Terrace	1	3	4
12/15/2013	Texas	Channelview	900 block of Ashland Boulevard	0	5	5
12/14/2013	North Carolina	Statesville	167 Wallace Springs	0	4	4
12/7/2013	Delaware	Wilmington	3421 Kirkwood Hwy	0	4	4
12/1/2013	Kansas	Topeka	1629 SW Central Park	4	0	4
12/1/2013	Florida	Miami	NW 64th Street and 12th Avenue	2	2	4
11/30/2013	Michigan	Lansing	N/A	0	5	5
11/30/2013	Georgia	Valdosta	Gordon Street and North Ashley Street	0	4	4
11/29/2013	California	Fresno	Oleander and Modoc	0	4	4
11/29/2013	Indiana	Indianapolis	3400 block of East 34th Street	0	4	4
11/28/2013	New York	Rochester	St. Paul Boulevard and Andrews Street	0	4	4
11/25/2013	Minnesota	Minneapolis	1611 E Lake St	1	3	4
11/25/2013	California	Oakland	96th Avenue and Olive Street	0	7	7
11/23/2013	Oklahoma	Tulsa	Pine Street and Harvard Avenue	4	1	5
11/21/2013	Pennsylvania	Philadelphia	1400 block of N. 60th Street	0	4	4
11/20/2013	Texas	Houston	8200 block of Sunbury	3	2	5
11/15/2013	Texas	Houston	4400 block of Tiffany	1	3	4
11/11/2013	New York	Brooklyn	318 Maujer St	4	1	5
11/10/2013	Ohio	Canton	1215 Tuscarawas St W	1	3	4
11/10/2013	Arizona	Phoenix	5800 South 53rd Glen	1	3	4
11/9/2013	Texas	Cypress	7300 block of Enchanted Creek Drive	2	16	18
11/7/2013	Michigan	Detroit	Conley and 7 Mile	3	7	10
11/5/2013	Florida	Jacksonville	1100 block of Randolph	4	0	4
11/5/2013	District of Columbia	Washington	3900 block of Minnesota Ave	0	4	4
11/3/2013	California	Los Angeles	1 World Way	1	3	4
11/3/2013	California	Perris	2900 block of Perris Boulevard	0	5	5
11/2/2013	Kentucky	Radcliff	355 Shelby Avenue	1	3	4
10/29/2013	South Carolina	Bradley (Callison)	Callison Highway	5	0	5
10/27/2013	California	Vallejo	200 block of Princeton Avenue	1	6	7
10/27/2013	North Carolina	Southern Pines	115 Turner St	1	4	5
10/27/2013	California	Roseville	6th Street and Hampton	0	4	4
10/27/2013	Texas	Beaumont	500 block of Edgemore Drive	0	4	4
10/26/2013	Connecticut	New Haven	85 Saint John St	1	5	6
10/26/2013	Florida	Miami Gardens	NW 187 Street and 30 Avenue	0	4	4
10/21/2013	Pennsylvania	Pittsburgh (Homewood)	7200 block of Kelly Street	2	5	7
10/20/2013	Florida	Miami	19600 block of Southwest 168th Street	2	2	4
10/20/2013	Florida	Margate	7400 block of Santa Monica Drive	0	4	4
10/13/2013	Pennsylvania	Harrisburg	1524 Walnut St	0	8	8
10/12/2013	Oklahoma	Tulsa	12000 E 31st St	0	5	5
10/9/2013	Texas	Paris	400 block of NE 6th Street	4	0	4
10/6/2013	Arizona	Avondale	11120 W Van Buren St	0	4	4
10/6/2013	Pennsylvania	Philadelphia	54th St. and Florence Ave	1	5	6
10/5/2013	New York	Buffalo	102 Zelmer Street	0	4	4
10/5/2013	California	Fresno	3883 E. Calwa #114	1	12	13
10/2/2013	Nebraska	Omaha	North 42nd and Browne streets	0	4	4
9/29/2013	Illinois	Chicago	6000 block of South Indiana Avenue	0	4	4
9/27/2013	Ohio	Zanesville	753 Putnam Ave	0	4	4
9/25/2013	North Carolina	Haw River	1003 W. Main St	0	4	4
9/24/2013	West Virginia	Huntington	300 W 7th Ave	0	6	6
9/22/2013	Missouri	Saint Louis	3916 North Florissant Road	1	3	4
9/22/2013	Kansas	Wichita	100 block of N. Mead	1	6	7
9/22/2013	Michigan	Muskegon	149 Ottawa Ave	2	4	6
9/21/2013	Florida	Palm Beach	2600 block of Forest Hill Boulevard	0	4	4
9/20/2013	Texas	Rice	700 block of NW 0149	5	0	5
9/20/2013	California	Long Beach	6500 block of Rose Avenue	2	2	4
9/19/2013	Illinois	Chicago	1809 W 50th St	0	13	13
9/18/2013	Tennessee	Memphis	1033 Whitaker	1	4	5
9/17/2013	Florida	Kissimmee	Flying Fortress Avenue	0	5	5
9/17/2013	Nevada	Las Vegas	1300 block of Bartlett Avenue	0	4	4
9/17/2013	Michigan	Lansing	1500 block of Ottawa Street	0	4	4
9/17/2013	California	Stockton	700 block of North Airport Way	2	3	5
9/16/2013	District of Columbia	Washington Navy Yard	1336 Isaac Hull Ave	13	3	16
9/15/2013	Colorado	Colorado Springs	1609 South Nevada	0	5	5
9/15/2013	Washington	Yakima	2209 W Nob Hill Blvd	0	6	6
9/15/2013	Georgia	Snellville	4630 Anderson Livsey Lane	3	1	4
9/14/2013	North Carolina	Marion	80 Finley Road	0	4	4
9/12/2013	Tennessee	Crab Orchard	N/A	4	0	4
9/12/2013	District of Columbia	Washington	First Street and Pierce Street NW	1	3	4
9/11/2013	New York	New York	204 Varick St	0	4	4
9/10/2013	Connecticut	Bridgeport	Reservoir Ave and Grandview Ave	1	4	5
9/7/2013	Indiana	Gary	9300 block of Sunrise Boulevard	2	4	6
9/7/2013	Missouri	Saint Louis	5000 block of Durant Ave	1	3	4
9/5/2013	North Carolina	Charlotte	2500 block of Pinckney Avenue	0	4	4
8/25/2013	California	Oakland	1300 block of 104th Avenue	0	4	4
8/25/2013	Florida	Lake Butler	1050 Southeast 6th Street	4	1	5
8/25/2013	Minnesota	Minneapolis	2600 block of Cedar and 2600 block of 18th Avenue South	2	2	4
8/25/2013	South Carolina	Latta	214 Willis St	1	3	4
8/20/2013	Maryland	Baltimore	1200 block of S. Carey St	2	2	4
8/19/2013	Illinois	Chicago	1011 W. Wilson	1	4	5
8/18/2013	New Jersey	Port Norris	1600 block of North Avenue	0	4	4
8/18/2013	Ohio	Toledo	2272 Scottwood Ave	0	4	4
8/18/2013	South Carolina	Chesterfield	3217 Center Point Rd	1	4	5
8/18/2013	Illinois	Chicago	100 block of South Springfield	1	3	4
8/17/2013	California	San Francisco	1738 Telegraph Avenue	0	4	4
8/14/2013	Oklahoma	Oklahoma City	4601 SE 79	4	0	4
8/13/2013	Pennsylvania	Philadelphia	1100 block of Divinity Street	0	4	4
8/11/2013	Virginia	Portsmouth	1100 block of Mt. Vernon Ave	1	4	5
8/11/2013	New York	Brooklyn	395 East 48th Street	0	4	4
8/10/2013	Delaware	Wilmington	1200 block of Second Street	0	4	4
8/9/2013	Missouri	Saint Louis	4200 block of Kossuth Ave	2	2	4
8/7/2013	Texas	Dallas	7100 block of Long Canyon Trail	4	4	8
8/6/2013	New Jersey	Montclair	Mission Street	0	4	4
8/6/2013	Pennsylvania	Saylorsburg	1000 Ross Municipal Dr	3	4	7
8/4/2013	Missouri	Kansas City	2400 block of Park Avenue	1	3	4
8/4/2013	California	Salinas	624 Williams Road	3	4	7
8/3/2013	Michigan	Detroit	Murray Hill St	0	5	5
8/2/2013	Indiana	Indianapolis	62nd and College Ave	0	4	4
8/2/2013	New Jersey	Newark	Livingston St. and 18th Avenue	2	3	5
7/30/2013	New Mexico	Hobbs	2000 block of North Bensing Rd	0	4	4
7/29/2013	Washington	Granger	300 block of S. Outlook Rd.	0	4	4
7/28/2013	Texas	Dallas	2400 block of Royal Lane	0	4	4
7/26/2013	Florida	Hialeah	1485 W 46th St	7	0	7
7/26/2013	West Virginia	Clarksburg	743 Locust Avenue	4	0	4
7/25/2013	Michigan	Inkster	Oakwood Street	0	4	4
7/24/2013	Kansas	Topeka	221 SE Lawrence St	0	4	4
7/21/2013	New York	Brooklyn	1445 Lincoln Place	0	4	4
7/20/2013	New York	Brooklyn	Grove Street	0	5	5
7/19/2013	Connecticut	Hartford	3155 Main St	0	4	4
7/19/2013	California	Madera	Yosemite Avenue and Cleveland	0	4	4
7/17/2013	California	Oakland	3400 block of Wilson Avenue	1	3	4
7/14/2013	Kansas	Wichita	11th Street and Mead	1	4	5
7/14/2013	Michigan	Grand Rapids (Kentwood)	Farmview Ct SE	0	5	5
7/13/2013	Ohio	Campbell	Seventh Street	0	4	4
7/13/2013	District of Columbia	Washington	2700 block of Stanton Road	0	4	4
7/13/2013	Oklahoma	Oklahoma City	5405 N. Lincoln Blvd	1	3	4
7/13/2013	New Jersey	Trenton (Hamilton Township)	1100 block of Deutz Ave	1	4	5
7/12/2013	California	San Francisco	3192 16th St	1	3	4
7/12/2013	Kentucky	Greensburg	194 C Mays Rd	2	2	4
7/11/2013	North Carolina	Charlotte	6300 block of Reagan Drive	2	2	4
7/9/2013	Illinois	Rockford	600 block of Woodlawn Avenue	2	2	4
7/9/2013	Maryland	Baltimore	600 block of N. Carrollton Ave	0	4	4
7/7/2013	Florida	Pompano Beach	1600 block of Northwest 7th Lane	1	3	4
7/7/2013	California	Stockton	2600 block of Connecticut Avenue	1	4	5
7/7/2013	Illinois	Chicago	11300 block of S Forest Ave	0	5	5
7/7/2013	Mississippi	Meridian	2500 block of 5th Street	0	4	4
7/6/2013	Alabama	Florence	West Mobile Street	0	4	4
7/6/2013	New York	Brooklyn	472 Marcy Avenue	1	3	4
7/4/2013	Michigan	Pontiac	441 N Perry St	1	6	7
7/4/2013	Illinois	Chicago	6000 block of South Cottage Grove Avenue	0	4	4
7/1/2013	Texas	Fort Worth	2900 block of Pate Drive	4	0	4
6/30/2013	New York	Brooklyn	616 E. 52nd Street	0	9	9
6/30/2013	Colorado	Aurora	2300 block of Paris St	0	4	4
6/29/2013	South Carolina	North Charleston	4400 Dorchester Road; Suite 115	3	1	4
6/28/2013	Illinois	Chicago	4800 block of North Sheridan Road	0	6	6
6/27/2013	California	Three Rivers	39553-39833 Sierra Dr	2	2	4
6/25/2013	Illinois	Chicago	73rd Street and King Drive	1	4	5
6/24/2013	Missouri	Kansas City	1711 Kansas Avenue	1	3	4
6/23/2013	Virginia	Virginia Beach	4600 block of Columbus Street	1	4	5
6/23/2013	Louisiana	New Orleans	5700 block of Wickfield Drive	0	4	4
6/23/2013	Missouri	Kansas City	1917 Prospect Ave	1	8	9
6/23/2013	California	Sacramento	Sea Drift Way	1	3	4
6/23/2013	Tennessee	Chattanooga	1501 Dodds Ave	1	3	4
6/22/2013	Rhode Island	Providence	55 Curtis	0	4	4
6/22/2013	Maryland	Baltimore	700 block of N. Kenwood Avenue	1	4	5
6/21/2013	Illinois	Chicago	2900 block of North Kilpatrick Avenue	1	3	4
6/21/2013	North Carolina	Greenville	205 Greenville Blvd SW	0	5	5
6/21/2013	Virginia	Norfolk	1225 Tidewater Drive	0	6	6
6/16/2013	Illinois	Chicago	900block of East 79th Street	1	3	4
6/15/2013	Texas	Houston	9780 Bissonnet	1	3	4
6/15/2013	Tennessee	Nashville	135 Brinkhaven Ave	0	4	4
6/15/2013	Rhode Island	Providence	256 Hartford Ave	1	3	4
6/14/2013	North Carolina	High Point	2201 Little Avenue	0	5	5
6/10/2013	Illinois	Chicago	5700 block of South Sangamon Street	1	4	5
6/10/2013	Missouri	Saint Louis	4700 block of Highland Ave	0	6	6
6/9/2013	Pennsylvania	York	600 block of West Princess Street	0	4	4
6/7/2013	California	Santa Monica	2036 Yorkshire Ave	6	1	7
6/2/2013	Georgia	Lagrange	Union Street	0	7	7
6/2/2013	Virginia	Virginia Beach	4000 block of Roebling Lane	0	7	7
6/2/2013	Indiana	Indianapolis	1913 East 46th Street	0	4	4
6/1/2013	California	Vallejo	1st block of Linfield Drive	2	2	4
6/1/2013	Wisconsin	Milwaukee	4126 N Teutonia Ave	0	4	4
5/31/2013	Georgia	Atlanta	1000 block of Fair Street	0	4	4
5/29/2013	Illinois	Chicago	N/A	0	4	4
5/28/2013	Tennessee	Memphis	2850 Brewer Avenue	1	3	4
5/25/2013	Michigan	Flint	1100 block of Paterson	1	3	4
5/25/2013	Virginia	Hampton	1900 block of Coliseum Drive	1	4	5
5/24/2013	California	Bakersfield	3700 block of Columbus Street	2	2	4
5/23/2013	Tennessee	Bean Station	1034 Main Street	2	2	4
5/20/2013	Illinois	Chicago	5200 block of West Iowa Street	0	4	4
5/19/2013	Michigan	Detroit	N/A	0	4	4
5/19/2013	Tennessee	Memphis	2281 Ketchum Rd	2	2	4
5/18/2013	Virginia	Victoria	2073 Pleasant Oak Rd	0	4	4
5/16/2013	Pennsylvania	Philadelphia	2600 block of Daggett Street	0	4	4
5/15/2013	Michigan	Detroit	9000 block of Carlin	1	4	5
5/13/2013	Ohio	Cincinnati	Kings Run Road	0	4	4
5/12/2013	Louisiana	New Orleans	1400 block of Frenchmen St	0	19	19
5/12/2013	Arizona	Apache Junction	3600 block of East Apache Trail	0	5	5
5/11/2013	Indiana	Columbus	E Main Cross St	5	0	5
5/11/2013	New Jersey	Jersey City	Fremont Street	0	4	4
5/11/2013	Pennsylvania	Philadelphia	21st Street and Medary Avenue	0	4	4
5/10/2013	California	Los Angeles	1600 block of West 205th Street	3	1	4
5/6/2013	Pennsylvania	Johnstown	Horner and Messenger streets	0	4	4
5/5/2013	California	Palo Alto	Bay Road and University Avenue	0	5	5
5/4/2013	North Carolina	Smithfield	150 South Equity Drive	0	4	4
5/2/2013	New Jersey	Newark	804 S. 16th St	0	5	5
4/28/2013	Tennessee	Jackson	438 East Main Street	2	2	4
4/28/2013	Pennsylvania	Chester	Rose and Upland Street	1	3	4
4/28/2013	North Carolina	Charlotte	William Reynolds Drive	0	5	5
4/27/2013	Florida	Williston	County Road 318	1	3	4
4/25/2013	Ohio	Oberlin	500 block of West College Street	0	4	4
4/24/2013	Illinois	Manchester	East Street	6	1	7
4/22/2013	Louisiana	Harvey	2300 block of Lapalco Boulevard	0	5	5
4/22/2013	Illinois	Chicago (Englewood)	5700 block of South Lowe Avenue	0	4	4
4/21/2013	Washington	Federal Way	33300 block of 18th Lane South	5	0	5
4/18/2013	Ohio	Akron	Kimlyn Circle	4	0	4
4/14/2013	Arizona	Phoenix	12400 North 25th Avenue	2	4	6
4/14/2013	Kentucky	Lexington	750 East New Circle Rd	1	4	5
4/10/2013	California	Vallejo	1800 block of Mini Drive	0	4	4
4/9/2013	Pennsylvania	Philadelphia	Somerset Street and Lee Street	1	3	4
4/7/2013	California	Long Beach	300 block of East Home Street	1	3	4
4/7/2013	New York	New York (Manhattan)	900 Garden Way	1	3	4
4/6/2013	South Carolina	Greenwood	Tabor Street	1	4	5
3/31/2013	Washington	Auburn	2802 Auburn Way North	3	2	5
3/30/2013	California	Merced (county)	9200 block of Westside Boulevard	3	2	5
3/22/2013	New York	Brooklyn	2703 W. 33rd Street	1	3	4
3/21/2013	Missouri	Kansas City	4900 block of Brookside Blvd	1	3	4
3/21/2013	Illinois	Chicago	West 87th Street and Ashland Avenue	0	7	7
3/17/2013	Florida	Belle Glade	Northwest 16th Street and Northwest Avenue L	0	5	5
3/17/2013	California	Stockton	1800 block of East Sonora Street	2	3	5
3/16/2013	California	Galt	Dover Drive	0	7	7
3/14/2013	California	Modesto	1400 block of Western Way	0	4	4
3/13/2013	New York	Mohawk	17 W Main St	5	2	7
3/13/2013	California	Oceanside	504 Calle Montecito	2	2	4
3/11/2013	District of Columbia	Washington	1200 North Capitol St NW	0	13	13
3/10/2013	Missouri	Kansas City	9331 Hillcrest Rd	0	5	5
3/7/2013	Mississippi	Jackson	2900 block of Greenwood Avenue	2	2	4
3/5/2013	Indiana	Indianapolis	1800 block of Edinburge Square	1	3	4
3/4/2013	California	Los Banos	800 block of La Mesa Lane	1	3	4
3/3/2013	Michigan	Saginaw (county)	4030 Dixie Hwy	0	4	4
3/3/2013	Georgia	Moultrie	224 Second Street Northwest	2	2	4
3/2/2013	Louisiana	Shreveport	7000 block of Burlingame Boulevard	1	3	4
2/24/2013	Georgia	Macon	2800 block of Mercer University Drive	0	8	8
2/23/2013	California	Lancaster	43145 Business Center Parkway	0	4	4
2/22/2013	Michigan	Grand Rapids	1447 Grandville Ave. SW	0	4	4
2/21/2013	Oklahoma	Tulsa	1200 block of North 89th East Avenue	1	3	4
2/19/2013	California	Orange (county)	Katella Avenue	4	3	7
2/12/2013	Utah	Midvale	8286 Adams Street and 450 West Street	4	1	5
2/11/2013	Delaware	Wilmington	500 North King St	3	2	5
2/11/2013	California	Vallejo	800 block of Humboldt Street	1	4	5
2/9/2013	Louisiana	New Orleans	400 block of Bourbon Street	0	4	4
2/7/2013	Illinois	Chicago	2500 block of East 75th Street	0	4	4
2/3/2013	California	Yuba (county)	5800 block of Poplar Avenue	1	3	4
2/2/2013	Tennessee	Memphis	2514 Mount Moriah	0	5	5
1/26/2013	Ohio	Springfield	601 West Main Street	1	3	4
1/26/2013	District of Columbia	Washington	2403 Benning Road Northeast	0	5	5
1/26/2013	Louisiana	Charenton	1000 block of Flat Town Road	2	3	5
1/25/2013	Missouri	Saint Louis	W Florissant Ave and Riverview Blvd	1	3	4
1/23/2013	Tennessee	Chattanooga	1501 Dodds Ave	1	3	4
1/23/2013	Maryland	Baltimore	1500 block of W. Fayette St.	1	6	7
1/21/2013	California	Brentwood	1100 block of Breton Drive	0	4	4
1/21/2013	Louisiana	New Orleans	LaSalle Street and Martin Luther King Jr. Boulevard	0	5	5
1/19/2013	New Mexico	Albuquerque	2806 Long Lane	5	0	5
1/7/2013	Oklahoma	Tulsa	6000 block of South Owasso	4	0	4
1/1/2013	California	Hawthorne	13500 block of Cerise Avenue	1	3	4
1/1/2013	Pennsylvania	Mckeesport	1506 Versailles Avenue and Coursin Street	0	4	4
12/29/2014	Louisiana	New Orleans	Poydras and Bolivar	0	4	4
12/27/2014	California	Los Angeles	8800 block of South Figueroa Street	1	3	4
12/27/2014	California	Sacramento	4000 block of May Street	0	4	4
12/26/2014	Illinois	East St. Louis	2500 block of Summit Avenue	1	3	4
12/24/2014	Missouri	Saint Louis	18th and Pine	1	3	4
12/23/2014	Kentucky	Winchester	260 Oxford Drive	1	3	4
12/22/2014	Michigan	Detroit	Charlevoix and Philip	1	3	4
12/22/2014	New York	Webster	191 Lake Rd	4	2	6
12/22/2014	Illinois	Chicago	5700 block of South Green Street	0	5	5
12/21/2014	Florida	Sarasota	4034 N Washington Blvd	2	2	4
12/21/2014	Mississippi	Waynesboro	Central Avenue	1	4	5
12/21/2014	Illinois	Calumet City	600 block of Escanba	1	8	9
12/20/2014	Illinois	Rockford	3200 block of Montrose Avenue	4	0	4
12/16/2014	New Jersey	Elizabeth	Anna Street	0	4	4
12/15/2014	Pennsylvania	Lansdale	100 block of West 5th St	7	0	7
12/14/2014	Florida	Miami	1311 Northwest 2nd Avenue	1	4	5
12/13/2014	Florida	Tampa	810 E. Skagway Ave.	0	5	5
12/12/2014	Oregon	Portland	717 North Killingsworth Court	0	4	4
12/7/2014	Indiana	South Bend	16000 block of Roosevelt Road	0	4	4
12/2/2014	Missouri	Saint Louis	6000 block of Virginia Avenue	1	5	6
12/2/2014	Virginia	Newport News	6128 Jefferson Ave	0	5	5
11/30/2014	New York	Brooklyn	375 Remsen Avenue	0	4	4
11/30/2014	Tennessee	Chattanooga	2412 East 13th Street	0	5	5
11/29/2014	New Jersey	Newark	348 S Orange Ave	1	3	4
11/29/2014	Georgia	Atlanta	1600 block of Richmond Avenue	3	2	5
11/28/2014	Tennessee	Memphis	1849 East Brooks Road	0	4	4
11/27/2014	Texas	Georgetown	Pvt Rd 934	2	3	5
11/26/2014	California	San Francisco	Mission and 13th streets	0	6	6
11/23/2014	Virginia	Parksley	Parksley Road	0	4	4
11/23/2014	Colorado	Denver	Federal Boulevard and 16th Avenue	1	4	5
11/22/2014	Ohio	Cleveland	1443 E 92nd St	4	1	5
11/22/2014	South Dakota	Sisseton	Fourth Avenue	4	1	5
11/22/2014	Ohio	Springfield	Clifton Avenue and Rice Street	1	3	4
11/21/2014	Pennsylvania	Pittsburgh	600 block of Miller Avenue	0	6	6
11/19/2014	Illinois	Chicago	700 block of North St. Louis Avenue	1	3	4
11/18/2014	Nevada	North Las Vegas	Englestad Street	0	4	4
11/16/2014	Ohio	Akron	1891 E Market St	1	4	5
11/16/2014	Texas	El Paso	115 S. Durango	0	6	6
11/15/2014	Missouri	Springfield	2555 N. Glenstone	4	0	4
11/15/2014	Florida	Miami	NW 55th and 12th	1	3	4
11/8/2014	California	Pomona	499 E. Arrow Highway	0	5	5
11/7/2014	California	Compton	136th Street	0	4	4
11/7/2014	California	Los Angeles	East 126th Street and North Compton Avenue	0	4	4
11/5/2014	California	San Francisco	1100 block of Alabama Street	0	4	4
10/29/2014	Tennessee	Memphis	Yale Road and Ramill Road	0	5	5
10/26/2014	Kentucky	Cadiz	1410 Old Dover Road	4	0	4
10/24/2014	Washington	Marysville	5611 108th St NE	5	1	6
10/18/2014	New York	Queens	33-02 Queens Blvd	0	4	4
10/18/2014	South Carolina	Graniteville	192 Breezy Hill Road	1	3	4
10/18/2014	New York	Brooklyn	Lenox Road	0	4	4
10/16/2014	Michigan	Detroit	Mogul Street	1	3	4
10/14/2014	Georgia	Peachtree Corners	6505 Bannor Lane	3	2	5
10/13/2014	Georgia	Atlanta	85 Mount Zion Road	0	4	4
10/12/2014	California	Stockton	1100 block of East March Lane	3	1	4
10/12/2014	Georgia	Atlanta	Arthur Langford Jr Place	1	3	4
10/11/2014	New York	Utica	222 Bleecker Street	0	5	5
10/8/2014	Georgia	Atlanta	Auburn Avenue and Edgewood Avenue	0	4	4
10/8/2014	New York	Guilderland	1846 Western Ave	4	0	4
10/5/2014	Florida	Jacksonville	7300 block of Linda Drive	3	1	4
10/5/2014	Michigan	Detroit	East 7 Mile Road and Sherwood Street	1	5	6
10/4/2014	Tennessee	Memphis	1400 block of Gherald Street	2	2	4
10/4/2014	California	Pomona	1925 West Holt Avenue	0	4	4
9/29/2014	South Carolina	Walterboro	29 Sandy Dam Lane	1	7	8
9/29/2014	California	Fresno	2300 block of West Fountain Way	0	4	4
9/28/2014	Pennsylvania	Philadelphia	2800 block of Hope Street	0	4	4
9/28/2014	Florida	Miami	NW 7th Ave and NW 64th St	0	15	15
9/27/2014	Missouri	Saint Louis	2000 block East John Avenue	0	5	5
9/26/2014	South Carolina	Florence	650 Turner Rd	1	4	5
9/21/2014	Ohio	East Liverpool	440 First St	0	4	4
9/20/2014	Mississippi	Batesville	8297 Curtis Rd	2	2	4
9/19/2014	New York	Queens	32-14 106th St	0	4	4
9/18/2014	Florida	Bell	NW 30th Street and NW 39th Terrace	8	0	8
9/15/2014	Louisiana	New Orleans	Chef Menteur Highway and Dale Street	0	5	5
9/14/2014	Texas	Flour Bluff	229 Naval Air Station Drive	3	1	4
9/14/2014	Alaska	Anchorage	225 E Fifth	0	6	6
9/11/2014	Michigan	Detroit	14000 block of Patton	1	7	8
9/6/2014	Florida	Orlando	2015 Orange Blossom Trail	0	4	4
9/6/2014	Georgia	Macon	576 Poplar Street	0	5	5
9/4/2014	Michigan	Flint	2400 block of Martin Luther King Boulevard	0	5	5
9/3/2014	California	Los Angeles	East 27th and Stanford	0	6	6
9/2/2014	California	Highland	25000 block of Fifth Street	0	5	5
9/2/2014	Mississippi	Jackson	3622 Medgar Evers Boulevard	2	3	5
8/31/2014	California	Livermore	200 block of South Q Street	0	5	5
8/29/2014	Florida	Brooksville	820 Peach St	3	1	4
8/27/2014	Michigan	Detroit	16600 block of Edmore	1	3	4
8/24/2014	Illinois	Chicago	8300 block of South Halsted Street	1	3	4
8/24/2014	Georgia	Augusta	1013 Carrie Street	1	3	4
8/24/2014	California	San Fernando	1400 block of Celis Street	3	4	7
8/20/2014	Tennessee	Memphis	1400 block of Briarcrest Lane	0	5	5
8/18/2014	Louisiana	Saint Martinville	Main and Hyacinth streets	0	4	4
8/17/2014	New York	Queens	153-38 118th Ave	0	4	4
8/17/2014	Massachusetts	Boston	Edinboro Street	0	4	4
8/17/2014	California	East Palo Alto	Purdue Street and Georgetown Avenue	1	3	4
8/17/2014	Nevada	Las Vegas	Owens Avenue and H Street	0	4	4
8/16/2014	New Jersey	Plainfield	West 3rd Street and Monroe Avenue	1	3	4
8/16/2014	Utah	Salt Lake City	122 Pierpont Avenue	0	6	6
8/14/2014	Tennessee	Memphis	797 Pope Street	1	3	4
8/13/2014	Tennessee	Clarksville	Treeland Drive	0	4	4
8/13/2014	Louisiana	New Orleans	New Orleans and North Rocheblave streets	0	4	4
8/12/2014	New York	Buffalo	Oakmont Ave	1	3	4
8/12/2014	Georgia	Cartersville	Brent Cir	2	3	5
8/10/2014	Louisiana	New Orleans	5400 block of Burgundy St	2	5	7
8/10/2014	District of Columbia	Washington	50 block of N St SW	0	6	6
8/10/2014	Georgia	Wrightsville	2455 Idylwild Dr	0	6	6
8/10/2014	California	Moreno Valley	16300 block of Heather Glen Road	0	7	7
8/9/2014	Minnesota	Minneapolis	400 3rd Ave N	1	8	9
8/8/2014	Wisconsin	Milwaukee	3000 block of N. 28th Street	0	4	4
8/8/2014	District of Columbia	Washington	Second Street and Todd Place NE	0	4	4
8/8/2014	New Mexico	Albuquerque	3426 Vassar NE	1	3	4
8/6/2014	California	Bakersfield	1700 block of Quincy Street	3	1	4
8/4/2014	Georgia	Atlanta	1100 block of Joseph E. Boone Boulevard NW	0	5	5
8/3/2014	Virginia	Culpeper	14458 Rixeyville Rd	5	0	5
8/3/2014	Texas	Humble	3403 FM 1960	0	7	7
8/3/2014	Missouri	Saint Louis	5200 block of Thekla	0	5	5
8/3/2014	Tennessee	Columbia	East 9th Street and Bridge Street	0	5	5
8/2/2014	Texas	Dallas	5125 Wynell Street	3	1	4
8/2/2014	Massachusetts	New Bedford	Acushnet Avenue	0	7	7
8/2/2014	Pennsylvania	Pittsburgh	Penn Avenue and 29th Street	1	5	6
8/1/2014	Pennsylvania	Philadelphia	1500 block of South Etting Street	1	3	4
7/30/2014	North Carolina	Hope Mills	5109 New Moon Dr	3	4	7
7/28/2014	Pennsylvania	Philadelphia	4900 block of North Front Street	1	4	5
7/27/2014	Missouri	Saint Louis	2000 block of East John Avenue	0	5	5
7/26/2014	Arkansas	Pine Bluff	Third Ave and Redbud St	1	3	4
7/26/2014	Maine	Saco	35 Water Street	5	0	5
7/26/2014	Georgia	Sylvester	Royal Street	0	8	8
7/25/2014	Illinois	Chicago	700 S California Ave	1	6	7
7/23/2014	Pennsylvania	Braddock	700 block of Hickory St	0	4	4
7/21/2014	New Jersey	Irvington	36 Welland Avenue	0	6	6
7/21/2014	Tennessee	Memphis	300 block of Foote Park Lane	0	4	4
7/20/2014	Illinois	East Saint Louis	5103 block of Bunkum Rd	1	3	4
7/20/2014	Nevada	Las Vegas	Rancho Drive 3400 block	1	3	4
7/19/2014	Illinois	Chicago	1300 North Mason Avenue	0	4	4
7/14/2014	California	Sacramento	Fulton Avenue	1	4	5
7/13/2014	Washington	Skyway	12600 Renton Avenue South	0	5	5
7/13/2014	Connecticut	Stamford	84 West Park Place	0	5	5
7/13/2014	District of Columbia	Washington	1700 block of Lincoln Road NE	0	4	4
7/12/2014	California	Pasadena	1700 block of Summit Avenue	3	2	5
7/11/2014	Illinois	Chicago	5200 West Quincy Street	1	3	4
7/9/2014	Texas	Spring	711 Leaflet Ln	6	1	7
7/8/2014	Rhode Island	Providence	35 March Street	0	5	5
7/7/2014	Kentucky	Stopover	KY 194E	0	4	4
7/7/2014	California	San Bernardino	312 E Baseline Street	1	4	5
7/6/2014	Florida	Miami	NW 20th Ave and NW 62nd St	2	2	4
7/6/2014	Missouri	Saint Louis	4600 block of Natural Bridge Avenue	0	4	4
7/6/2014	New York	Buffalo	100 block of Erb Street	0	4	4
7/5/2014	Texas	Houston	1700 Almeda-Genoa	0	6	6
7/5/2014	Virginia	Norfolk	861 W. 36th Street	0	7	7
7/5/2014	Oregon	Portland	333 SE 122ND Ave	1	4	5
7/5/2014	Indiana	Indianapolis	Broad Ripple Avenue	0	7	7
7/5/2014	Illinois	Centreville	4700 Piggott Avenue	0	5	5
7/4/2014	Virginia	Norfolk	1722 Thurgood Street	0	5	5
7/2/2014	Pennsylvania	Chester	1400 block of West Congress Street	0	5	5
6/30/2014	Kentucky	Lexington	Scottsdale Circle	1	3	4
6/29/2014	Louisiana	New Orleans	700 block of Bourbon St	1	9	10
6/29/2014	Missouri	Saint Louis	2800 block of Dayton	0	4	4
6/29/2014	California	Los Angeles	1100 block of North Vermont Avenue	1	5	6
6/28/2014	California	Antioch	5500 Cedar Point Way	0	7	7
6/28/2014	New York	Manhattan	Fifth Avenue and West 139th Street	0	4	4
6/27/2014	California	San Diego	1600 block of Cathy Street	1	3	4
6/26/2014	Wisconsin	Milwaukee	24th and Locust	0	5	5
6/26/2014	Michigan	Detroit	Grand St	2	2	4
6/25/2014	Massachusetts	Lowell	Midland Street	0	5	5
6/24/2014	Florida	Miami	Northwest 12th Avenue and 65th Street	2	7	9
6/22/2014	California	Windsor	Windsor Avenue	1	3	4
6/21/2014	District of Columbia	Washington	Florida Avenue and U Street NW	0	4	4
6/21/2014	Tennessee	Memphis	2119 East Alcy Road	0	5	5
6/20/2014	Maryland	Seat Pleasant	6600 block of Greig Street	0	4	4
6/15/2014	Indiana	Kokomo	5100 Clinton Drive	0	4	4
6/15/2014	Illinois	Park Forest	200 Berry Street	0	4	4
6/13/2014	California	Los Angeles	8600 block of South Figueroa Street	3	1	4
6/9/2014	New Jersey	Paterson	Rosa Parks Boulevard and Godwin Avenue	0	6	6
6/8/2014	Alabama	Opp	611 Hardin Street	1	4	5
6/7/2014	South Carolina	Moncks Corner	Tish Lane	1	5	6
6/7/2014	Michigan	Oak Park	10811 W. Ten Mile Rd.	1	3	4
6/4/2014	Illinois	Chicago	4900 West West End Avenue	1	3	4
6/3/2014	Georgia	Atlanta	Auburn Avenue	1	4	5
6/2/2014	Illinois	Chicago	2660 E. 79th St	0	7	7
6/1/2014	Illinois	Chicago	West Ferdinand Street and North Lavergne Avenue	1	5	6
6/1/2014	California	Sacramento	6500 46th Street	0	4	4
5/31/2014	California	San Bernardino	800 block of West Victoria St	1	3	4
5/25/2014	Ohio	Toledo	2100 block of Joffre Avenue	1	3	4
5/24/2014	Michigan	Detroit	Strathmoor St	0	4	4
5/24/2014	South Carolina	Myrtle Beach	Ocean Boulevard near First Avenue North	3	1	4
5/23/2014	Louisiana	New Orleans	6200 block of Eads Street	1	7	8
5/23/2014	California	Goleta (Isla Vista)	840 Embarcadero Del Norte	4	8	12
5/23/2014	California	Bellflower	9541 Flower Street	2	2	4
5/21/2014	Texas	Dallas	4500 block of Village Fair Drive	1	3	4
5/18/2014	Ohio	Sandusky	1643 Cleveland Rd	0	7	7
5/17/2014	California	Coachella	84000 block of Pedro Drive	1	3	4
5/17/2014	District of Columbia	Washington	2200 block of Adams Place NE	0	5	5
5/13/2014	Georgia	Atlanta	Panther Trail and Childress Drive	0	5	5
5/12/2014	Illinois	Chicago	3400 West 24th Street	0	4	4
5/11/2014	Tennessee	Memphis	2517 Shasta	0	7	7
5/10/2014	California	Sacramento	3031 Guadalajara Way	1	6	7
5/10/2014	Georgia	Stone Mountain	1100 To Lani Farm Road	1	3	4
5/10/2014	Georgia	Decatur	Shamrock Dr	2	3	5
5/4/2014	Illinois	Chicago	500 West Erie Street	1	3	4
5/4/2014	Colorado	Wheat Ridge	12100 W 44th	0	4	4
5/3/2014	Arkansas	Jonesboro	2201 Moore Rd	4	4	8
4/30/2014	Illinois	Chicago	7200 South Phillips Avenue	0	4	4
4/29/2014	Georgia	Kennesaw	1675 Airport Road	1	6	7
4/27/2014	New York	Troy	Fourth Street	0	5	5
4/25/2014	Tennessee	Memphis	2000 Chelsea Avenue	2	3	5
4/22/2014	California	Los Angeles	6419 Brynhurst Avenue	1	3	4
4/20/2014	Illinois	Montgomery	1300 block of Jackson St	0	6	6
4/20/2014	Florida	Tampa	2902 N. 32nd St.	2	2	4
4/20/2014	Illinois	Chicago	6600 South Michigan Ave	0	5	5
4/14/2014	District of Columbia	Washington	1909 19th St SE	0	4	4
4/12/2014	Louisiana	New Orleans	2100 block of Pauger Street	1	3	4
4/11/2014	Indiana	Richmond	North 15th and H Streets	0	4	4
4/9/2014	Illinois	Rockford	300 N Sunset Ave	0	5	5
4/9/2014	Tennessee	Lookout Valley	Kellys Ferry Road and Kellys Ferry Place	3	1	4
4/7/2014	Louisiana	New Orleans	500 block of South Alexander Street	0	4	4
4/6/2014	Massachusetts	Springfield	90 Worthington St.	0	4	4
4/6/2014	Oklahoma	Oklahoma City	Northwest 29th Street and Portland Avenue	0	4	4
4/5/2014	Illinois	Chicago	4300 W Wilcox Street	1	5	6
4/5/2014	Arizona	Phoenix	5400 block of W Palm Ln	1	3	4
4/5/2014	California	Fairfield	Orchid Street	0	4	4
4/2/2014	Texas	Fort Hood	Motor Pool Road and Tank Destroyer Boulevard	4	16	20
3/30/2014	North Carolina	Charlotte	4300 Sunset Road	0	5	5
3/30/2014	Mississippi	Starkville	N/A	0	5	5
3/23/2014	Texas	Arlington	2700 Majesty Drive	1	3	4
3/23/2014	California	San Francisco	Turk and Taylor	0	7	7
3/23/2014	California	Long Beach	601 Long Beach Boulevard	1	3	4
3/21/2014	South Carolina	North Charleston	7550 Dorchester Road	0	4	4
3/16/2014	Texas	Beaumont	S 4th St	3	1	4
3/16/2014	Georgia	Waynesboro	4960 Highway 80 West	0	4	4
3/14/2014	New York	Brooklyn	S. Second and Roebling Sts	0	4	4
3/9/2014	Ohio	Fremont	531 W State St	3	1	4
3/9/2014	Texas	Austin	4900 block of West Race Avenue	0	6	6
3/8/2014	California	Richmond	1600 block of First Street	1	3	4
3/8/2014	Illinois	Chicago	4900 West Race Ave	0	6	6
3/5/2014	South Carolina	Pelzer	Law Street	3	2	5
3/1/2014	Pennsylvania	Pittsburgh	Hamilton Avenue	1	4	5
3/1/2014	Michigan	Detroit	7800 Gratiot Av.	0	4	4
2/25/2014	Virginia	Glade Spring	33325 Graceland Ln	4	1	5
2/22/2014	California	Wilmington	1200 block of W Papeete St	0	4	4
2/20/2014	Indiana	Indianapolis	3400 block of South Parker	4	0	4
2/20/2014	California	Alturas	300 W 1st St	4	2	6
2/16/2014	Florida	Orlando (Pine Hills)	4500 block of Charlene Terrace	1	6	7
2/16/2014	Texas	Dallas	2600 block of South Harwood Street	1	7	8
2/16/2014	Indiana	Fort Wayne	Lafayette Street and East Tillman Road	0	5	5
2/16/2014	Texas	Fort Worth	115 NW 25th St.	1	4	5
2/16/2014	Florida	Jacksonville	1187 S. Edgewood Ave.	1	4	5
2/15/2014	Nevada	Las Vegas	Sahara and Maryland	0	5	5
2/12/2014	Indiana	Gary	2220 block of Broadway	0	5	5
2/12/2014	California	Stockton	Constitution Park	1	3	4
2/12/2014	California	Oakland	37th and International	1	3	4
2/7/2014	Florida	Miami	Northwest 41st Street and 9th Avenue	0	5	5
2/6/2014	Louisiana	New Orleans	4600 block of Downman Road	0	4	4
2/5/2014	Illinois	Chicago	6740 N Clark St	1	3	4
2/3/2014	Indiana	Franklin	2100 block of Bridlewood Dr	3	2	5
1/27/2014	North Carolina	Rocky Mount	821 Word Plaza	0	4	4
1/27/2014	Washington	Seattle	2nd Avenue South and South Main Street	1	4	5
1/25/2014	Illinois	Chicago	S Union Ave and W 51st St	1	4	5
1/25/2014	Florida	Belle Glade	600 block of Covenant Drive	0	4	4
1/21/2014	New Jersey	Newark	Springfield Avenue	2	3	5
1/20/2014	Virginia	Manassas	8509 Rixlew Ln	0	4	4
1/16/2014	Oklahoma	Ardmore	H St NE and Martin Luther King Blvd	2	4	6
1/16/2014	Utah	Spanish Fork	37 N. 630 West	5	0	5
1/14/2014	California	Los Angeles	West 86th Street	0	4	4
1/13/2014	Michigan	Detroit	800 block of Calvert St	0	4	4
1/12/2014	Illinois	Elgin	300 block of North St	0	5	5
1/12/2014	Louisiana	Tallulah	3600 block of Highway 80 W	0	6	6
1/12/2014	Alabama	Huntsville	University Drive	0	5	5
1/11/2014	Mississippi	Jackson	3430 W. Capitol Street	0	4	4
1/5/2014	Pennsylvania	Erie	829 Parade St	1	3	4
1/3/2014	New York	Queens	Farmers Boulevard and 133rd Avenue	1	3	4
1/1/2014	Virginia	Norfolk	Rockingham Street and Berkley Avenue Extended	2	2	4
12/31/2015	Louisiana	New Orleans	1900 block of Amelia Street	0	6	6
12/27/2015	Tennessee	Jackson	North Parkway	0	4	4
12/26/2015	Pennsylvania	Philadelphia	4210 Macalester St	0	4	4
12/25/2015	Florida	Jacksonville	Franklin and Odessa	0	4	4
12/25/2015	Alabama	Mobile	785 Schillinger Rd S	0	4	4
12/21/2015	California	San Leandro	14600 block of East 14th Street	0	4	4
12/20/2015	North Carolina	Wilmington	11th and Castle Street	1	4	5
12/20/2015	Florida	North Miami Beach	NE 167th St and NE 6th Ave	0	4	4
12/19/2015	Florida	Miami (Goulds)	21630 Southwest 120th Avenue	1	4	5
12/13/2015	California	Los Angeles	5550 S. Flower Street	1	3	4
12/13/2015	California	Huntington Beach	17000 block of Keelson Lane	0	4	4
12/12/2015	Illinois	Lovejoy (Brooklyn)	307 Jefferson St	1	3	4
12/12/2015	Georgia	Savannah	Whitaker Street	0	4	4
12/11/2015	Maryland	Baltimore	5100 block of Park Heights Avenue	1	3	4
12/11/2015	Pennsylvania	Pittsburgh (Mount Oliver)	200 block of Brownsville Road	0	4	4
12/8/2015	Ohio	Cincinnati (Fairmount)	2300 block of Baltimore Avenue	1	3	4
12/6/2015	Louisiana	Raceland	Market Street	1	3	4
12/6/2015	Nebraska	Omaha	North 108th Street and Military Road	2	3	5
12/2/2015	California	San Bernardino	1365 South Waterman Ave	16	19	35
12/2/2015	Georgia	Savannah	100 block of West 33rd Street	1	3	4
11/29/2015	Illinois	Kankakee	648 E Court St	0	5	5
11/27/2015	Colorado	Colorado Springs	3480 Centennial Blvd	3	9	12
11/27/2015	California	Sacramento	7900 block of Florin Road	2	2	4
11/24/2015	South Carolina	Conway	1321 Colletta Ct	0	4	4
11/23/2015	Ohio	Columbus	90 block of S. Terrace Avenue	4	1	5
11/23/2015	Minnesota	Minneapolis	Morgan Avenue North	0	5	5
11/22/2015	Texas	Brownsville	1800 block of FM 802	0	4	4
11/22/2015	Washington	Seattle	Broadway and Pike	0	4	4
11/22/2015	New York	Newburgh	203 Broadway	0	5	5
11/22/2015	South Carolina	North Charleston	Park Circle	1	3	4
11/22/2015	Illinois	Chicago	4100 block of West Roosevelt	0	4	4
11/22/2015	Louisiana	New Orleans	1900 block of Gallier St	0	17	17
11/21/2015	Maryland	Baltimore	Stricker and School	1	3	4
11/20/2015	Pennsylvania	Pittsburgh	Prospect Drive	1	3	4
11/18/2015	California	Fresno	California Avenue and Martin Luther King Jr. Boulevard	0	5	5
11/16/2015	Alabama	Cedar Bluff	1460 County Rd 664	3	1	4
11/15/2015	Texas	Tennessee Colony	800 block of An County Rd 2217	5	0	5
11/15/2015	Pennsylvania	Philadelphia	5600 block of Blakemore St	0	4	4
11/14/2015	Pennsylvania	Johnstown	1159 Main St	0	4	4
11/13/2015	Florida	Jacksonville	1300 block of South Shirley Oaks Drive	4	1	5
11/9/2015	Indiana	Indianapolis	400 block of North Beville Ave	2	2	4
11/8/2015	Iowa	Des Moines	4397 NW 6th Drive	1	3	4
11/8/2015	Michigan	Warren	13859 8 Mile Road	0	4	4
11/7/2015	Colorado	Denver	Bayaud and Bannock	1	3	4
11/6/2015	California	Bakersfield	1000 block of Feliz Drive	0	4	4
11/3/2015	Florida	Jacksonville	Ella Street and Kings Road	2	3	5
11/2/2015	South Carolina	Pendleton	2217 Refuge Road	4	0	4
10/28/2015	Louisiana	Houma	400 block of Morgan Street	1	3	4
10/27/2015	Texas	Fort Worth	1700 block of Southcrest Drive	0	5	5
10/26/2015	Indiana	Evansville	711 E Virginia St	0	5	5
10/25/2015	Arizona	Phoenix	Seventh Street and Broadway	1	4	5
10/25/2015	District of Columbia	Washington	4300 block of Wheeler Road SE	0	5	5
10/25/2015	North Carolina	Four Oaks	2339 Stricklands Crossroads Road	0	5	5
10/24/2015	South Carolina	Bamberg	682 Dixie Ave.	0	4	4
10/22/2015	Tennessee	Nashville	3500 John A. Merritt Blvd	1	3	4
10/19/2015	Illinois	Calumet City	300 Campbell Avenue	0	6	6
10/18/2015	Louisiana	New Orleans	2600 block of Caffin Avenue	0	4	4
10/17/2015	Indiana	Elkhart	160 Easy Shopping Place	0	4	4
10/17/2015	Florida	Fort Myers	2224 First St	1	4	5
10/12/2015	Georgia	Decatur	4731 Glenwood Road	0	4	4
10/10/2015	Tennessee	Memphis	6135 Mount Moriah Road	0	6	6
10/10/2015	North Carolina	Charlotte	1900 block of West Boulevard	0	4	4
10/10/2015	Illinois	Peoria	2405 N Flora	1	3	4
10/9/2015	Arizona	Flagstaff	216 E Mountain View Dr	1	3	4
10/6/2015	Maryland	Baltimore	300 block of North Payson Street	0	5	5
10/2/2015	Maryland	Baltimore	5400 Reisterstown Road	1	4	5
10/1/2015	Oregon	Roseburg	1140 Umpqua College Rd	10	9	19
9/28/2015	Ohio	Cincinnati (Evanston)	1800 block of Hewitt Avenue	0	5	5
9/28/2015	Illinois	Chicago	300 block of West 42nd Street	3	2	5
9/28/2015	Illinois	Chicago	5300 block of South Aberdeen Street	2	3	5
9/28/2015	Ohio	Dayton	1921 Oakridge	0	4	4
9/27/2015	Georgia	Greenville	1140 Hill Haven Road	0	10	10
9/27/2015	Illinois	Chicago	5200 block of South Justine	0	4	4
9/27/2015	Missouri	Kansas City	1700 E. 18th St.	0	4	4
9/25/2015	Illinois	Danville	1300 block of May Street	0	4	4
9/24/2015	Illinois	Chicago	5100 block of South Morgan Street	0	5	5
9/23/2015	Louisiana	Shreveport	2900 block of Peach Street	0	5	5
9/23/2015	Florida	Fort Myers	Dale Street and Veronica S. Shoemaker Boulevard	0	4	4
9/23/2015	Georgia	Norcross	1300 block of Reddington Lane	1	3	4
9/20/2015	Oklahoma	Tulsa	Pine and Yale	0	6	6
9/20/2015	Pennsylvania	Philadelphia	900 Pratt St	1	3	4
9/20/2015	Illinois	Chicago	5700 block of South LaSalle	1	5	6
9/19/2015	Indiana	Indianapolis	3900 block of Graceland Avenue	1	3	4
9/17/2015	South Dakota	Geddes	36705 379th Street	6	0	6
9/17/2015	Michigan	Albion	500 block of W. Broadwell Street	0	4	4
9/15/2015	New Jersey	Newark	Irvine Turner Boulevard and West Kinney Street	0	4	4
9/13/2015	Florida	Ocala	1910 South Pine Avenue	1	5	6
9/12/2015	Louisiana	Shreveport	1500 block of Clanton Street	0	4	4
9/12/2015	New York	Rochester	36 Woodward Street	2	4	6
9/12/2015	Minnesota	Minneapolis	1st Ave. and N. 5th St.	0	6	6
9/12/2015	Minnesota	Minneapolis	1200 block of 22nd Ave. N.	1	3	4
9/11/2015	North Carolina	Charlotte	1000 North Carolina Music Factory Blvd.	0	5	5
9/10/2015	Minnesota	Excelsior (Greenwood)	Channel Drive	5	0	5
9/8/2015	Georgia	Berlin	N/A	0	4	4
9/8/2015	Illinois	Chicago	56th and Green	0	4	4
9/7/2015	Indiana	Gary	9300 block of Sunrise	2	4	6
9/7/2015	Colorado	Denver	1909 Blake Street	0	4	4
9/5/2015	North Carolina	Charlotte	6800 block of Fieldvale Place	1	3	4
9/5/2015	Florida	Daytona Beach	300 block of Pearl Street	0	4	4
9/5/2015	Nevada	Las Vegas	5000 block of Hollywood Boulevard	1	3	4
9/5/2015	Missouri	Columbia	1509 Ashley Street	0	4	4
8/30/2015	Tennessee	Memphis	3300 block of Sobota Circle	1	4	5
8/29/2015	Tennessee	Bristol	618 Henson Road	3	2	5
8/29/2015	Texas	Tyler	638 ENE Loop 323	1	3	4
8/28/2015	New York	Brooklyn	589 Flatbush Avenue	1	3	4
8/27/2015	California	Salinas	928 Blanco Circle	2	2	4
8/26/2015	Minnesota	Minneapolis (Brooklyn Center)	5000 block of Drew Avenue North	0	4	4
8/26/2015	Illinois	Chicago	3025 W. Van Buren Ave	2	2	4
8/26/2015	Florida	West Palm Beach	800 block of 19th Street	2	2	4
8/25/2015	Louisiana	New Orleans	Fern Street and Olive Street	1	3	4
8/23/2015	California	Modesto	1100 block of Kansas Avenue	1	7	8
8/22/2015	Florida	Orlando (Pine Hills)	State Road 408	0	4	4
8/22/2015	New Mexico	Roswell	302 East Reed Street	3	1	4
8/21/2015	North Carolina	Durham	2700 block of Hinson Drive	0	8	8
8/21/2015	Ohio	Cincinnati	Mathis and Prentice	2	5	7
8/20/2015	Texas	Grulla (La Grulla)	FM 2360	2	2	4
8/19/2015	New York	Rochester	500 Genesee St	3	4	7
8/16/2015	Texas	Fort Worth	3651 Sycamore School Rd	0	6	6
8/16/2015	Illinois	Chicago	5400 block of West Division Street	0	4	4
8/16/2015	South Carolina	Bennettsville	Highway 38N	0	5	5
8/15/2015	Pennsylvania	Pittsburgh	West Prospect Avenue	1	3	4
8/15/2015	California	Los Angeles	57th Street and South Normandie Avenue	0	4	4
8/15/2015	South Carolina	Orangeburg	2868 Bamberg Road	1	3	4
8/10/2015	California	Long Beach	1700 block of East 10th Street	0	4	4
8/9/2015	Mississippi	Forest	Poplar St	1	3	4
8/9/2015	Michigan	Detroit	15200 block of Hazelridge	1	3	4
8/9/2015	Missouri	Kansas City	40th Street and Pennsylvania Avenue	0	4	4
8/8/2015	North Carolina	Gastonia	4908 Greenwood Dr	2	3	5
8/8/2015	Arkansas	Blytheville	833 Anderson Street	1	11	12
8/8/2015	Texas	Houston	2211 Falling Oaks	8	0	8
8/7/2015	Vermont	Barre (Berlin)	3182 Airport Rd	4	0	4
8/6/2015	South Carolina	Columbia	1505 Garden Plaza	0	4	4
8/4/2015	Missouri	Saint Louis	2500 block of Semple	1	4	5
8/3/2015	New York	Brooklyn	98 Dwight Street	0	5	5
8/2/2015	New York	Brooklyn	Stanley Avenue and Crescent Street	0	9	9
8/2/2015	Maryland	Baltimore	2700 block of Garrison Avenue	0	7	7
8/2/2015	Illinois	Chicago	4800 block of West Kamerling Avenue	1	4	5
8/2/2015	Georgia	Savannah	Barnard Street	0	5	5
8/2/2015	Illinois	Chicago	6700 block of South Winchester Avenue	0	4	4
8/1/2015	Florida	Orlando	5801 Shenandoah Way	0	4	4
7/30/2015	Pennsylvania	Pittsburgh	Brushton Avenue	0	4	4
7/27/2015	Illinois	Rockford	900 block of Kent Street	0	5	5
7/26/2015	Missouri	Kansas City	Thompson and Colorado	2	3	5
7/26/2015	Louisiana	New Orleans	Piety and Treasure street	0	4	4
7/25/2015	Virginia	Hopewell	500 block of N. 7th Ave	0	4	4
7/24/2015	Pennsylvania	Erie	200 block of W 29th St	2	5	7
7/23/2015	Louisiana	Lafayette	3141 Johnson Street	3	9	12
7/22/2015	Missouri	Saint Louis	Fair Ave and Ashland Ave	0	6	6
7/22/2015	Georgia	Suwanee	5500 block of Old Atlanta Road	5	0	5
7/21/2015	Florida	Miami Gardens	Northwest 25th Avenue and Miami Gardens Drive	1	3	4
7/20/2015	New York	Bronx	E. 153rd St. and the Grand Concourse	0	6	6
7/19/2015	Virginia	Suffolk	100 block of North Capitol Street	0	4	4
7/19/2015	Kentucky	Louisville	2928 W Kentucky St	0	6	6
7/19/2015	North Carolina	Rocky Mount	Interstate 64 and Raliegh Street	0	4	4
7/18/2015	California	San Diego	200 block of South Bancroft Street	0	4	4
7/18/2015	California	Santa Paula	Ojai-Santa Paula Street	0	5	5
7/18/2015	Oregon	Salem	1550 Weston Ct NE	1	4	5
7/18/2015	Louisiana	Baton Rouge	300 block of Brice Street	2	2	4
7/17/2015	Illinois	Chicago	4400 block of W. Maypole	0	5	5
7/17/2015	Ohio	Cincinnati (Westwood)	3100 block of Sunshine Avenue	0	4	4
7/16/2015	Texas	Dallas	2261 Singleton Blvd	0	5	5
7/16/2015	Tennessee	Chattanooga	4051 Amnicola Hwy	6	2	8
7/15/2015	Georgia	Atlanta	500 block of Center Hill Avenue	0	5	5
7/15/2015	Maryland	Baltimore	3500 block of West Garrison Boulevard	1	3	4
7/15/2015	Ohio	Cleveland	700 block of Thornhill	0	7	7
7/15/2015	Michigan	Detroit	9200 block of Memorial	0	4	4
7/15/2015	South Carolina	Holly Hill	7050 Old State Road	4	1	5
7/14/2015	Missouri	Saint Louis	1100 block of Riverview	0	4	4
7/13/2015	California	Norwalk	11959 162nd Street	0	4	4
7/13/2015	California	Stockton	400 block of McCloud Avenue	1	4	5
7/12/2015	Illinois	River Forest	116 Lathrop Ave	2	3	5
7/12/2015	New Jersey	Jersey City	Sip and Van Wagenen avenues	0	4	4
7/7/2015	Ohio	Cleveland	East 162nd Street and Miles Avenue	1	3	4
7/7/2015	Maryland	Baltimore	900 block of West Fayette Street	3	1	4
7/5/2015	Louisiana	Shreveport	3500 block of Hearne Ave	0	6	6
7/5/2015	Indiana	Fort Wayne	1400 block of McCulloch Street	0	9	9
7/5/2015	New Jersey	East Orange	200 block of S. Clinton St	1	3	4
7/4/2015	District of Columbia	Washington	2600 Douglas Place SE	1	3	4
7/4/2015	Kentucky	Louisville	2500 block of West Broadway	0	4	4
7/4/2015	Massachusetts	Pittsfield	Dewey Avenue	1	4	5
7/4/2015	New York	Syracuse	Bellevue and Rich Street	0	4	4
7/4/2015	Texas	San Antonio	1100 block of West Avenue	0	4	4
7/2/2015	Indiana	Indianapolis	500 block of Lynn St	1	3	4
6/29/2015	Florida	Opa Locka	13450 NW 30th Ave	0	4	4
6/28/2015	Illinois	Venice	1430 Broadway	0	6	6
6/28/2015	Michigan	Detroit	Gratiot and Loretto	0	5	5
6/28/2015	Delaware	Harrington	100 block of East St	0	6	6
6/27/2015	Massachusetts	Taunton	Weir Street	1	3	4
6/27/2015	Michigan	Detroit	Stringham Court	0	4	4
6/24/2015	New York	New York (Manhattan)	2110 Madison Ave	0	4	4
6/22/2015	Pennsylvania	Philadelphia	700 block of East Hilton Street	0	7	7
6/21/2015	Pennsylvania	Pittsburgh (Wilkinsburg)	Rebecca and East Swissvale Avenue	0	4	4
6/21/2015	Kentucky	Lexington	726 Georgetown St	1	4	5
6/20/2015	Pennsylvania	Philadelphia	4100 block of Ogden St	0	10	10
6/20/2015	North Carolina	Morven	6066 Robinson Bridge Rd	0	4	4
6/20/2015	Michigan	Detroit	Dexter and Webb	1	11	12
6/19/2015	Rhode Island	Woonsocket	80 River Street	0	4	4
6/17/2015	South Carolina	Charleston	110 Calhoun Street	9	0	9
6/16/2015	Florida	Miami Gardens	600 block of Northwest 177th Street	0	4	4
6/15/2015	New York	Brooklyn	673 Flatbush Avenue	0	4	4
6/14/2015	New Jersey	Camden	2800 block of Mitchell Street	1	3	4
6/14/2015	Oklahoma	Tulsa	1800 block of North Kingston	0	4	4
6/14/2015	Missouri	Saint Louis	1400 block of North Market Street	0	4	4
6/13/2015	Georgia	Fayetteville	600 block of Highway 279	1	4	5
6/13/2015	Oklahoma	Oklahoma City	500 block of SE 69th St	0	4	4
6/13/2015	Georgia	Milledgeville	451 North Flynn Street	1	3	4
6/13/2015	New York	Bronx	2409 Creston Avenue	0	5	5
6/13/2015	Ohio	Columbus	1623 E. Hudson Street	4	1	5
6/12/2015	Florida	Allapattah	24th Avenue and 36th Street	0	4	4
6/11/2015	Connecticut	Bridgeport	468 Trumbull Ave	1	8	9
6/11/2015	Texas	Houston	3400 block of Burkett	1	3	4
6/10/2015	California	Los Angeles	South Vermont Avenue and West 88th Street	1	3	4
6/9/2015	Missouri	Saint Louis	North Market Street and North Spring Avenue	1	3	4
6/7/2015	Montana	Deer Lodge	Boulder Creek Road	5	0	5
6/6/2015	New York	Buffalo	100 block of Warren Avenue	1	4	5
6/6/2015	Illinois	Chicago	100 block of North Lorel Avenue	0	5	5
6/5/2015	Iowa	Davenport	900 block of West 3rd St	0	5	5
6/5/2015	Louisiana	New Orleans	2100 block of Governor Nicholls Street	1	3	4
6/3/2015	New York	Wyandanch	Davidson Street	3	1	4
5/31/2015	Georgia	Conyers	4669 Bell Road SE	3	2	5
5/31/2015	Ohio	Cleveland	16209 block of Laverne Avenue	3	1	4
5/31/2015	Maryland	Springdale	9222 Ardwick Ardmore Road	1	3	4
5/31/2015	Connecticut	New Haven	849 Chapel Street	0	5	5
5/30/2015	California	San Diego	4200 block of Market Street	0	4	4
5/28/2015	Nebraska	Omaha	84th and Q	0	4	4
5/28/2015	Illinois	Chicago	6200 block of South Honore Street	0	5	5
5/28/2015	Pennsylvania	Chester	2700 block of West 3rd Street	1	3	4
5/26/2015	Louisiana	New Orleans	6700 block of Tara Lane	2	2	4
5/25/2015	Illinois	Decatur	1816 N Water	1	4	5
5/24/2015	Massachusetts	Brockton	1002 Main St	0	5	5
5/24/2015	Michigan	Flint	W. 12th Street and Hammerberg Road.	0	7	7
5/24/2015	Alabama	Montgomery	Smiley Court	1	3	4
5/24/2015	Missouri	Saint Louis	2700 block of Dayton	0	4	4
5/23/2015	California	Fresno	2400 block of South 9th Street	2	2	4
5/20/2015	Maryland	Baltimore	800 block of Linwood Avenue	1	3	4
5/18/2015	Missouri	Kinloch	8000 block of School Way	0	4	4
5/18/2015	Florida	Miami	Northwest 75th Street and Northwest 16th Avenue	1	4	5
5/17/2015	Texas	Waco	4671 S Jack Kultgen Fwy	9	18	27
5/16/2015	Wisconsin	Milwaukee	28th Street and Auer Avenue	0	5	5
5/16/2015	New York	Rochester	188 Lewis Street	0	4	4
5/16/2015	Maryland	Baltimore	1700 block of North Broadway	0	5	5
5/12/2015	Arizona	Tucson	800 block of West Calle Medina Road	5	0	5
5/12/2015	Maryland	Capitol Heights	4700 block of Pard Rd	1	4	5
5/10/2015	Ohio	Cleveland	3600 block of Bosworth Rd	1	4	5
5/10/2015	New Jersey	Jersey City	Bostwick Avenue	0	4	4
5/10/2015	New Jersey	Newark	19th Avenue and South 16th Street	1	3	4
5/7/2015	Ohio	Cincinnati	2300 block of Baltimore Avenue	0	4	4
5/7/2015	Michigan	Detroit	16000 block of Cathedral Street	0	4	4
5/4/2015	New York	Buffalo	100 block of Roosevelt Avenue	1	3	4
5/3/2015	Indiana	South Bend	1600 block of South William Street	0	4	4
5/3/2015	Texas	Houston	San Jacinto at Elgin	0	6	6
5/3/2015	New York	Bronx	University Avenue	0	4	4
5/3/2015	Ohio	Dayton	2801 Germantown Street	1	6	7
5/3/2015	Wisconsin	Menasha	Friendship Trail	4	1	5
5/1/2015	Wisconsin	Milwaukee	3700 block of 37th Street	2	3	5
4/27/2015	New York	Brooklyn	1365 Flatbush Ave	2	4	6
4/27/2015	Arizona	Gila Bend	State Route 85	2	2	4
4/25/2015	New Jersey	Trenton	Wood Street	0	4	4
4/25/2015	New York	Gates	24 Hinchey Rd	1	6	7
4/21/2015	Texas	Killeen	420 Gilmer St	2	3	5
4/19/2015	Virginia	Richmond	200 block of West Hill Street	0	4	4
4/18/2015	Alabama	Montgomery	1800 block of Gibbs Court	0	5	5
4/18/2015	Pennsylvania	Williamsport	321 Pine St	0	5	5
4/18/2015	North Carolina	Lumberton	Martin Luther King Drive	1	3	4
4/18/2015	North Carolina	Charlotte	Bost Street	0	4	4
4/18/2015	New Jersey	Paterson	Rosa Parks Blvd and Godwin Ave	1	3	4
4/16/2015	Arizona	Phoenix	4300 block of East Anderson Drive	5	0	5
4/7/2015	Georgia	Rome	20 Copeland Street	1	3	4
4/5/2015	Pennsylvania	Pittsburgh	Dinwiddie Street	1	3	4
4/5/2015	Kentucky	Louisville	40th and Grand Street	1	4	5
4/5/2015	Indiana	Indianapolis	5000 block of Wildflower Court	0	5	5
4/5/2015	Michigan	Benton Harbor	1000 block of Blossom Lane	0	4	4
4/3/2015	Florida	Daytona Beach	300 block of Henry Butts Drive	0	4	4
4/2/2015	Maryland	Baltimore	1900 block of West Lanvale Street	0	5	5
3/27/2015	Florida	Panama City Beach	5312 Thomas Drive	0	7	7
3/26/2015	Texas	Amarillo	3100 block of Redwood	0	4	4
3/24/2015	Indiana	Indianapolis	3100 block of North Harding Street	4	0	4
3/23/2015	Tennessee	Clarksville	900 block of Carpenter Street	1	4	5
3/22/2015	New Mexico	Albuquerque	10140 Lomas NE	1	6	7
3/21/2015	Florida	Tampa	1802 Seventh Ave	0	4	4
3/20/2015	Oklahoma	Oklahoma City	1300 block of N Stiles Ave	0	4	4
3/20/2015	Texas	Lancaster	1500 block of Reynolds Street	1	5	6
3/18/2015	New Jersey	Newark	200 block of Clinton Place	1	3	4
3/18/2015	Arizona	Mesa	1504 West Main Street	1	5	6
3/17/2015	California	Stockton	748 N Madison St	3	4	7
3/15/2015	California	Compton	2700 block of West Alondra Boulevard	0	4	4
3/14/2015	Georgia	Atlanta	2900 block of Delmar Lane	0	5	5
3/14/2015	California	Coachella	84000 block of Bagdad Avenue	0	4	4
3/13/2015	Mississippi	Brookhaven	1097 South First St.	2	3	5
3/10/2015	Georgia	Columbus	3023 Victory Drive	0	5	5
3/9/2015	Illinois	Chicago	200 block of West 105th	1	3	4
3/8/2015	South Carolina	Seneca	Wells Highway	1	3	4
3/7/2015	Missouri	Saint Louis	3140 Olive St	0	4	4
3/4/2015	California	San Bernardino	190 block of W Club Center Dr	3	4	7
3/1/2015	Florida	Orlando	4900 block of Steyr St	0	4	4
3/1/2015	Michigan	Detroit	9855 Chalmers St	1	5	6
2/28/2015	Maryland	Baltimore	4300 block of Welbourne Road	1	3	4
2/26/2015	Missouri	Tyrone	18279 Highway H	8	1	9
2/25/2015	Texas	Houston	5022 Mallow St	3	1	4
2/23/2015	Florida	Daytona Beach	Sheridan Road	0	4	4
2/22/2015	Texas	Killeen	1706 Godman St.	4	1	5
2/22/2015	South Carolina	Charleston	4224 Dorchester Road	0	4	4
2/22/2015	Georgia	Clarkesville	281 Lower Pond Court	3	2	5
2/20/2015	California	Sacramento	1417 R Street	0	4	4
2/17/2015	Arkansas	Little Rock	7900 Scott Hamilton	1	3	4
2/15/2015	California	Long Beach	200 block of W. 14th Street	0	5	5
2/9/2015	Florida	New Port Richey	9552 Adler Street	3	1	4
2/8/2015	Tennessee	Friendship	251 Dupree Rd	0	6	6
2/7/2015	Georgia	Douglasville	3640 Willow Tree Circle	5	2	7
2/6/2015	Oklahoma	Tulsa	1219 N. Sheridan Road	1	4	5
2/5/2015	Ohio	Beachwood (Warrensville Heights)	Harvard Road	3	3	6
2/1/2015	New York	Syracuse	1217 West Fayette Street	0	6	6
2/1/2015	New York	New York (Manhattan)	3345 Broadway	1	4	5
1/31/2015	Georgia	Lagrange	113 Woodstream Trl	4	0	4
1/28/2015	Georgia	Ellenwood	1600 block of Panola Rd	1	3	4
1/26/2015	California	Stockton	1500 block of E. 9th Street	1	3	4
1/24/2015	New York	Arverne (Queens)	231-11 148th Avenue	4	1	5
1/24/2015	Nebraska	Omaha	3402 Parker St	3	5	8
1/23/2015	Massachusetts	Boston	954 Parker Street	0	6	6
1/20/2015	Tennessee	Clarksville	321 Lansinger Lane	1	3	4
1/19/2015	Texas	San Antonio	1000 block of Gibbs St.	2	5	7
1/13/2015	Illinois	Rockford	700 block of Oakley Avenue	2	2	4
1/13/2015	Virginia	Portsmouth	4100 block of Portsmouth Boulevard	0	5	5
1/11/2015	North Carolina	Hope Mills	1900 block of Gumberry Road	2	5	7
1/11/2015	Florida	Lakeland	7665 Chase Road	1	3	4
1/11/2015	California	San Jose	3840 Monterey Hwy	0	5	5
1/10/2015	Kansas	Wichita	4859 E Harry Street	2	2	4
1/9/2015	California	San Francisco	Laguna St and Page St	4	0	4
1/8/2015	Massachusetts	Boston	104 Harrishof Street	1	3	4
1/7/2015	Tennessee	Chattanooga	773 West Main Street	1	3	4
1/6/2015	Florida	Miami	1300 block of NW 62nd Street	1	3	4
1/4/2015	Virginia	Roanoke	3634 Shenandoah Ave NW	2	4	6
1/4/2015	Texas	Dallas	2000 block of Ben Hur St.	3	1	4
1/2/2015	Georgia	Savannah	500 block of W. 54th Street	1	4	5
1/1/2015	Tennessee	Memphis	Interstate 240 and Poplar Avenue	0	5	5
12/31/2016	Georgia	Lenox (El Dorado)	27 Briarwood Ct	2	2	4
12/31/2016	Texas	Houston	3704 Fannin Street	1	3	4
12/30/2016	Ohio	Mansfield	3230 Possum Run Rd	0	5	5
12/30/2016	Connecticut	Wallingford	95 S Turnpike Rd	2	3	5
12/28/2016	Georgia	Columbus	2914 10th Street	1	4	5
12/25/2016	Illinois	Chicago	8600 block of S Maryland Ave	3	4	7
12/25/2016	Alabama	Ozark	858 US-231	0	4	4
12/25/2016	New York	Mount Vernon	4 North 3rd Avenue	1	5	6
12/24/2016	North Carolina	Madison	490 K Ford Rd	0	7	7
12/24/2016	North Carolina	Wilson	2241 Banks Lane East	4	0	4
12/23/2016	Alabama	Birmingham	3813 Richard Arrington Boulevard North	1	3	4
12/23/2016	Illinois	Chicago	4900 block of W Hubbard	0	4	4
12/17/2016	Illinois	Chicago (Roseland)	100 block of W 105th St	5	0	5
12/17/2016	North Carolina	Charlotte	4115 N. Tryon Street	0	4	4
12/16/2016	Illinois	Chicago	13th and South Kedzie	0	4	4
12/16/2016	Illinois	Chicago	4300 block of South Rockwell	2	2	4
12/12/2016	California	Sacramento	4800 block of Myrtle Avenue	1	3	4
12/11/2016	New York	Brooklyn	192 Knickerbocker Ave	0	4	4
12/11/2016	Florida	Orlando (Pine Hills)	4305 N Pine Hills Rd	1	4	5
12/11/2016	Maryland	Baltimore	3916 South Hanover Street	0	5	5
12/11/2016	North Carolina	Rocky Mount	1200 block of East Highland Ave	0	4	4
12/9/2016	Texas	Channelview	15300 block of Market	4	0	4
12/9/2016	California	Fresno	842 Fresno Street	0	4	4
12/5/2016	New Mexico	Albuquerque	1532 Stagecoach Lane	4	1	5
12/3/2016	California	Los Angeles	91st Street and Western Avenue	0	6	6
12/2/2016	New Jersey	Bloomfield	3 1st Ave	0	6	6
12/1/2016	California	Clearlake Oaks	N/A	1	3	4
11/30/2016	Maryland	Baltimore	2901 Garrison Blvd	2	4	6
11/28/2016	Texas	Mission (Palmview)	1840 West Palma Vista Drive	1	3	4
11/28/2016	California	Wilmington	1067 McDonald Avenue	0	4	4
11/28/2016	California	San Pedro	300 block of West 2nd Street	0	4	4
11/27/2016	Louisiana	New Orleans	100 block of Bourbon Street	1	9	10
11/27/2016	Missouri	Kansas City	Gregory and Prospect	0	7	7
11/26/2016	Illinois	Chicago	8800 block of S Exchange Ave	1	5	6
11/25/2016	Louisiana	New Orleans	Magnolia St and Felicity St	0	4	4
11/24/2016	Kentucky	Louisville	4501 W Broadway	2	4	6
11/24/2016	New York	Albany	77 Central Ave	1	3	4
11/23/2016	Mississippi	Olive Branch	928 Cross Road	0	4	4
11/22/2016	Florida	Clewiston	1068 Harlem Academy Ave	1	4	5
11/18/2016	Illinois	Chicago	5000 block of W Wabansia	0	4	4
11/17/2016	Tennessee	Dyersburg	160 Longfellow	1	7	8
11/13/2016	Florida	Jacksonville	5105 Cleveland Rd	3	2	5
11/13/2016	Texas	San Antonio	8000 Midcrown	0	4	4
11/13/2016	California	San Diego	3800 block of Marlborough Avenue	3	2	5
11/13/2016	Florida	Orlando	Conley Street and South Ivey Lane	0	4	4
11/12/2016	California	Sacramento	8600 block of Ardith Drive	1	5	6
11/12/2016	Missouri	Kansas City	21st St and Cleveland Ave	1	3	4
11/12/2016	Connecticut	Bridgeport	2500 Park Avenue	0	5	5
11/11/2016	Texas	Houston	7705 Channelside Street	0	4	4
11/10/2016	Texas	Houston	6610 S Sam Houston Pkwy W	1	3	4
11/9/2016	Washington	Seattle	1524 3rd Ave	0	5	5
11/9/2016	Illinois	Chicago	3400 block of W Monroe	1	3	4
11/9/2016	Tennessee	Memphis	1800 block of East Brooks Road	0	4	4
11/5/2016	Florida	Fort Lauderdale (Lauderhill)	3135 West Broward Boulevard	1	3	4
11/5/2016	Texas	San Antonio	10726 Perrin Beitel Rd	0	4	4
11/5/2016	South Carolina	Myrtle Beach	803 Main St	0	5	5
11/5/2016	California	Oakland	420 14th Street	0	8	8
11/5/2016	Illinois	Chicago	4800 block of North Winthrop	0	5	5
11/4/2016	Pennsylvania	Philadelphia	5451 Springfield Ave	0	4	4
11/3/2016	Illinois	Chicago	8000 block of S Shore Dr	2	2	4
11/3/2016	New Jersey	Orange	234 Cleveland Street	2	2	4
11/2/2016	Arkansas	Little Rock	2111 Bragg Street	1	4	5
11/1/2016	Tennessee	Memphis	5200 block of Zodiac Rd	1	5	6
10/31/2016	Louisiana	Shreveport	700 Block of W 68th St	0	4	4
10/30/2016	Ohio	Toledo	742 Junction Ave	0	4	4
10/30/2016	Maryland	Capitol Heights	6862 Walker Mill Rd	3	3	6
10/30/2016	New York	New York (Manhattan)	135 Ridge Street	0	4	4
10/30/2016	New York	Newburgh	119 First Street	2	5	7
10/30/2016	Texas	San Antonio	2900 block of Aspen Meadow	0	5	5
10/29/2016	California	Los Angeles	1600 block of Century Boulevard	0	5	5
10/29/2016	Ohio	Dayton	2010 Cornell Ridge Dr	1	3	4
10/29/2016	California	Riverside	3500 block of Madison Street	0	4	4
10/28/2016	Mississippi	Jackson	200 block of Lorenz Blvd	0	6	6
10/28/2016	Florida	Miami Gardens	Northwest 173rd Terrace and 27th Avenue	0	4	4
10/27/2016	Georgia	Jackson	600 block of Moccasin Gap Road	4	0	4
10/25/2016	Ohio	Dayton	3300 block of Riverside Dr	1	3	4
10/25/2016	Virginia	Roanoke	830 Campbell Avenue Southeast	2	3	5
10/23/2016	Oklahoma	Wellston	Highway 66 and N 3310 Rd	1	5	6
10/22/2016	California	Oakland	77th and Bancroft Avenues	0	7	7
10/18/2016	California	San Francisco	325 La Grande Ave	0	4	4
10/17/2016	Illinois	Chicago (Englewood)	6700 block of South Winchester	1	4	5
10/15/2016	Alabama	Mobile	1800 block of St Stephens Road	0	5	5
10/15/2016	Illinois	Rockford	7801 East State St	1	5	6
10/15/2016	California	Los Angeles	2918 Rimpau Blvd	4	11	15
10/14/2016	Illinois	Chicago	3300 block of W Maypole Ave	1	6	7
10/13/2016	Illinois	Chicago	2700 block of West Lexington	0	4	4
10/9/2016	Michigan	Grand Rapids	1850 28th Street SE	1	8	9
10/9/2016	California	Sacramento	1696 Arden Way	1	3	4
10/8/2016	New York	Brooklyn	7301 3rd Ave	0	4	4
10/4/2016	Louisiana	New Orleans	3727 Ulloa Street	3	2	5
10/3/2016	Minnesota	Minneapolis	Fourth St and Hennepin Ave	0	4	4
10/2/2016	Texas	San Antonio	2600 South Flores Street	1	4	5
10/1/2016	Illinois	Pembroke Township	17250E Road	4	0	4
10/1/2016	California	Fresno	3200 block of East Clay Avenue	0	4	4
9/29/2016	California	San Francisco	400 block of Ellis St	1	3	4
9/26/2016	North Carolina	Winston Salem (Winston-salem)	100 block of 5 Royales Dr	0	4	4
9/26/2016	Texas	Humble	21219 Grand Linden Ct	0	4	4
9/26/2016	Texas	Houston	5450 Weslayan St	1	6	7
9/25/2016	Illinois	Champaign	300 block of E. Green St	1	3	4
9/24/2016	Maryland	Baltimore	Greenmount Ave and Preston St	0	8	8
9/23/2016	Washington	Burlington	201 Cascade Mall Dr	5	0	5
9/18/2016	Pennsylvania	Philadelphia	3001 Castor Avenue	0	4	4
9/18/2016	Pennsylvania	Pittsburgh	1700 block of Brighton Pl	0	4	4
9/18/2016	Virginia	Lynchburg	421 Rivermont Ave	1	3	4
9/17/2016	Florida	Miami	20582 SW 119th Ave	0	6	6
9/17/2016	Florida	Orlando	3918 Columbia St	1	6	7
9/17/2016	Indiana	Indianapolis	2016 West 76th Street	2	2	4
9/17/2016	District of Columbia	Washington	2600 block of Birney Place SE	2	7	9
9/16/2016	California	Los Angeles (Hollywood)	555 N Heliotrope Dr	2	2	4
9/16/2016	Pennsylvania	Philadelphia	5100 block of Sansom St	2	5	7
9/14/2016	Texas	Humble	16000 block of Saybrook	1	3	4
9/13/2016	Indiana	Fort Wayne	1723 E Wayne St	3	2	5
9/11/2016	Louisiana	New Orleans	2349 S Claiborne Ave	1	5	6
9/11/2016	Missouri	Kansas City	500 block of Westport Rd	0	6	6
9/11/2016	Michigan	Saginaw	2207 Pierce Road	0	5	5
9/11/2016	North Carolina	New Bern	1100 block of Highway 70	0	5	5
9/11/2016	Indiana	Fort Wayne	3006 Holton Avenue	3	1	4
9/11/2016	New Jersey	Jersey City	87 Van Wagenen Ave	1	3	4
9/10/2016	Florida	Miami	3451 Northwest 36 Street	1	3	4
9/8/2016	Texas	Del Valle	8330 Linden Rd	4	0	4
9/8/2016	Arkansas	Hot Springs National Park (Hot Springs)	300 block of Lacey St	1	4	5
9/5/2016	Illinois	Chicago	2700 block of W Lexington Ave	2	3	5
9/5/2016	Pennsylvania	Reading	600 block of Moss Street	0	4	4
9/4/2016	Virginia	Roanoke	1020 Orange Ave NE	1	10	11
9/3/2016	North Carolina	Wilmington	600 block of North 30th St	1	3	4
9/3/2016	Illinois	Chicago	100 block of North Seeley Avenue	0	4	4
8/30/2016	Georgia	Atlanta	400 Merritts Avenue NE	0	4	4
8/30/2016	Illinois	Chicago (Englewood)	6800 block of South Ashland	0	4	4
8/29/2016	New Jersey	Egg Harbor City	907 White Horse Pike	1	5	6
8/28/2016	Texas	Lubbock	2200 block of 17th St	0	6	6
8/28/2016	New York	Bronx	514 E 156th St	0	4	4
8/28/2016	Missouri	Saint Louis	S Grand Blvd and Montana St	2	2	4
8/28/2016	Alabama	Dadeville	512 E Columbus St	0	5	5
8/27/2016	Alabama	Bessemer (Brighton)	3810 7th Ave	1	6	7
8/27/2016	Florida	Miami	1900 block of NW 83rd Terr	2	4	6
8/25/2016	New Jersey	Bridgeton	Marion Street	0	5	5
8/21/2016	Massachusetts	Boston	Westview and Stratton Street	0	4	4
8/21/2016	Connecticut	Bridgeport	19 Plymouth St	0	13	13
8/20/2016	Connecticut	Hamden	903 Dixwell Ave	0	4	4
8/20/2016	Washington	Tacoma	900 block of Pacific Avenue	0	5	5
8/20/2016	Alabama	Citronelle	Jim Platt Road	5	0	5
8/18/2016	Connecticut	Waterbury	402 E Main Street	0	4	4
8/17/2016	California	Oakland	Mandela Parkway	0	4	4
8/14/2016	Virginia	Norfolk	1600 block of Selden Avenue	0	4	4
8/14/2016	Minnesota	Minneapolis	1717 Plymouth Ave N	0	5	5
8/13/2016	California	Los Angeles	6300 block of 11th Avenue	0	4	4
8/13/2016	Wisconsin	Milwaukee	4001 West Fond Du Lac Ave	2	2	4
8/13/2016	New York	Richmond Hill	Jamaica Ave and 105th St	0	4	4
8/13/2016	Missouri	Joplin	1800 Connecticut Ave	0	4	4
8/12/2016	Florida	Jacksonville	100 block of West 38th Street	1	3	4
8/12/2016	Texas	Dallas	10921 Estate Ln	1	3	4
8/11/2016	Pennsylvania	Philadelphia	500 block of E Ashmead St	0	4	4
8/10/2016	Illinois	Evanston	Foster Street and Jackson Avenue	0	4	4
8/10/2016	California	Sacramento	4000 Green Tree Drive	1	3	4
8/8/2016	Florida	Jacksonville	1214 Labelle St	0	7	7
8/8/2016	New Mexico	Albuquerque	341 General Marshall Street NE	2	2	4
8/7/2016	California	Los Angeles	5925 South Figueroa Street	1	3	4
8/7/2016	Colorado	Arvada	5400 block of Sheridan Boulevard	2	2	4
8/7/2016	Mississippi	Vicksburg	4460 Clay St	1	3	4
8/7/2016	Illinois	Chicago	100 block of South Springfield	0	4	4
8/6/2016	Pennsylvania	Reading (Sinking Spring)	51 Winding Brook Drive	5	0	5
8/5/2016	Michigan	Pontiac	70 block of Thorpe Street	1	3	4
8/5/2016	California	Perris	21600 block of Rider St	2	2	4
8/4/2016	Tennessee	Memphis	Ayers Street and Griffith Avenue	0	4	4
8/3/2016	Georgia	Decatur	4110 Glenwood Road	1	3	4
8/2/2016	Florida	Hollywood (West Park)	5700 block of Hallandale Beach Blvd	0	4	4
8/1/2016	Indiana	Evansville	South Bedford Avenue	0	4	4
7/31/2016	Florida	Miami	Southwest 203rd Terrace and 115th Avenue	3	1	4
7/31/2016	Texas	Austin	208 E 6th St	1	4	5
7/30/2016	Missouri	Saint Louis	5000 block of Kensington Ave	0	5	5
7/30/2016	Washington	Mukilteo	10009 Chennault Beach	3	1	4
7/30/2016	Georgia	Townsend (Eulonia)	14699 Highway 17	0	5	5
7/29/2016	Georgia	Athens	Trail Creek St	0	7	7
7/28/2016	New York	Elmira	303 College Ave	0	5	5
7/28/2016	Maryland	Baltimore	Greenmount Avenue	0	4	4
7/28/2016	Illinois	Chicago	800 block of West 50th Place	2	2	4
7/25/2016	Florida	Fort Myers	3580 Evans Ave	2	19	21
7/24/2016	Ohio	Hamilton	1555 Main St	1	7	8
7/23/2016	South Carolina	North Charleston	3630 Ashley Phosphate Road	0	4	4
7/23/2016	Ohio	Cincinnati	3400 block of Beekman St	2	2	4
7/23/2016	New York	Brooklyn	Fountain Avenue	0	4	4
7/23/2016	Texas	Bastrop	202 Childers Drive	4	1	5
7/22/2016	Illinois	Kankakee	300 block of North Wildwood Avenue	0	5	5
7/21/2016	Illinois	Chicago	4400 block of South Leamington	0	5	5
7/20/2016	California	Fresno	5100 block of E Hedges Ave	0	4	4
7/19/2016	Arkansas	West Memphis	13th Street and Tyler Avenue	0	4	4
7/17/2016	Texas	Houston	6610 Tidwell	1	3	4
7/17/2016	Michigan	Detroit	Grand River and McGraw avenue	0	4	4
7/17/2016	Louisiana	Baton Rouge	9611 Airline Hwy	4	3	7
7/16/2016	Texas	Dallas	6300 block of Benavides Drive	0	5	5
7/16/2016	Ohio	Cleveland	5000 block of Euclid Avenue	0	5	5
7/16/2016	California	Bakersfield	621 Stephens Dr	1	14	15
7/16/2016	California	San Bernardino	1200 block of West 25th Street	0	4	4
7/16/2016	Tennessee	Clarksville	1348 College Street	0	6	6
7/15/2016	Washington	Woodland	4006 NW 417th Street	3	1	4
7/14/2016	Texas	Crosby	400 block of Pecan Avenue	3	1	4
7/14/2016	California	Oakland	1600 block of 7th Street	0	4	4
7/14/2016	Ohio	Akron	900 block of Moeller Avenue	1	3	4
7/13/2016	Georgia	Warner Robins	105 Magnolia Avenue	0	5	5
7/13/2016	Missouri	Saint Louis	3000 block of Miami St	2	2	4
7/11/2016	Maryland	Baltimore	1800 block of W. North Avenue	0	5	5
7/11/2016	Michigan	Jackson	500 block of Summit Avenue	0	4	4
7/11/2016	Michigan	Saint Joseph	811 Port St	3	2	5
7/11/2016	District of Columbia	Washington	5100 block of Call Pl., SE	0	4	4
7/7/2016	Louisiana	Baton Rouge	2136 North Lobdell Avenue	0	4	4
7/7/2016	Texas	Dallas	800 Main St	5	9	14
7/7/2016	Tennessee	Bristol	536 Volunteer Pkwy	1	4	5
7/5/2016	California	Los Angeles	56th Street and Naomi Avenue	0	4	4
7/4/2016	New York	Brooklyn	419 Chauncey St	0	7	7
7/4/2016	Texas	Houston	1312 Robin	3	2	5
7/4/2016	Pennsylvania	Pittsburgh	Seventh Ave and Liberty Ave	0	4	4
7/4/2016	Illinois	Chicago (Englewood)	5500 block of South Hermitage Avenue	0	4	4
7/4/2016	Ohio	Cleveland	1400 block of W. 107 Street	0	4	4
7/4/2016	Arizona	Phoenix	4000 block of West Southern Avenue	2	6	8
7/3/2016	Louisiana	Monroe	401 Lea Joyner Memorial Expy	2	3	5
7/3/2016	Tennessee	Chattanooga	2300 block of Daisy Street	0	4	4
6/30/2016	Illinois	Chicago	9500 block of South Loomis Street	1	4	5
6/29/2016	Nevada	Las Vegas	6100 block of West Lake Mead Boulevard	5	0	5
6/28/2016	California	Los Angeles	13800 block of S Avalon Boulevard	1	3	4
6/28/2016	Illinois	Chicago	1600 block of South Christiana	0	4	4
6/27/2016	Oregon	Woodburn	13436 Killiam Loop NE	3	1	4
6/26/2016	South Carolina	Bennettsville	Highway 38 N	0	4	4
6/26/2016	North Carolina	Charlotte	2240 Camp Greene St	0	5	5
6/26/2016	Georgia	Atlanta	1500 block of Moreland Avenue SE	1	4	5
6/26/2016	Texas	Houston	6000 block of Elm Street	1	3	4
6/26/2016	Texas	Corpus Christi	Baldwin Blvd and Lamar	0	4	4
6/25/2016	Texas	Fort Worth	2466 East Lancaster Avenue	2	5	7
6/25/2016	Virginia	Norfolk	700 block of Craig Street	0	4	4
6/25/2016	Illinois	Chicago	1400 block of W. 114th Place	0	4	4
6/24/2016	Kansas	Kansas City	N. 3rd and Walker	0	4	4
6/24/2016	Connecticut	Hartford	Brook and Winter Street	0	5	5
6/24/2016	Maryland	District Heights	3100 block of Orleans Ave	3	2	5
6/22/2016	Georgia	Stone Mountain	Lancashire Cir and Central Dr	1	3	4
6/22/2016	Washington	Olympia	500 block of Dutterow Road SE	3	1	4
6/22/2016	Illinois	Chicago	3100 block of West Warren	0	4	4
6/21/2016	New Jersey	Willingboro	Mosshill Lane	0	4	4
6/21/2016	Kentucky	Louisville	2802 Rodman Street	2	2	4
6/19/2016	Virginia	Roanoke	2328 Melrose Avenue	0	4	4
6/18/2016	Virginia	Exmore	Fredrick Douglas Road	1	3	4
6/18/2016	Georgia	Waycross	2625 Arnold Ct	2	2	4
6/18/2016	Illinois	Chicago	East 79th Street and South Escanaba Avenue	0	4	4
6/14/2016	Delaware	Wilmington	South Van Buren and Elm streets	0	4	4
6/14/2016	California	Oakland	1301 Franklin Street	1	3	4
6/13/2016	California	Fresno	East El Monte Way and Recreation Avenue	0	4	4
6/13/2016	New York	Brooklyn	Avenue D and E. 57th	0	5	5
6/13/2016	Illinois	Chicago	3200 block of West Congress	0	5	5
6/12/2016	Florida	Orlando	1912 S Orange Ave	50	53	103
6/11/2016	New Mexico	Roswell	2300 block of Davis Ave	5	0	5
6/11/2016	Minnesota	Webster	4000 block of Elmore Avenue	0	4	4
6/11/2016	North Carolina	Charlotte	4000 block of Collegiate Avenue	1	3	4
6/11/2016	California	Stockton	Alvarado Avenue	1	3	4
6/11/2016	California	Panorama City	8500 block of Cedros Avenue	3	2	5
6/9/2016	Florida	Fort Walton Beach	Landview Drive	0	4	4
6/8/2016	District of Columbia	Washington	1300 North Capitol St NW	0	4	4
6/8/2016	Massachusetts	Boston	66 Washington St	1	3	4
6/6/2016	California	Visalia	33 60 South Fairway Street	0	4	4
6/5/2016	Arizona	Phoenix	8152 N Black Canyon Hwy	2	4	6
6/5/2016	Minnesota	Minneapolis	8th and Humboldt Avenue N.	0	4	4
6/5/2016	Florida	Cape Coral	2600 block of Skyline Boulevard S	3	3	6
6/5/2016	New York	Brooklyn	Mermaid Ave and 16th St.	0	4	4
6/4/2016	Colorado	Denver	3600 block of Hudson Street	3	1	4
5/31/2016	Illinois	Chicago	3300 block of West Huron Street	0	4	4
5/31/2016	Indiana	Fort Wayne	6600 block of Pawawna Drive	0	4	4
5/30/2016	Maryland	Baltimore	500 block of East 43rd Street	0	5	5
5/30/2016	California	Sacramento	3900 block of 44th	0	5	5
5/29/2016	Nevada	Las Vegas	200 block of N 3rd St	0	4	4
5/29/2016	New Jersey	Trenton	600 block of Martin Luther King Jr. Boulevard	0	6	6
5/29/2016	Indiana	Indianapolis	300 block of South Meridian Street	0	4	4
5/29/2016	Texas	Houston	13210 Memorial Dr	2	6	8
5/23/2016	New Jersey	Newark	102 Isabella Avenue	0	5	5
5/22/2016	Louisiana	New Orleans	8639 Apple St	0	4	4
5/22/2016	California	Stockton	Poplar and Sutter Streets	1	3	4
5/22/2016	Tennessee	Nashville	100 block of Rains Avenue	0	4	4
5/21/2016	Georgia	Jackson	Levi Barnes Road	1	3	4
5/18/2016	Indiana	Indianapolis	34th Street and North Keystone Avenue	0	4	4
5/17/2016	South Carolina	Ravenel	5360 Savannah Highway	3	1	4
5/15/2016	Georgia	Moultrie	Rossman Dairy Road	5	0	5
5/15/2016	Indiana	Evansville	420 North Garvin Street	0	4	4
5/14/2016	Georgia	Atlanta	Cordova and Peoples Street	0	5	5
5/14/2016	West Virginia	Charleston	2337 Washington St W	1	3	4
5/11/2016	Alabama	Birmingham	1400 block of 21st St N	1	4	5
5/11/2016	Illinois	Chicago	7100 block of South State Street	0	5	5
5/8/2016	Texas	Austin	8600 block of North Lamar	1	3	4
5/6/2016	Michigan	Detroit	12300 block of Gratiot	1	4	5
5/6/2016	Alabama	Montgomery	1300 block of Clay Street	1	3	4
5/6/2016	Maryland	Bethesda	7101 Democracy Blvd	3	3	6
5/5/2016	Louisiana	Shreveport	300 block of North Thomas Drive	2	6	8
5/5/2016	Florida	Miami	2108 NW 19th Terrace	1	3	4
5/4/2016	Minnesota	Minneapolis	16th Avenue North and Newton Avenue North	1	7	8
5/1/2016	Tennessee	Murfreesboro	1955 Old Castle Drive	0	5	5
4/29/2016	Missouri	Saint Louis (Ferguson)	400 block of N Dade Ave	0	4	4
4/29/2016	California	Oakland	3200 block of San Pablo Avenue	0	5	5
4/27/2016	Louisiana	Baton Rouge	4300 Block of Kerrit Dr	2	2	4
4/27/2016	Mississippi	Kilmichael	Pecan Drive	3	1	4
4/26/2016	Maryland	District Heights (Forestville)	6500 block of Hil-Mar Drive	1	4	5
4/25/2016	Tennessee	Nashville	400 Charlotte Avenue	0	4	4
4/25/2016	Florida	Miami	1506 Northwest 70th Street	0	5	5
4/24/2016	Virginia	Halifax	1055 L P Bailey Memorial Hwy	0	5	5
4/24/2016	Illinois	Chicago (Englewood)	2000 block of West 68th Place	2	3	5
4/24/2016	Colorado	Denver	1400 block of 14th Street	0	4	4
4/23/2016	Nevada	Las Vegas	1650 South Hollywood Boulevard	1	3	4
4/23/2016	Alabama	Auburn	1200 block of Lee Road 83	3	1	4
4/23/2016	New York	New York (Manhattan)	West 141st Street and Edgecombe Avenue	0	4	4
4/23/2016	Kansas	Topeka	3732 SW Topeka Blvd	1	4	5
4/22/2016	Ohio	Piketon	4077 Union Hill Rd	8	0	8
4/22/2016	Georgia	Appling	3162 Johnson Drive	6	0	6
4/21/2016	Maryland	Baltimore	4800 block of Frankford Avenue	0	4	4
4/19/2016	Alabama	Blountsville	81551 US Highway 278	1	4	5
4/19/2016	Illinois	Chicago	2700 block of West 53rd Street	1	3	4
4/19/2016	Illinois	Chicago	1400 block of West 84th Street	1	4	5
4/18/2016	California	Long Beach	1200 block of E. 17th Street	1	3	4
4/17/2016	Pennsylvania	Philadelphia	600 block of Westmoreland Street	3	1	4
4/17/2016	South Carolina	Pelzer	200 block of Eastview Road	1	3	4
4/17/2016	Texas	Edinburg	5021 W St Hwy 107	1	6	7
4/16/2016	Michigan	Detroit	9500 block of Oakland	1	4	5
4/16/2016	Florida	Orlando	1100 block of Conley Street	2	4	6
4/16/2016	Alabama	Enterprise	Baxter Street	0	4	4
4/10/2016	Wisconsin	Milwaukee	76th and Sheridan	1	3	4
4/10/2016	California	Los Angeles	84th Street and Towne Avenue	0	4	4
4/9/2016	Tennessee	Memphis	Mt Moriah Road and Ridgeway Road	0	4	4
4/9/2016	Alabama	Anniston	West 15th Street and Crawford Avenue	0	4	4
4/9/2016	New Mexico	Albuquerque	2600 block of Mesa Drive SE	0	4	4
4/7/2016	Illinois	Chicago	2200 block of East 70th Place	0	4	4
3/31/2016	Illinois	Chicago (Englewood)	6800 block of South Throop	0	4	4
3/25/2016	Illinois	Chicago	4500 block of West West End Avenue	0	4	4
3/25/2016	Colorado	Denver	8501 E. Alameda Avenue	0	4	4
3/21/2016	Illinois	Chicago	5700 block of West Washington Boulevard	0	4	4
3/19/2016	Florida	Plantation	12050 NW 4th Court	1	4	5
3/19/2016	Alabama	Wetumpka	South Shelby Street	2	2	4
3/15/2016	Georgia	Atlanta	Donald Lee Hollowell Drive	0	5	5
3/13/2016	Florida	Fort Myers	50 South Road	0	4	4
3/12/2016	Oregon	Portland	16126 S.E. Stark St.	0	4	4
3/12/2016	California	Oakland	Interstate 880	0	4	4
3/11/2016	Michigan	Detroit	2600 block of Hazelwood	2	2	4
3/11/2016	New Jersey	Trenton	Oliver Avenue	0	5	5
3/9/2016	Pennsylvania	Pittsburgh	1304 Franklin Ave	5	3	8
3/8/2016	Texas	San Antonio	Sherman St	2	3	5
3/7/2016	Louisiana	Lafayette	800 block of Martin Luther King Jr. Drive	0	4	4
3/7/2016	Kansas	Kansas City	3000 block of South 36th Street	5	0	5
3/6/2016	Massachusetts	Chelsea	120 Washington Avenue	1	6	7
3/6/2016	Georgia	Roswell	890 Atlanta St	0	4	4
3/6/2016	California	Compton	900 block of West Victoria Street	1	8	9
3/5/2016	Kansas	Wichita	116 North Mead	0	4	4
3/4/2016	Ohio	Columbus	900 E 5th Ave	1	3	4
2/28/2016	Michigan	Detroit	8800 block of Livernois	0	5	5
2/28/2016	California	Riverside (Jurupa Valley)	5500 block of Etiwanda Avenue	1	3	4
2/27/2016	Virginia	Woodbridge (Lake Ridge)	13051 Lashmere Ct	2	2	4
2/26/2016	Washington	Belfair	300 block of Horseshoe Rd	5	0	5
2/25/2016	Kansas	Hesston	200 S Ridge Rd	4	14	18
2/23/2016	Arizona	Glendale	4812 West Sunnyside Ave	5	0	5
2/23/2016	Florida	Daytona Beach	1042 Sheridan Road	0	4	4
2/21/2016	Texas	Houston	5100 block of Idaho Street	0	5	5
2/21/2016	Missouri	Hazelwood	7217 N Lindbergh Blvd	1	3	4
2/20/2016	Florida	Tampa	2810 E. Bearss Ave	1	3	4
2/20/2016	Michigan	Kalamazoo	5581 Cracker Barrel Blvd	6	2	8
2/20/2016	Alabama	Bessemer	200 block of Elm Street	1	3	4
2/20/2016	Florida	Orlando	446 S Parramore Ave	0	4	4
2/20/2016	Mississippi	Iuka	231 Co Rd 201	2	3	5
2/19/2016	Missouri	Edgerton	4100 block of Buena Vista Road	4	0	4
2/19/2016	California	Vallejo	509 Porter Street	1	3	4
2/14/2016	Texas	Houston	8449 Gulf Freeway	1	3	4
2/14/2016	Alabama	Eutaw (Union)	Earnest Friday Road	0	5	5
2/13/2016	Louisiana	Marrero	5425 Lapalco Boulevard	0	4	4
2/7/2016	Mississippi	Pass Christian	Davis Avenue	2	4	6
2/7/2016	Florida	Orlando	7432 Universal Blvd	2	10	12
2/7/2016	New York	Rochester	547 State St	1	7	8
2/7/2016	Illinois	Chicago (Englewood)	6500 block of South Green Street	0	4	4
2/6/2016	California	Los Angeles	12800 block of Cook Street	1	3	4
2/6/2016	Florida	Apopka	10th Street	0	4	4
2/6/2016	Florida	Tampa	8123 N Nebraska Ave	2	6	8
2/3/2016	District of Columbia	Washington	1500 block of Butler St. SE	0	4	4
1/30/2016	Arizona	Glendale	67th and Missouri Avenue	3	5	8
1/27/2016	Virginia	Chesapeake	1401 N. George Washington Hwy	6	0	6
1/26/2016	Washington	Seattle	Airport Way S. and S. Atlantic St.	2	3	5
1/25/2016	California	Perris	140 S. D Street	1	4	5
1/23/2016	California	Los Angeles	8105 Avalon Blvd	2	2	4
1/17/2016	Virginia	Ware Neck (Gloucester Courthouse)	Ditchley Road and Gill Lane	1	3	4
1/11/2016	Delaware	Wilmington	900 block of Brown Street	1	4	5
1/8/2016	District of Columbia	Washington	1700 E Capitol St NE	0	4	4
1/8/2016	Illinois	Chicago	1500 block of South Kedzie	1	4	5
1/7/2016	Tennessee	Memphis	3800 block of Kerwood Avenue	1	3	4
1/6/2016	Florida	Lakeland	2312 East Magnolia Street	3	1	4
12/31/2017	Colorado	Littleton (Highlands Ranch)	3404 E County Line Rd	2	6	8
12/31/2017	Illinois	Chicago	2335 Howard St	0	4	4
12/31/2017	New Jersey	Long Branch	635 Wall St	4	0	4
12/27/2017	Nevada	Las Vegas	3750 E Bonanza Rd	2	2	4
12/26/2017	Florida	Miami	NW 18th Ave and 86th Ter	0	5	5
12/24/2017	Mississippi	Vicksburg	1111 Mulberry Street	0	5	5
12/24/2017	Alabama	Troy	100 block of Chapman St	1	4	5
12/23/2017	Louisiana	Eunice	100 block of City Avenue	1	3	4
12/23/2017	Alabama	Birmingham	3rd Ave N and 9th St N	0	4	4
12/21/2017	Pennsylvania	Philadelphia	6600 block of Dorel St	1	3	4
12/21/2017	Louisiana	Lafayette	1500 block of N University Avenue	0	4	4
12/16/2017	Mississippi	Mc Cool (Mccool)	Ferguson Rd	0	4	4
12/15/2017	California	Pacoima	13041 Jouett Street	0	5	5
12/13/2017	Ohio	Columbus	200 block of E Barthman Ave	1	3	4
12/12/2017	Kentucky	Louisville	17th and Gallagher Streets	0	4	4
12/12/2017	Texas	Garland	1301 Rivercrest Ln	0	4	4
12/9/2017	Massachusetts	Boston	Proctor St	0	4	4
12/6/2017	Illinois	Chicago	4620 N Broadway	0	4	4
12/4/2017	Pennsylvania	Pittsburgh	7200 block of Everton St	2	2	4
12/3/2017	Tennessee	Memphis	656 Marshall Ave	1	3	4
12/2/2017	Michigan	Detroit	5200 Woodward Avenue	0	4	4
11/30/2017	Michigan	Detroit	11000 block of Gunston	1	4	5
11/24/2017	Mississippi	Brookhaven	119 Martin Street	1	6	7
11/24/2017	Ohio	Cleveland	11618 Buckeye Rd	1	5	6
11/18/2017	Minnesota	Minneapolis	3600 block of Emerson Avenue North	0	4	4
11/17/2017	Louisiana	New Iberia	900 Block of Mississippi St	0	4	4
11/16/2017	Georgia	Columbus	1400 block of 15th Street	0	7	7
11/14/2017	California	Richmond	900 Block of View Dr	2	2	4
11/14/2017	California	Corning	17357 Stagecoach Rd	6	12	18
11/12/2017	Indiana	Gary	4601 Melton Rd	0	7	7
11/12/2017	California	Fresno	S Calvin Ave	0	5	5
11/12/2017	Georgia	Atlanta	50 Lower Alabama St	2	2	4
11/11/2017	Texas	Dallas	2532 Martin Luther King Jr Blvd	1	3	4
11/11/2017	Louisiana	New Orleans	Forstall Street and Burgundy Street	1	5	6
11/11/2017	North Carolina	Fayetteville	2835 Bragg Blvd	1	5	6
11/10/2017	Ohio	Dayton (Trotwood)	193 Olive Rd	0	4	4
11/9/2017	Pennsylvania	Philadelphia	1800 block of Ringgold	0	4	4
11/5/2017	Texas	Sutherland Springs	216 4th St	27	20	47
11/4/2017	Texas	Austin	N Lamar Blvd and Masterson Pass	0	4	4
11/4/2017	Ohio	Youngstown	2810 Market St	0	4	4
11/4/2017	California	Santa Monica	1515 Ocean Avenue	1	3	4
11/3/2017	Minnesota	Minneapolis	10th Ave S and E 24th St	0	4	4
11/3/2017	California	Gardena	E 163rd St and S Main St	0	4	4
11/3/2017	New York	Buffalo	147 Roosevelt Ave	0	4	4
11/3/2017	Louisiana	Lacombe	27600 block of Mirmar Street	1	4	5
10/29/2017	Texas	Austin	5500 block of Ave F	1	3	4
10/28/2017	Ohio	Toledo	1327 N Huron St	0	4	4
10/28/2017	Virginia	Petersburg	N Sycamore St and Franklin	1	3	4
10/27/2017	Kentucky	Louisville	1716 Prentice St	0	6	6
10/27/2017	California	San Francisco	1100 block of Fillmore	0	4	4
10/23/2017	California	Clearlake Oaks	13000 block of Anchor Village	2	3	5
10/22/2017	Connecticut	Hartford	Wethersfield Avenue and Elliott Street	0	4	4
10/22/2017	Alabama	Lanett	1606 19th St Sw	2	7	9
10/21/2017	Florida	Jacksonville	164 E Eubanks St	0	4	4
10/21/2017	Tennessee	Nashville	1277 12th Ave S	0	4	4
10/21/2017	Pennsylvania	Chester	1200 block of W Carlas Ln	0	4	4
10/21/2017	Florida	Tampa	400 Block of E Nordica St	0	4	4
10/18/2017	Maryland	Edgewood	2111 Emmorton Park Rd	3	3	6
10/17/2017	New York	Brooklyn	181 Martense St	0	4	4
10/16/2017	Mississippi	Meridian	5th Street	1	3	4
10/15/2017	Texas	Houston	6233 Gulfton St	2	2	4
10/15/2017	Arizona	Phoenix	107th Ave and Camelback Rd	1	3	4
10/12/2017	California	Aliso Viejo	6 Asbury Ct	2	2	4
10/11/2017	Ohio	Pedro	15497 SR 93	4	0	4
10/10/2017	California	San Francisco	25th St and Treat Ave	0	4	4
10/9/2017	Texas	Houston	3352 Old Spanish Trail	0	5	5
10/7/2017	Arizona	Phoenix	87th Ave and Thomas Rd	0	4	4
10/6/2017	Illinois	Chicago	8000 block of S Marshfield	0	5	5
10/5/2017	Arizona	Casa Grande	400 block of W 13th Street	4	0	4
10/3/2017	Florida	Miami	2051 NW 65th St	0	4	4
10/1/2017	Kansas	Lawrence	1000 block of Massachusetts St	3	2	5
10/1/2017	Nevada	Las Vegas	3950 Las Vegas Blvd S	59	441	500
9/30/2017	Tennessee	Memphis	800 block of Kerr Avenue	1	3	4
9/28/2017	Louisiana	New Orleans	2001 N Rocheblave St	1	3	4
9/26/2017	Pennsylvania	Philadelphia	100 block of Pastorius St	1	3	4
9/26/2017	Tennessee	Memphis	2531 Chelsea Ave	0	4	4
9/26/2017	Maryland	Baltimore	3200 block of Lyndale Ave	2	2	4
9/24/2017	Maryland	Baltimore	500 block of E. Patapsco Avenue	0	4	4
9/24/2017	Tennessee	Antioch	3890 Pin Hook Rd	1	8	9
9/24/2017	New York	Syracuse	1226 E Fayette St	0	4	4
9/24/2017	New Jersey	Mays Landing	6000 block of Hoover Dr	1	3	4
9/23/2017	California	Bakersfield	818 Real Rd	1	4	5
9/23/2017	Illinois	Danville	Seminary St and Jackson St	0	5	5
9/23/2017	Connecticut	Hartford	1164 Albany Ave	2	2	4
9/20/2017	Indiana	Gary	4300 block of 23rd Ct	0	5	5
9/17/2017	Michigan	Detroit	5000 block of Stanton Street	1	3	4
9/17/2017	Virginia	Petersburg	300 Mistletoe St	1	4	5
9/16/2017	South Carolina	Columbia	920 Lady Street	0	8	8
9/13/2017	Tennessee	Memphis	1000 block of Morehead St	1	5	6
9/13/2017	Washington	Rockford	14626 S Jackson Rd	1	3	4
9/13/2017	Pennsylvania	York	400 block of S Duke St	0	4	4
9/13/2017	Pennsylvania	Philadelphia	3100 block of N 2nd St	0	4	4
9/10/2017	Texas	Plano	1712 West Spring Creek Parkway	9	1	10
9/10/2017	Louisiana	New Orleans	2101 N Claiborne Ave	1	3	4
9/9/2017	Alabama	Selma	Kings Bend Road	0	4	4
9/6/2017	Illinois	Chicago	2700 block of Madison	0	4	4
9/4/2017	Illinois	Bellwood	1000 block of Bellwood Ave	0	4	4
9/3/2017	California	Inglewood	10100 block of S Firmona Ave	2	3	5
9/2/2017	Kentucky	Louisville	8008 Watterson Trl	0	4	4
9/2/2017	Illinois	Chicago	8300 block of S Hermitage	1	3	4
8/28/2017	New Mexico	Clovis	701 N Main St	2	4	6
8/27/2017	California	Sacramento	7760 24th St	1	4	5
8/27/2017	Indiana	Evansville	1127 Chestnut St	1	3	4
8/25/2017	Florida	Gainesville	1600 NE 8th Ave	0	4	4
8/24/2017	Missouri	Saint Louis	10400 block of Balmoral Dr	4	0	4
8/22/2017	Illinois	Chicago	300 block of N Central Ave	0	4	4
8/21/2017	New Jersey	Newark	Fabyan Place	0	4	4
8/21/2017	North Carolina	Whitakers	980 Fishing Creek Rd	4	0	4
8/21/2017	New Jersey	Newark	700 block of S 19th St	1	3	4
8/21/2017	Maryland	Baltimore	Cottage Avenue and Park Heights Avenue	1	3	4
8/21/2017	Tennessee	Memphis	262 Decatur St	0	4	4
8/20/2017	New York	Brooklyn	100th St and Ave M	0	4	4
8/20/2017	Illinois	Chicago	11901 S Loomis St	2	5	7
8/19/2017	Ohio	Cleveland	11143 Superior Ave	1	4	5
8/16/2017	New York	Wyandanch	Merritt Ave and 15th St	0	4	4
8/14/2017	California	North Hollywood	Morrison St and Klump Ave	2	2	4
8/13/2017	Pennsylvania	Philadelphia	39th St and Melon St	0	5	5
8/13/2017	California	Sacramento	4000 Block of Martin Luther King Jr Blvd	0	4	4
8/13/2017	Virginia	Suffolk	8700 block of Quay Rd	0	4	4
8/12/2017	Missouri	Saint Louis	12310 Bellefontaine Rd	1	3	4
8/8/2017	Illinois	Chicago	1 block of East 37th St	1	6	7
8/6/2017	New York	Bronx	Wickham Ave	0	6	6
8/6/2017	New York	Bronx	Unionport Rd	0	4	4
8/6/2017	California	Oakland	1000 block of 106th Avenue	0	7	7
8/5/2017	New Jersey	Lakewood	900 block of Brook Road	0	4	4
8/5/2017	South Carolina	Allendale	300 block of Ellis St	1	3	4
8/5/2017	Florida	Tallahassee	1939 W Tennessee St	1	3	4
8/4/2017	Montana	Lodge Grass	200 block of North Helen Street	3	2	5
8/3/2017	District of Columbia	Washington	3426 18th St NE	1	3	4
8/2/2017	Maryland	Baltimore	900 block of N Broadway	0	4	4
8/1/2017	Illinois	Chicago	800 block of N Monticello Ave	0	4	4
8/1/2017	Washington	Toppenish	8000 Block of Lateral C Rd	0	6	6
8/1/2017	California	Fresno	Mariposa St and A St	0	7	7
7/31/2017	Illinois	Decatur	Jasper St and Main St	0	4	4
7/30/2017	Virginia	Norfolk	1500 block of Azalea Garden Rd	1	5	6
7/30/2017	Texas	El Paso	1810 George Dieter Dr	1	3	4
7/29/2017	New York	Buffalo	200 block of Carl St	1	4	5
7/29/2017	North Carolina	Salisbury	115 W Fisher St	2	3	5
7/28/2017	Delaware	Wilmington	400 block of N Washington St	0	4	4
7/27/2017	Illinois	Chicago	2000 block of E 71st St	1	4	5
7/26/2017	North Carolina	High Point	2111 E. Green Drive	1	6	7
7/25/2017	Florida	Jacksonville	1040 Golfair Boulevard	1	3	4
7/23/2017	Illinois	Chicago	1500 block of East 82nd St	1	3	4
7/23/2017	Louisiana	Baton Rouge	10360 Ave H	0	4	4
7/22/2017	Ohio	Cincinnati	130 E Clifton Ave	0	5	5
7/19/2017	Virginia	Richmond	2300 block of Bethel St	0	5	5
7/19/2017	California	Los Angeles	Imperial Hwy and Broadway	1	3	4
7/18/2017	Wisconsin	Milwaukee	3000 block of N 39th St	0	4	4
7/18/2017	New Jersey	Trenton	Hewitt St and Division St	1	3	4
7/18/2017	Arizona	El Mirage	NW Grand Ave and W Thunderbird Rd	0	4	4
7/15/2017	Pennsylvania	Philadelphia	21st and Fitzwater	1	3	4
7/15/2017	Illinois	Chicago	12200 block of S Throop St	0	4	4
7/9/2017	Virginia	Lawrenceville	500 block of Sturgeon Rd	0	7	7
7/8/2017	Illinois	Alton	700 block of Oakwood Ave	0	4	4
7/8/2017	Ohio	Cincinnati	9917 Capstan Dr	1	8	9
7/6/2017	Mississippi	Meridian	Eighth Ave	0	4	4
7/5/2017	Georgia	Savannah	Jefferson Street and West St. Julian Street	0	4	4
7/5/2017	Illinois	Chicago (Roseland)	11000 block of S Eberhart	2	2	4
7/5/2017	Maine	Madison	300 block of Russell Rd	4	1	5
7/4/2017	Florida	Orlando (Pine Castle)	501 W Lancaster Rd	0	4	4
7/4/2017	Virginia	Hampton	500 block of Patterson Ave	1	4	5
7/4/2017	North Carolina	Raleigh	105 E South St	1	3	4
7/3/2017	Alabama	Prattville	112 US 82	3	1	4
7/3/2017	Michigan	Pontiac	50 block of Thorpe St	1	3	4
7/2/2017	New Jersey	Jersey City	Wilkinson Avenue	0	4	4
7/2/2017	South Carolina	Greenwood	SC 72 Bypass	0	4	4
7/1/2017	Arkansas	Little Rock	220 W 6th St	0	25	25
7/1/2017	Illinois	Momence	2727 S 13000 Rd E	0	4	4
7/1/2017	New Jersey	Newark	Lincoln Park and Pennsylvania Avenue	2	2	4
7/1/2017	California	Oakland	3200 Humboldt Ave	0	4	4
6/30/2017	New York	Bronx	1650 Grand Concourse	2	6	8
6/27/2017	Illinois	Chicago	200 block of S Lotus	0	5	5
6/25/2017	District of Columbia	Washington	5900 block of Southern Ave SE	0	4	4
6/25/2017	Missouri	Saint Louis	5000 block of Thekla Ave	1	3	4
6/24/2017	Florida	Fort Lauderdale	2335 NW 16th Ct	1	4	5
6/24/2017	New York	New York (Manhattan)	114th St and Manhattan Ave	0	5	5
6/24/2017	New Jersey	Willingboro	Pastoral Lane	0	4	4
6/22/2017	Georgia	Atlanta	1100 block of Osborne Street	1	6	7
6/18/2017	Missouri	Saint Louis	1900 block of N 14th St	3	2	5
6/18/2017	District of Columbia	Washington	3100 block of Buena Vista Terrace SE	0	4	4
6/18/2017	Illinois	Chicago	3300 block of W Crystal St	0	4	4
6/18/2017	South Carolina	Myrtle Beach	311 N Ocean Blvd	0	7	7
6/17/2017	Illinois	Chicago	1 block of N Latrobe	0	4	4
6/17/2017	Ohio	Columbus	6252 Busch Blvd	1	4	5
6/15/2017	Virginia	Richmond	4053 Old Brook Road	1	3	4
6/15/2017	New Mexico	La Madera	491 NM-111	5	0	5
6/14/2017	Virginia	Alexandria	420 E Monroe Ave	1	5	6
6/14/2017	Ohio	Canton	14th St NE and Gibbs Ave NE	0	4	4
6/14/2017	California	San Francisco	720 San Bruno	4	2	6
6/13/2017	Maryland	Baltimore	3300 block of Ayrdale Avenue	0	4	4
6/13/2017	Maryland	Baltimore	1200 block of Bonaparte Avenue	2	2	4
6/13/2017	Missouri	Saint Louis (University City)	Ferguson Ave and Plymouth Ave	0	4	4
6/11/2017	Illinois	Chicago	3300 block of W Douglas Blvd	0	9	9
6/11/2017	Tennessee	Chattanooga	4272 Bonny Oaks Drive	0	4	4
6/11/2017	Texas	Houston	505 Cypress Station Dr	0	4	4
6/10/2017	Tennessee	Memphis	571 East Street	0	4	4
6/9/2017	Texas	Fort Worth	East Davis Avenue and New York Avenue	2	5	7
6/8/2017	Louisiana	New Orleans	3650 Franklin Ave	0	6	6
6/6/2017	Utah	Sandy	2232 Alta Canyon Drive	3	2	5
6/5/2017	Florida	Orlando	2427 Forsyth Rd	6	0	6
6/3/2017	Missouri	Saint Louis	1600 Block of Union Blvd	2	2	4
6/3/2017	Louisiana	New Orleans	3717 Tulane Ave	3	2	5
6/2/2017	California	Los Angeles	89th St and Broadway	1	3	4
6/2/2017	Texas	Laredo	5301 McPherson Rd	2	3	5
6/1/2017	Missouri	Saint Louis	Beacon Ave and Lillian Ave	3	1	4
5/30/2017	Ohio	Middletown	1200 Elliott Dr	1	3	4
5/29/2017	Kentucky	Louisville	231 Witherspoon St	1	3	4
5/28/2017	Alabama	Phenix City	100 block of 6th Street South	0	12	12
5/28/2017	New Jersey	Paterson	86 Main Street	1	5	6
5/28/2017	Mississippi	Moss Point	6103 Hwy. 63	0	5	5
5/27/2017	New York	New York (Manhattan)	318 W 14th St	0	4	4
5/27/2017	District of Columbia	Washington	100 block of Q St NW	1	7	8
5/27/2017	Mississippi	Bogue Chitto	2871 Lee Dr	8	1	9
5/26/2017	Florida	Miami	2730 NW 167th St	0	4	4
5/21/2017	Iowa	Des Moines	4300 Beaver Dr	1	3	4
5/21/2017	Arizona	Mesa	441 N Val Vista Dr	0	4	4
5/20/2017	Pennsylvania	Philadelphia	2100 block of W Huntingdon St	0	10	10
5/16/2017	South Carolina	Ruffin	21785 Lowcountry Hwy	3	1	4
5/14/2017	Arkansas	Jonesboro	311 S Main St	1	6	7
5/14/2017	Illinois	Dolton	14112 Chicago Road	0	5	5
5/14/2017	Florida	Avon Park	Hal McRae Blvd and Delaney Ave	0	5	5
5/14/2017	Texas	Fort Worth	8600 block of Calmont Ave	0	4	4
5/10/2017	New Jersey	Trenton	300 block of Centre St	1	3	4
5/9/2017	Kansas	Kansas City	1900 block of S. Boeke	3	1	4
5/7/2017	Illinois	Chicago	2600 block of 46th Pl	2	8	10
5/4/2017	Michigan	Flint	600 block of Copeman Boulevard	1	3	4
5/2/2017	Florida	Jacksonville	1566 West 24th Street	1	3	4
5/1/2017	Texas	Dallas	3200 block of Reynolds Ave	2	3	5
4/30/2017	California	San Diego	9080 Judicial Dr	2	6	8
4/30/2017	Kansas	Topeka	4104 SW 28th	4	1	5
4/30/2017	Florida	Jacksonville	1200 Ken Knight Dr N	0	5	5
4/30/2017	South Carolina	Loris	268 N Sea Green Rd	1	5	6
4/29/2017	California	Los Angeles (Boyle Heights)	Murchison St and Lancaster Ave	1	3	4
4/29/2017	California	Sacramento	3800 block of 26th Avenue	0	5	5
4/29/2017	California	Whittier	10000 block of Carmentia Rd	1	5	6
4/29/2017	Maryland	Germantown	12839 Kitchen House Way	1	3	4
4/29/2017	California	Compton	2000 Block of N Nestor Ave	0	4	4
4/29/2017	Virginia	Virginia Beach	200 block of 18th St	0	4	4
4/28/2017	Pennsylvania	Chester	5 E 21st St	0	4	4
4/27/2017	New Jersey	Newark	1100 block of S Orange Ave	1	3	4
4/26/2017	Florida	Miami	SW 264th St and 139th Ave	0	4	4
4/21/2017	Florida	Palm Bay	2500 block of Vernon Dr	2	2	4
4/20/2017	Kentucky	Louisville	700 block of East Jacob Street	0	4	4
4/16/2017	California	Vallejo	110 Calhoun Street	0	4	4
4/16/2017	North Carolina	Elizabeth City	611 S Martin St	0	4	4
4/16/2017	Ohio	Columbus	1710 Cleveland Av	0	9	9
4/15/2017	Illinois	Rock Falls	311 W 2nd St	0	4	4
4/15/2017	Pennsylvania	Philadelphia	5900 block of Hammond St	0	4	4
4/15/2017	Indiana	Indianapolis	300 block of S Meridian St	0	4	4
4/15/2017	Alabama	Birmingham	1480 Center Point Pkwy	0	6	6
4/15/2017	Illinois	Harvey	14600 block of Myrtle Avenue	0	4	4
4/15/2017	California	Banning	900 block of N Allen St	0	4	4
4/13/2017	Georgia	Atlanta	30 Anderson Ave SW	1	3	4
4/9/2017	Texas	San Antonio	4000 block of Moss Spring Dr	1	3	4
4/9/2017	Indiana	Fort Wayne	9439 Lima Rd	1	3	4
4/7/2017	North Carolina	Hickory	1423 29th Ave Dr NE	3	1	4
4/7/2017	Texas	Houston	3829 Mount Pleasant St	5	0	5
4/7/2017	Minnesota	Saint Paul	1600 block of English St	4	1	5
4/7/2017	Illinois	Chicago	5600 block of W Lake St	1	5	6
4/6/2017	Louisiana	Lake Charles	2000 block of Tulip St	1	3	4
4/3/2017	Pennsylvania	Philadelphia	1100 block of W Stiles St	3	1	4
4/3/2017	Texas	Lubbock	5401 Ave Q	0	7	7
4/2/2017	Illinois	Chicago	3500 block of W Van Buren St	2	4	6
4/2/2017	Iowa	Des Moines	2500 Martin Luther King Jr. Parkway	0	5	5
4/1/2017	California	Pittsburg	100 block of Madoline Street	0	5	5
4/1/2017	Florida	Tampa	219 S Howard Ave	1	4	5
4/1/2017	Oklahoma	Oklahoma City	1200 block of N Woodward Avenue	2	3	5
3/30/2017	Illinois	Chicago	2704 E 75th St	4	0	4
3/27/2017	Florida	Sanford	209 Hays Dr	2	4	6
3/26/2017	Ohio	Cleveland	E 75th St	2	2	4
3/26/2017	Texas	Houston	5619 Aldine Bender Rd	2	4	6
3/26/2017	Ohio	Cincinnati	4601 Kellogg Ave	2	15	17
3/25/2017	Tennessee	Knoxville	Minnesota Ave	1	4	5
3/25/2017	Michigan	Detroit	8443 Grand River Ave	1	3	4
3/25/2017	Ohio	Cleveland	E 79th St and Woodland Ave	2	2	4
3/24/2017	California	Fresno	300 block of South Villa Avenue	1	4	5
3/24/2017	Missouri	Saint Louis	5100 block of Palm St	1	6	7
3/22/2017	Wisconsin	Rothschild	1133 E Grand Ave	5	0	5
3/19/2017	Kentucky	Louisville	1512 Portland Avenue	1	5	6
3/18/2017	Michigan	Detroit	16000 block of Rutherford	3	2	5
3/15/2017	Louisiana	Metairie	2508 Pasadena Ave	3	1	4
3/10/2017	Illinois	Chicago	123 E 51st St	2	2	4
3/10/2017	Louisiana	New Orleans (Gentilly)	4200 block of Touro St	3	1	4
3/7/2017	Illinois	Chicago	W 76th St and S May St	0	4	4
3/5/2017	Georgia	Columbus	600 block of 32nd Street	0	4	4
3/4/2017	Kansas	Topeka	23rd and Bellview	1	4	5
3/4/2017	California	Sacramento	2500 block of 33rd St	0	4	4
3/3/2017	Pennsylvania	Philadelphia	7165 Germantown Ave	0	4	4
3/3/2017	California	Riverside	8300 block of Trey Ave	0	5	5
2/28/2017	Ohio	Cincinnati	1700 of Casey Dr	0	6	6
2/27/2017	Virginia	Newport News	11810 Fountain Way	0	4	4
2/26/2017	Indiana	Gary	1700 Grant St	1	4	5
2/25/2017	Ohio	Warren	1564 Niles Cortland Rd SE	2	3	5
2/25/2017	Florida	Jacksonville	3604 Moncrief Rd	1	4	5
2/22/2017	New York	Rochester	191 Genesee St	0	4	4
2/21/2017	Ohio	Cleveland	16700 Lorain Ave	0	4	4
2/21/2017	Mississippi	Toomsuba	Butts Road	4	0	4
2/20/2017	Ohio	Cleveland	1082 East 105th Street	0	5	5
2/19/2017	Virginia	Norfolk	Church Street and East Virginia Beach Blvd	1	3	4
2/18/2017	Pennsylvania	Philadelphia	1 block of N Conestoga	0	4	4
2/18/2017	Indiana	South Bend	1000 block of Yukon St	1	3	4
2/15/2017	California	Salinas	30 Soledad Street	0	4	4
2/15/2017	Illinois	Chicago	3949 South Albany Avenue	3	2	5
2/12/2017	Missouri	Caruthersville	908 Truman Blvd	1	6	7
2/12/2017	New York	Newburgh	253 South William Street	1	3	4
2/12/2017	Florida	Greenville	Church Ave and Obadiah St	0	5	5
2/11/2017	Illinois	Chicago	100 block of N Mayfield	1	3	4
2/11/2017	Tennessee	Savannah	Clifton Road and Midway Drive	0	4	4
2/10/2017	Louisiana	New Orleans	2nd St and Dryades St	1	5	6
2/9/2017	Mississippi	Jackson	3150 Robinson Road	4	0	4
2/8/2017	Ohio	Cleveland	16379 Euclid Ave	1	4	5
2/7/2017	South Carolina	Columbia	5500 block of Fairfield Road	0	4	4
2/7/2017	Arkansas	Little Rock	25 Par Drive	1	4	5
2/6/2017	Mississippi	Yazoo City	11th Street	4	0	4
1/31/2017	Tennessee	Memphis	1576 S White Station Rd	0	4	4
1/31/2017	District of Columbia	Washington	2900 block of Martin Luther King Jr Ave	0	4	4
1/30/2017	Minnesota	Minneapolis (Crystal)	5410 Lakeland Ave N	0	4	4
1/29/2017	Louisiana	Shreveport	6363 Hearne Ave	1	4	5
1/27/2017	Washington	Bremerton	Tenino Dr W	4	0	4
1/27/2017	Tennessee	Brownsville	221 Morgan St	0	10	10
1/26/2017	Georgia	Albany	1510 Maryland Drive	2	3	5
1/25/2017	Illinois	Chicago	500 block of E 75th St	0	6	6
1/22/2017	Texas	Manvel	200 block of Oak Shore Dr	3	2	5
1/22/2017	Illinois	Chicago (Englewood)	1800 block of W 63rd	0	4	4
1/22/2017	Georgia	Atlanta	2841 Greenbriar Pkwy SW	3	1	4
1/21/2017	Georgia	Jonesboro	6510 Tara Blvd	0	6	6
1/21/2017	Florida	Boynton Beach	500 NE 2nd St	0	5	5
1/21/2017	Tennessee	Memphis	500 block of Delta Road	2	2	4
1/20/2017	Mississippi	Como	Smart Road	1	4	5
1/20/2017	California	Fresno	4700 block of E Montecito Ave	0	4	4
1/16/2017	Texas	Houston	8535 Martin Luther King Boulevard	0	4	4
1/16/2017	Florida	Miami	6011 NW 32nd Ave	0	8	8
1/15/2017	Colorado	Capulin	County Road Y	3	1	4
1/15/2017	Mississippi	Magnolia	6000 block of Church Road	1	4	5
1/12/2017	Missouri	Kansas City	8607 E 61st Terrace	3	2	5
1/12/2017	California	Salinas	500 block of Sunrise St	2	2	4
1/11/2017	New Jersey	Newark	Hawkins Street and Christie Street	1	3	4
1/11/2017	Illinois	Chicago	4200 block of S Talman	1	3	4
1/7/2017	Michigan	Flint	2500 block of Churchill Ave	1	3	4
1/6/2017	California	Pasadena	100 block of W Claremont St	2	2	4
1/6/2017	Florida	Fort Lauderdale	100 Terminal Dr	5	6	11
1/4/2017	California	Fontana	14520 Village Drive	3	1	4
1/3/2017	Texas	Allen	500 block of Hawthorne Drive	0	4	4
1/1/2017	Mississippi	Winstonville	114 North Greyer Street	0	5	5
1/1/2017	Texas	Dallas	9220 Skillman Street	1	3	4
1/1/2017	Florida	Miami	8000 block of NW 14th Ave	0	7	7
12/31/2018	Ohio	Cleveland	4462 Denison Ave	3	2	5
12/29/2018	Ohio	Lima	904 S Main St	1	3	4
12/28/2018	Missouri	Saint Charles	150 Whetstone Dr	4	1	5
12/24/2018	Louisiana	Lutcher	2176 Main St	2	2	4
12/23/2018	Missouri	Springfield	1042 W College St	1	6	7
12/22/2018	Nevada	Las Vegas	3528 S Maryland Pkwy	0	4	4
12/18/2018	Maryland	Baltimore	3942 Park Heights Ave	0	5	5
12/15/2018	Florida	Miami	239 NW 16th St	0	5	5
12/14/2018	Colorado	Colorado Springs	700 block of Geiger Ct	1	3	4
12/13/2018	Pennsylvania	Philadelphia	4505 N Broad St	0	4	4
12/11/2018	Louisiana	Natchitoches	Caspari St and University Pkwy	1	3	4
12/9/2018	Wisconsin	Madison	3554 E Washington Ave	0	4	4
12/8/2018	California	Inglewood	801 S Inglewood Ave	0	5	5
12/8/2018	New York	Corona (Queens)	89-25 130th St	0	5	5
12/1/2018	Florida	Miami	NW Fifth Ave and NW Eighth St	0	5	5
11/26/2018	Tennessee	Powell	Tammy Dr	0	4	4
11/25/2018	Alabama	Demopolis	Floyd St and Field St	2	2	4
11/25/2018	California	Oakland	1000 block of 24th St	0	4	4
11/25/2018	Texas	Houston	4500 block of Yale St	1	3	4
11/23/2018	Florida	Miami	5801 NW 27th Ave	2	5	7
11/22/2018	Indiana	Fort Wayne	6100 block of Downingtown Dr	3	2	5
11/21/2018	Missouri	Saint Louis	4200 block of Shreve Ave	0	4	4
11/19/2018	Colorado	Denver	1200 21st Street	1	4	5
11/19/2018	Pennsylvania	Philadelphia	5100 block of Malcolm St	4	0	4
11/18/2018	California	Los Angeles (Watts)	95th St and Defiance Ave	1	4	5
11/16/2018	Arkansas	Little Rock	4405 W 14th St	3	1	4
11/14/2018	Louisiana	Baton Rouge	4896 Gus Young Ave	3	1	4
11/13/2018	New Mexico	Gallup	CR 1 and Defiance Draw Rd	4	1	5
11/12/2018	North Carolina	Dunn	4640 Woods Crossroads Rd	3	1	4
11/11/2018	Arizona	Globe	598 N Broad St	3	1	4
11/7/2018	California	Thousand Oaks	99 Rolling Oaks Dr	13	2	15
11/3/2018	New York	Watertown	136 Franklin St	0	5	5
11/2/2018	California	Long Beach (North Long Beach)	5800 block of Brayton Ave	0	4	4
11/2/2018	Florida	Tallahassee	1950 Thomasville Rd	3	4	7
11/1/2018	Minnesota	Minneapolis	3400 block of Girard Ave N	0	5	5
11/1/2018	Missouri	Springfield	906 E Locust St	3	2	5
10/31/2018	Michigan	Detroit	19000 block of Langholm St	1	3	4
10/30/2018	California	Vallejo	Woodrow Ave and Reis Ave	2	3	5
10/30/2018	California	Los Angeles	65th Place and Vermont Avenue	0	5	5
10/29/2018	California	Riverside	3252 Mission Inn Ave	0	7	7
10/28/2018	Arkansas	El Dorado	2 Whites Quarters	2	2	4
10/27/2018	Tennessee	Memphis	4275 Lady Slipper Ln	0	5	5
10/27/2018	Pennsylvania	Pittsburgh	5898 Wilkins Ave	11	7	18
10/26/2018	New Jersey	Jersey City	77 Brinkerhoff St	1	3	4
10/24/2018	Illinois	Chicago	6200 block of S King Dr	0	5	5
10/22/2018	Illinois	Chicago	9231 S Cottage Grove Av	0	6	6
10/21/2018	Florida	Jacksonville	900 block of A Philip Randolph Blvd	1	5	6
10/21/2018	Washington	Lakewood	8722 S Tacoma Way	1	3	4
10/16/2018	Georgia	Atlanta	Broad St	0	4	4
10/15/2018	Tennessee	Columbia	1075 Carters Creek Pike	5	0	5
10/14/2018	Texas	Fort Worth	5310 E Rosedale St	0	4	4
10/14/2018	Nevada	Las Vegas	2815 W Lake Mead Blvd	3	1	4
10/14/2018	California	Palo Alto (East Palo Alto)	2500 block of Pulgas Ave	2	2	4
10/13/2018	Texas	Taft	511 Wilburn St	4	1	5
10/13/2018	Missouri	Saint Louis	400 block of Midlothian Road	0	4	4
10/12/2018	South Carolina	Spartanburg	1620 John B White Sr Blvd	0	6	6
10/12/2018	Nevada	Las Vegas	6500 block of W Charleston Blvd	0	4	4
10/8/2018	Alabama	Birmingham	Joppa Ave	0	4	4
10/6/2018	Oklahoma	Tulsa	9453 E 31st St	0	4	4
10/6/2018	Texas	Houston	6802 Cullen Blvd	1	3	4
10/6/2018	California	Oakland	Williams St and Telegraph Ave	0	6	6
10/4/2018	Georgia	Swainsboro	Lucky St	0	4	4
10/4/2018	New Mexico	Espanola (Española)	1813 N Riverside Dr	1	3	4
10/3/2018	South Carolina	Florence	932 Ashton Dr	2	6	8
10/3/2018	Pennsylvania	Philadelphia	5101 Germantown Ave	1	4	5
10/1/2018	Illinois	Chicago	500 block of S Michigan Ave	2	2	4
9/30/2018	California	Compton	1300 E Palmer St	1	3	4
9/29/2018	Florida	Orlando	1700 block of 24th St	1	4	5
9/28/2018	Pennsylvania	Philadelphia	5100 block of Haverford Ave	2	2	4
9/24/2018	Tennessee	Memphis	1528 Ragan St	3	2	5
9/23/2018	California	Bakersfield	2600 block of Chandler Court	1	4	5
9/23/2018	California	Baldwin Park	3700 block of Loma Lane	0	4	4
9/22/2018	District of Columbia	Washington	1800 block of Benning Rd	0	4	4
9/22/2018	New York	Hempstead	Dolan St	0	4	4
9/20/2018	Maryland	Aberdeen	1501 Perryman Rd	4	3	7
9/20/2018	New York	Syracuse	1317 Midland Ave	0	5	5
9/19/2018	Wisconsin	Middleton	1850 Deming Way	1	4	5
9/19/2018	Pennsylvania	Masontown	1 E Church St	1	4	5
9/19/2018	Illinois	Chicago	W Cermak Rd and S State St	0	4	4
9/18/2018	Louisiana	New Orleans (Algiers)	1100 block of Sumner St	0	4	4
9/18/2018	Tennessee	Memphis	4622 Faronia Rd	0	4	4
9/17/2018	Maryland	Silver Spring	123 Amberleigh Dr	4	1	5
9/15/2018	Wisconsin	Milwaukee	820 S 21st St	0	4	4
9/12/2018	California	Bakersfield	660 Manwell Blvd	6	0	6
9/11/2018	Illinois	Chicago	10600 block of S Bensley Avenue	0	4	4
9/10/2018	Tennessee	Memphis	140 Lt George W Lee Ave	0	5	5
9/9/2018	Alabama	Auburn	224 W Magnolia St	1	4	5
9/9/2018	Illinois	Elgin	550 S McLean Blvd	1	3	4
9/9/2018	Florida	Jacksonville	N/A	0	4	4
9/7/2018	Minnesota	Minneapolis	2024 N Washington Ave	1	3	4
9/6/2018	Ohio	Cincinnati	511 Walnut St	4	2	6
9/4/2018	Georgia	Albany	1200 block of Gillespie Ave	0	4	4
9/2/2018	Texas	San Antonio	600 block of Morningview St	0	4	4
9/2/2018	New Jersey	Paterson	43 12th Ave	2	2	4
9/2/2018	Alabama	Birmingham	500 23rd St S	0	7	7
9/2/2018	Arkansas	Fort Smith	801 Garrison Ave	0	4	4
9/2/2018	California	San Bernardino	1277 East Lynwood Drive	0	8	8
9/2/2018	New Jersey	Trenton	Stuyvesant Ave and Bryn Mawr Ave	0	4	4
9/1/2018	Florida	Fort Lauderdale (Lauderhill)	5225 NW 24th Ct	1	3	4
9/1/2018	Ohio	Cleveland	3232 Lakeside Ave East	1	7	8
8/31/2018	Colorado	Aurora	1900 block of Peoria St	2	3	5
8/27/2018	Arkansas	Pine Bluff	2600 block of W 34th Ave	1	3	4
8/26/2018	Florida	Jacksonville	2 Independent Dr	3	9	12
8/26/2018	Texas	Wichita Falls	2400 Sheppard Access Rd	1	4	5
8/25/2018	Virginia	Richmond	4 N 18th St	0	5	5
8/25/2018	Tennessee	Nashville	1564 9th Ave N	1	4	5
8/23/2018	Pennsylvania	Philadelphia	5800 block of Oakland St	0	4	4
8/23/2018	Maryland	Baltimore	1700 block of Homestead St	0	4	4
8/22/2018	Missouri	Saint Louis	I-64 and Jefferson Ave	0	4	4
8/21/2018	Tennessee	Memphis	2119 E Alcy Rd	0	4	4
8/20/2018	Tennessee	Jackson	60 Heritage Square	1	4	5
8/20/2018	Ohio	Cleveland	E 94th St and Kinsman Rd	1	3	4
8/19/2018	Illinois	Chicago	7400 block of S Dante Ave	0	5	5
8/18/2018	New York	Bronx	925 Allerton Ave	0	4	4
8/17/2018	Illinois	Chicago	1600 block of W 65th St	0	7	7
8/15/2018	South Carolina	Greenwood	104 Mimosa Ct	0	5	5
8/14/2018	Pennsylvania	Wyncote	1000 S Easton Rd	0	5	5
8/12/2018	California	Clearlake	4786 Yarrington Ct	4	1	5
8/12/2018	Pennsylvania	Pittsburgh (East Liberty)	5600 block of Broad St	0	4	4
8/11/2018	Ohio	Columbus	1280 Summit St	0	4	4
8/11/2018	California	San Francisco	Geneva St and Mission St	1	4	5
8/11/2018	Colorado	Thornton	4050 E 100th Ave	1	3	4
8/10/2018	Missouri	Saint Louis	1515 N 13th St	0	4	4
8/10/2018	Michigan	Detroit	6300 block of Vinewood St	0	4	4
8/8/2018	New Jersey	Paterson	Mercer St and Franklin St	0	4	4
8/8/2018	Pennsylvania	Philadelphia	North 12th Street and West Huntingdon Street	2	4	6
8/5/2018	Illinois	Chicago	1300 block of S Millard Ave	1	5	6
8/5/2018	Illinois	Chicago	1300 block of W 76th St	0	8	8
8/5/2018	Illinois	Chicago	1 block of N Leclaire Ave	1	4	5
8/5/2018	Illinois	Chicago	900 block of S Karlov Ave	0	4	4
8/5/2018	Illinois	Chicago	1600 block of S Avers Ave	0	4	4
8/4/2018	Nevada	Las Vegas	3400 block of Coran Ln	0	6	6
8/4/2018	Missouri	Kansas City	E 18th St and Highland Ave	0	6	6
8/4/2018	Illinois	Chicago	1600 block of N Leclaire Ave	1	3	4
8/4/2018	Wisconsin	Milwaukee	40th St and Vliet St	0	4	4
7/31/2018	California	Gardena	1212 West 135th Street	2	3	5
7/30/2018	Georgia	Savannah	12328 Largo Dr	0	4	4
7/30/2018	Illinois	Chicago	1200 block of S Avers Ave	0	4	4
7/29/2018	Pennsylvania	York	100 block of E Maple St	0	4	4
7/29/2018	Arizona	Phoenix	2501 E Van Buren St	1	4	5
7/29/2018	Michigan	Lansing	Spring and River Street	0	4	4
7/28/2018	Louisiana	New Orleans	3400 S Claiborne Ave	3	7	10
7/28/2018	California	Los Angeles	8801 S Vermont Ave	2	4	6
7/27/2018	Texas	Robstown	603 East Ave J	5	0	5
7/27/2018	Illinois	Chicago	1100 block of S Troy St	0	4	4
7/26/2018	Ohio	Cleveland	18416 St Clair Ave	1	6	7
7/26/2018	California	Oakland	73rd Ave and Bancroft Ave	2	2	4
7/26/2018	Texas	Dallas	3019 South Blvd	0	6	6
7/25/2018	Louisiana	New Orleans	7000 block of Bullard Ave	0	4	4
7/23/2018	Illinois	Chicago	6400 block of S May St	0	5	5
7/21/2018	Maryland	Baltimore	1000 block of Dundalk Ave	0	4	4
7/21/2018	Illinois	Chicago	3100 block of W Fulton St	2	5	7
7/20/2018	Washington	Sunnyside	500 block of S 15th St	1	4	5
7/20/2018	New Jersey	Elizabeth	323 Irvington Ave	0	4	4
7/18/2018	Oklahoma	Oklahoma City	7201 Melrose Ln	0	4	4
7/16/2018	District of Columbia	Washington	300 block of 53rd St NE	1	4	5
7/16/2018	Florida	Palm Beach Gardens (Riviera Beach)	2100 block of W 28th St	2	4	6
7/16/2018	Pennsylvania	Philadelphia	2100 block of N 4th St	1	4	5
7/15/2018	Colorado	Denver	50th Ave and Grant St	0	4	4
7/15/2018	Tennessee	Chattanooga	1400 Cowart St	0	5	5
7/14/2018	Maryland	Fort Washington	9500 block of Fort Foote Rd	0	4	4
7/13/2018	Virginia	Richmond	1401 Roseneath Rd	1	3	4
7/12/2018	Tennessee	Memphis	3678 Powers Rd	0	5	5
7/11/2018	Texas	Houston	9550 Bissonnet St	0	4	4
7/11/2018	Florida	Reddick	16300 block of NW Gainesville Rd	0	4	4
7/9/2018	Delaware	Wilmington	2709 Ferris Rd	5	0	5
7/9/2018	Florida	Orlando	Southland Blvd and Orange Blossom Trail	1	4	5
7/8/2018	Alabama	Brandon	565 US-80	0	6	6
7/8/2018	Tennessee	Memphis	Mount Moriah Rd and Mendenhall Rd	0	4	4
7/7/2018	Alabama	Wetumpka	135 Granite Way	3	2	5
7/5/2018	New York	Brooklyn	280 Herkimer St	0	4	4
7/5/2018	New York	Albany	First St and Lexington Ave	0	4	4
7/5/2018	California	Los Angeles	1600 block of W. 2nd Street	3	3	6
7/5/2018	Virginia	Virginia Beach	1800 block of Atlantic Ave	0	6	6
7/5/2018	Ohio	Lima	1440 Bellefontaine Ave	1	5	6
7/4/2018	Georgia	Atlanta	5456 E Fayetteville Rd	1	3	4
7/3/2018	Missouri	Saint Louis	1700 block of Billups Ave	1	5	6
7/3/2018	District of Columbia	Washington	1700 block of Benning Rd NE	0	4	4
7/2/2018	New York	Buffalo	Grape St	2	2	4
7/1/2018	Illinois	Chicago	3400 block of W Walnut Ave	0	6	6
6/30/2018	Georgia	Ashburn	800 Block of W. Washington	1	6	7
6/30/2018	Maryland	Baltimore	4000 block of Penhurst Ave	0	6	6
6/30/2018	New Jersey	Jersey City	Lexington Ave and John F Kennedy Blvd	0	5	5
6/28/2018	Maryland	Annapolis	888 Bestgate Rd	5	0	5
6/27/2018	California	Oakland	8901 MacArthur Boulevard	1	3	4
6/27/2018	Texas	San Antonio	100 block of Holly Street	0	4	4
6/27/2018	Connecticut	Hartford	124 Hillside Ave	0	4	4
6/25/2018	Illinois	Chicago	3900 block of S Vincennes Ave	0	6	6
6/24/2018	North Carolina	Sanford	109 S Steele St	1	6	7
6/24/2018	Florida	Punta Gorda	2450 Harbour Dr	0	4	4
6/24/2018	Florida	Indiantown	17068 SW Palm Beach St	0	4	4
6/24/2018	Florida	Palm Beach Gardens (Riviera Beach)	1200 block of W 35th St	1	3	4
6/24/2018	Indiana	Gary	2500 block of Harrison Street	1	3	4
6/24/2018	Ohio	Sandusky	1504 Milan Rd	0	5	5
6/23/2018	Kansas	Wichita	1403 Harding St	0	4	4
6/23/2018	Illinois	Chicago	100 block of East 51st St	1	4	5
6/23/2018	Tennessee	Covington	319 N High St	0	4	4
6/22/2018	Pennsylvania	Homestead (Munhall)	1324 Margaret St	1	3	4
6/21/2018	California	San Bernardino	279 W Base Line	1	3	4
6/21/2018	Louisiana	Morganza	Deaton Ln	0	4	4
6/21/2018	Illinois	Chicago	6500 block of S Claremont Ave	0	4	4
6/20/2018	California	Modesto	2300 block of West Hatch Road	0	5	5
6/19/2018	Alabama	Huntsville	905 Lee Dr NW	0	4	4
6/18/2018	Illinois	Bloomington	311 Riley Dr	3	1	4
6/18/2018	Illinois	Chicago	1300 block of S Loomis St	2	3	5
6/17/2018	North Carolina	Charlotte	3215 Queen City Dr	0	4	4
6/17/2018	New Jersey	Trenton	635 S Clinton Ave	1	19	20
6/17/2018	Georgia	Macon	325 Edgewood Ln	1	3	4
6/17/2018	Illinois	Chicago	2200 block of S Sacramento Ave	0	4	4
6/14/2018	Pennsylvania	Philadelphia	400 block of Penn St	0	4	4
6/14/2018	California	Union City	32992 Mission Blvd	0	5	5
6/14/2018	New York	Buffalo	Marigold Ave	1	4	5
6/14/2018	California	Tracy	West 6th Street	1	4	5
6/14/2018	Colorado	Westminster	5150 W 80th Ave	1	3	4
6/12/2018	New York	Bronx	W 166th St and Summit Ave	0	4	4
6/11/2018	Alabama	Montgomery	3220 block of Virginia Pines Ln	0	4	4
6/11/2018	Florida	Orlando	4932 Eaglesmere Dr	5	1	6
6/10/2018	California	Valley Village	12719 Tiara St	0	6	6
6/10/2018	Indiana	Indianapolis (Lawrence)	4745 N Richardt Ave	1	4	5
6/10/2018	Illinois	Aurora	300 block of W Park Ave	0	7	7
6/10/2018	Florida	Bradenton	5627 14th St W	1	5	6
6/10/2018	Illinois	Chicago	6400 block of S Eberhart Ave	1	5	6
6/10/2018	Illinois	Bloomington	1200 block of Orchard Rd	2	2	4
6/9/2018	North Carolina	Kannapolis	1709 S Cannon Blvd	0	4	4
6/9/2018	Massachusetts	Boston	14 Copeland St	0	4	4
6/9/2018	Pennsylvania	Philadelphia	2000 block of 20th St	1	4	5
6/5/2018	Florida	Jacksonville	Town Center Pkwy	3	1	4
6/3/2018	Texas	Dallas	4500 Spring Ave	0	5	5
6/3/2018	Illinois	Chicago	1200 block of W 73rd Pl	1	3	4
6/2/2018	Nebraska	Omaha	S 11th St and Farnam St	1	6	7
6/2/2018	New York	Buffalo	Strauss Street	0	5	5
5/31/2018	South Carolina	Timmonsville	544 Chaney Grove Rd	3	2	5
5/27/2018	Louisiana	Shreveport	857 E Stoner Ave	0	4	4
5/27/2018	Colorado	Aurora	15373 E 6th Ave	1	3	4
5/25/2018	Ohio	Cincinnati	1000 block of Ross Avenue	0	4	4
5/20/2018	Indiana	Anderson	1604 Madison Ave	0	4	4
5/20/2018	Mississippi	Hazlehurst	513 Monticello St	1	7	8
5/18/2018	Texas	Santa Fe	16000 Hwy 6	10	13	23
5/16/2018	Texas	Ponder	610 Lone Star Park Ln	5	1	6
5/14/2018	Maryland	Baltimore	2020 Etting St	0	4	4
5/13/2018	California	Los Angeles	365 W Manchester Avenue	2	2	4
5/13/2018	California	Stockton	2436 Belleview St	3	2	5
5/13/2018	Mississippi	Byhalia	French Rd and Berta Rd	0	4	4
5/12/2018	Nebraska	Omaha	3201 Decatur St	0	6	6
5/12/2018	New Jersey	Paulsboro	275 W Buck St	0	4	4
5/11/2018	Missouri	Saint Louis	4800 block of Farlin Ave	0	4	4
5/11/2018	Oklahoma	Talihina	2nd St and Dallas St	1	4	5
5/9/2018	Missouri	Saint Louis	5200 block of Minerva Avenue	0	4	4
5/9/2018	Nebraska	Omaha	Sahler St and N 48th St	0	4	4
5/7/2018	California	San Diego	15th St and J St	0	5	5
5/6/2018	Oklahoma	Stillwater	2020 East Lakeview Road	0	4	4
5/6/2018	Tennessee	Memphis	499 N Watkins St	2	4	6
5/5/2018	Georgia	Columbus	4944 Sentry Street	0	5	5
5/4/2018	North Carolina	Henderson	519 Hilliard St	0	4	4
5/4/2018	Illinois	Chicago Heights	200 block of E 23rd St	0	4	4
5/2/2018	Illinois	Chicago	3500 block of W Grenshaw St	1	4	5
5/2/2018	Minnesota	Minneapolis	2400 block of Ogema Place	0	5	5
5/2/2018	New York	Brooklyn	333 Bristol St	1	4	5
5/1/2018	Louisiana	New Orleans	3200 block of Saint Claude Ave	0	5	5
4/30/2018	Florida	Pompano Beach	4251 N Dixie Hwy	0	4	4
4/30/2018	District of Columbia	Washington	3600 block of New York Ave NE	0	4	4
4/29/2018	Tennessee	Wartburg	519 South Kingston St	0	4	4
4/29/2018	Washington	Seattle (Skyway)	12603 Renton Ave S	2	2	4
4/29/2018	North Carolina	Monroe	1500 block of Massey St	1	3	4
4/29/2018	Florida	West Palm Beach	1969 S Military Trail	1	3	4
4/28/2018	North Carolina	Maxton	Modest Rd	0	5	5
4/25/2018	Arkansas	Pine Bluff	300 block of West 24th Street	0	4	4
4/25/2018	Missouri	Saint Louis	1151 Northdale Dr	3	1	4
4/24/2018	Michigan	Flint	2200 block of Ave A	0	4	4
4/22/2018	Louisiana	New Orleans	1900 block of St Roch Ave	1	5	6
4/22/2018	Tennessee	Antioch	3571 Murfreesboro Pike	4	3	7
4/21/2018	Pennsylvania	Philadelphia	1800 block of W Diamond St	2	2	4
4/20/2018	California	San Francisco	3rd Street and Quesada Ave	1	5	6
4/18/2018	North Carolina	Asheville	73 Hansel Ave	4	3	7
4/15/2018	Louisiana	Shreveport	6956 Jewella Ave	0	6	6
4/9/2018	California	Vallejo	201 Maine St	0	4	4
4/8/2018	North Carolina	Hickory	247 1st Ave NW	1	3	4
4/8/2018	Florida	Miami	1300 block of NW 63rd Terrace	2	2	4
4/6/2018	Florida	Jacksonville	6100 block of Transylvania Ave	0	4	4
4/6/2018	Virginia	Virginia Beach	5800 block of Pickering St	1	3	4
4/4/2018	Louisiana	New Orleans	3300 Garden Oaks Drive	2	2	4
4/2/2018	Texas	Houston	8500 block of Redcliff Rd	1	3	4
4/1/2018	Alabama	Mobile	3556 Halls Mill Rd	1	4	5
4/1/2018	Michigan	Saginaw	600 block of Yale St	0	5	5
3/31/2018	New Jersey	Asbury Park	Atlantic Ave and Monmouth Ave	0	5	5
3/29/2018	Texas	Plano	7401 Alma Dr	1	3	4
3/29/2018	New Jersey	Camden	Kaighn Ave and Haddon Ave	0	4	4
3/24/2018	Utah	Salt Lake City (West Valley City)	3180 South 5600 West	0	4	4
3/21/2018	California	San Francisco	949 Geneva Ave	1	5	6
3/17/2018	Kentucky	Louisville	2928 W Kentucky St	0	7	7
3/17/2018	Illinois	Harvey	16700 S Halsted St	0	4	4
3/13/2018	Florida	Macclenny	South Blvd	0	4	4
3/12/2018	California	Modesto	2000 block of Robertson Rd	0	4	4
3/11/2018	Illinois	Champaign	700 block of N Hickory St	1	3	4
3/11/2018	Indiana	South Bend	800 block of E Dayton St	0	6	6
3/11/2018	Michigan	Saginaw	Cumberland Ave and Hess St	1	4	5
3/9/2018	North Carolina	Wadesboro	1300 E Caswell St	3	1	4
3/7/2018	Alabama	Hurtsboro	531 Main Street	2	2	4
3/4/2018	Illinois	Rockford	426 Howard Ave	1	4	5
3/3/2018	New York	Brooklyn	Kings Highway and Utica Avenue	1	3	4
3/3/2018	Florida	Miami	1300 Block of NW 62nd Ln	0	4	4
2/27/2018	Connecticut	Bridgeport	1306 Stratford Ave	0	4	4
2/26/2018	Michigan	Detroit	22700 Fenkell Ave	5	0	5
2/23/2018	Florida	Palm Beach Gardens (Riviera Beach)	W 23rd St	1	3	4
2/18/2018	Texas	San Antonio	2893 Cinema Ridge	0	5	5
2/17/2018	Kansas	Kansas City	1615 Minnesota	1	7	8
2/17/2018	Tennessee	Memphis	3188 N Watkins Ave	0	5	5
2/16/2018	Oklahoma	Oklahoma City	1700 block of SW 15	1	3	4
2/14/2018	Florida	Pompano Beach (Parkland)	5901 Pine Island Rd	17	17	34
2/13/2018	Louisiana	New Orleans	5400 block of Andry St	2	3	5
2/11/2018	Michigan	Detroit	19432 Lamont St	4	3	7
2/10/2018	Kentucky	Paintsville	413 Mill St	5	0	5
2/7/2018	Florida	Lake Worth (Lantana)	I-95 and Lantana Ave	3	3	6
2/5/2018	Colorado	Colorado Springs	4225 Galley Rd	2	4	6
2/3/2018	Ohio	Cleveland (Garfield Heights)	11321 Broadway Ave	1	5	6
1/31/2018	Missouri	Saint Louis	Goodfellow Blvd and Dr Martin Luther King Dr	0	4	4
1/28/2018	Pennsylvania	Melcroft	1301 Indian Creek Valley Rd	5	0	5
1/28/2018	Indiana	Indianapolis	1313 N Sherman Dr	2	3	5
1/28/2018	Pennsylvania	Reading	123 S 3rd St	4	0	4
1/27/2018	Kentucky	Bowling Green	645 Pearl Street	0	4	4
1/27/2018	California	Los Angeles	243 East 119th St	0	5	5
1/25/2018	District of Columbia	Washington	1600 block of Kenilworth Ave NE	0	4	4
1/23/2018	Kentucky	Benton	416 High School Rd	2	14	16
1/23/2018	Pennsylvania	Philadelphia	N 24th St and Ridge Ave	0	4	4
1/21/2018	Florida	Orlando	3101 Willow Bend Blvd	0	4	4
1/21/2018	Illinois	Chicago	3200 W Division St	0	4	4
1/17/2018	District of Columbia	Washington	2000 block of 16th St SE	1	3	4
1/15/2018	Florida	Alachua	14223 NW 156th Pl	0	5	5
1/14/2018	Alabama	Eutaw	809 Mesopotamia St	1	4	5
1/14/2018	Alabama	Madison	101 Westchester Dr	0	4	4
1/12/2018	Tennessee	Nashville	2614 Jenkins Ct	3	2	5
1/11/2018	Missouri	Saint Robert (St Robert)	St Robert Outer Road and Houston Road	2	2	4
1/7/2018	Alabama	Union Springs	US-29	1	5	6
1/7/2018	Florida	Plantation	5225 W Broward Blvd	0	4	4
1/5/2018	Mississippi	Hattiesburg	6168 US 49	0	6	6
1/4/2018	Arkansas	Brinkley	615 W 6th St	1	3	4
1/1/2018	Alabama	Huntsville	2025 Sparkman Dr NW	1	3	4
12/29/2019	Illinois	Danville	1803 block of Westview Ave	0	5	5
12/29/2019	New York	Buffalo	50 block of Henrietta Ave	1	3	4
12/29/2019	California	Ceres	800 block of Allacante Dr	0	5	5
12/27/2019	California	Modesto	1900 block of Vernon Ave	1	3	4
12/27/2019	Georgia	Kennesaw	1575 Ridenour Pkwy NW	0	4	4
12/27/2019	Texas	Houston	500 block of Smart St	2	7	9
12/26/2019	Florida	Saint Petersburg	4300 6th St S	0	5	5
12/25/2019	California	Oakland	2100 block of 34th Ave	0	4	4
12/25/2019	Iowa	Coralville	954 Boston Way	1	3	4
12/25/2019	Virginia	Richmond	1800 E Main St	1	3	4
12/24/2019	Louisiana	New Orleans	6400 block of General Meyer Ave	0	4	4
12/24/2019	Illinois	Joliet	1200 block of Cutter Ave	0	5	5
12/24/2019	North Carolina	High Point	1226 Montlieu Ave	0	6	6
12/22/2019	Maryland	Baltimore	225 Park Ave	0	7	7
12/22/2019	Minnesota	Minneapolis (Spring Lake Park)	8407 Plaza Blvd NE	1	7	8
12/22/2019	Illinois	Chicago	5700 block of S May St	0	13	13
12/21/2019	Louisiana	Edgard	2555 LA-18	0	4	4
12/20/2019	Mississippi	Waynesboro	Turner St	1	6	7
12/20/2019	Alabama	Tuskegee	2900 block of Davison St	2	2	4
12/18/2019	Texas	San Antonio	2418 SW Military Dr	0	4	4
12/17/2019	Montana	Great Falls	1701 10th Ave S	4	1	5
12/15/2019	Georgia	Columbus	600 block of 32nd St	1	4	5
12/14/2019	California	Ivanhoe	15700 block of Paradise Ave	0	4	4
12/12/2019	Missouri	Saint Louis (Moline Acres)	9900 block of Lewis and Clark Blvd	1	3	4
12/10/2019	New Jersey	Jersey City	223 Martin Luther King Dr	6	3	9
12/8/2019	Texas	Desoto	200 block of W Wintergreen Rd	2	3	5
12/8/2019	Louisiana	New Orleans	3801 Washington Ave	1	4	5
12/6/2019	Florida	Pensacola	280 Taylor Rd	4	8	12
12/4/2019	Alabama	Montgomery	500 Eastdale Rd S	2	2	4
12/1/2019	Louisiana	Cotton Valley	116 Hawthorne Loop	2	3	5
12/1/2019	Louisiana	New Orleans	2000 block of N Dorgenois St	2	2	4
12/1/2019	Illinois	Aurora	700 block of S 5th St	1	4	5
12/1/2019	Michigan	Kalamazoo	6300 block of Proctor St	1	3	4
12/1/2019	Louisiana	New Orleans	700 block of Canal St	0	12	12
11/30/2019	Arkansas	Hensley	6500 block of E Sardis Rd	0	5	5
11/29/2019	Texas	Amarillo	2650 Dumas Dr	0	7	7
11/27/2019	New York	Bronx	E 153rd St and Courtlandt Ave	0	5	5
11/25/2019	Florida	Brownsville	NW 29th Ave and 44th St	2	2	4
11/24/2019	Alabama	Birmingham	7 15th St W	1	4	5
11/24/2019	California	Los Angeles	100 block of E 11th St	0	6	6
11/24/2019	Louisiana	Cottonport	3846 LA-29	2	2	4
11/23/2019	California	Los Angeles	833 S Spring St	0	4	4
11/23/2019	Louisiana	Tallulah	Depot St	1	6	7
11/21/2019	California	Long Beach	1100 block of 10th St	0	5	5
11/21/2019	Washington	Everett	120 West Casino Rd	0	4	4
11/20/2019	California	Richmond	20th St and Roosevelt Ave	0	4	4
11/18/2019	New Jersey	Newark	139 S 8th St	1	4	5
11/17/2019	California	Fresno	5361 E Lamona Ave	4	6	10
11/17/2019	Ohio	Cleveland	7100 block of Lawn Ave	0	4	4
11/16/2019	California	San Diego	2152 Flintridge Dr	6	0	6
11/14/2019	California	Santa Clarita	21900 Centurion Way	3	3	6
11/11/2019	Florida	Belle Glade	SW 7th St	0	4	4
11/10/2019	Missouri	Kansas City	4704 Independence Ave	0	4	4
11/10/2019	Tennessee	Memphis	2080 E. Brooks Rd	1	4	5
11/10/2019	Arkansas	Little Rock	3000 block of W 12th St	0	4	4
11/9/2019	Michigan	Detroit	3800 block of E McNichols Rd	0	4	4
11/9/2019	Georgia	Vidalia	Wiggins St	0	4	4
11/8/2019	North Carolina	Raleigh	503 Bragg St	1	3	4
11/7/2019	Georgia	Conyers	1800 block of Green St	2	3	5
11/4/2019	Texas	Houston	5000 block of Northridge Dr	1	4	5
11/3/2019	Ohio	Toledo	600 block of Magnolia St	0	4	4
11/3/2019	Texas	Nacogdoches	Sandyland Cir and CR 823	1	3	4
11/2/2019	Louisiana	Baton Rouge	137 Taylor St	0	4	4
11/2/2019	Michigan	Detroit	7000 block of E. Kirby	1	4	5
11/1/2019	Arizona	Tolleson	2434 S 86th Ln	0	5	5
11/1/2019	Texas	San Angelo	1616 S Chadbourne St	0	4	4
10/31/2019	California	Orinda	114 Lucille Way	5	3	8
10/30/2019	Pennsylvania	Philadelphia	5026 Walton Ave	4	0	4
10/29/2019	California	Long Beach	2709 E 7th St	3	9	12
10/29/2019	Maryland	Baltimore	4700 block of Liberty Heights Ave	1	3	4
10/28/2019	Maryland	Baltimore	4160 Pimlico Rd	1	3	4
10/27/2019	Michigan	Detroit	East Outer Dr and Helen St	0	4	4
10/27/2019	Michigan	Lansing	Balfour Dr and W Miller Rd	1	4	5
10/26/2019	Texas	Greenville	2275 US-380	2	6	8
10/24/2019	Oklahoma	Oklahoma City	1900 block of NW 12th St	2	2	4
10/22/2019	Oklahoma	Oklahoma City (Midwest City)	7020 E Green Ave	1	3	4
[truncated: 670 more rows]
