# Supplementary material for: Assessing the contagiousness of mass shootings with nonparametric Hawkes processes
Source: PLoS One. 2021 Mar 30;16(3):e0248437. doi: 10.1371/journal.pone.0248437 (PMC8009418; doi:10.1371/journal.pone.0248437)
Supplement: S1 Data — (ZIP) [file pone.0248437.s001.zip › mass_shooting_contagion-main/brady_data.csv]

	month	day	year	city	state	nwound	nkill	naff	suicide	killed_by_police	source_quoted	shots_fired_at_schoolgrounds	shots_fired_at_bar_nightclub_stripclub	shots_fired_at_home	gender	location	lon	lat	date	Time
1	1	30	2013	Phoenix	AZ	2	1	3	1	0	1	0	0	0	1	Phoenix, AZ	-112.0740373	33.4483771	1/30/2013	2951
2	1	22	2013	Houston	TX	4	0	4	0	0	1	1	0	0	1	Houston, TX	-95.3698028	29.7604267	1/22/2013	2943
3	1	19	2013	Albuquerque	NM	0	5	5	0	0	1	0	0	1	1	Albuquerque, NM	-106.650422	35.0843859	1/19/2013	2940
4	1	13	2013	Hazard	KY	NA	NA	3	0	0	1	1	0	0	1	Hazard, KY	-83.1932284	37.24954	1/13/2013	2934
5	12	14	2012	Newtown	CT	0	26	26	0	0	1	1	0	0	1	Newtown, CT	-73.3035651	41.4141172	12/14/2012	2904
6	12	11	2012	Portland	OR	1	2	3	1	0	1	0	0	0	1	Portland, OR	-122.6750261	45.5051064	12/11/2012	2901
7	11	6	2012	Fresno	CA	2	2	4	1	0	1	0	0	0	1	Fresno, CA	-119.7871247	36.7377981	11/6/2012	2866
8	10	21	2012	Chicago	IL	1	2	3	0	0	1	0	0	0	NA	Chicago, IL	-87.6297982	41.8781136	10/21/2012	2850
9	10	21	2012	Brookfield	WI	4	3	7	1	0	1	0	0	0	1	Brookfield, WI	-88.1064787	43.0605671	10/21/2012	2850
10	10	18	2012	Casselberry	FL	1	3	4	1	0	1	0	0	0	1	Casselberry, FL	-81.3278455	28.677775	10/18/2012	2847
11	9	30	2012	Winter Springs	FL	1	2	3	0	0	1	0	0	0	NA	Winter Springs, FL	-81.3081226	28.6988853	9/30/2012	2829
12	9	27	2012	Minneapolis	MN	4	5	9	1	0	1	0	0	0	1	Minneapolis, MN	-93.2650108	44.977753	9/27/2012	2826
13	9	10	2012	Compton	CA	2	1	3	0	0	1	0	0	0	NA	Compton, CA	-118.2200712	33.8958492	9/10/2012	2809
14	8	31	2012	Old Bridge	NJ	0	2	2	1	0	1	0	0	0	1	Old Bridge, NJ	-74.307282	40.4128551	8/31/2012	2799
15	8	24	2012	Chicago	IL	8	0	8	0	0	1	0	0	0	NA	Chicago, IL	-87.6297982	41.8781136	8/24/2012	2792
16	8	16	2012	Laplace	LA	2	2	4	0	0	1	0	0	0	NA	Laplace, LA	-90.4800848	30.0665907	8/16/2012	2784
17	8	13	2012	College Station	TX	4	3	7	0	0	1	1	0	0	1	College Station, TX	-96.3344068	30.627977	8/13/2012	2781
18	8	5	2012	Oak Creek	WI	3	7	10	0	0	1	0	0	0	NA	Oak Creek, WI	-87.8631362	42.8858503	8/5/2012	2773
19	7	20	2012	Aurora	CO	58	12	70	0	0	1	0	0	0	1	Aurora, CO	-104.8319195	39.7294319	7/20/2012	2757
20	7	17	2012	Tuscaloosa	AL	17	0	17	0	0	1	0	1	0	1	Tuscaloosa, AL	-87.5691735	33.2098407	7/17/2012	2754
21	7	11	2012	Chicago	IL	4	0	4	0	0	1	0	0	0	NA	Chicago, IL	-87.6297982	41.8781136	7/11/2012	2748
22	7	9	2012	Dover	DE	2	3	5	0	0	1	0	0	0	NA	Dover, DE	-75.5243682	39.158168	7/9/2012	2746
23	7	6	2012	Chicago	IL	7	3	10	0	0	1	0	0	0	NA	Chicago, IL	-87.6297982	41.8781136	7/6/2012	2743
24	7	2	2012	Seattle	WA	5	1	6	0	0	1	0	0	0	NA	Seattle, WA	-122.3320708	47.6062095	7/2/2012	2739
25	7	1	2012	Chicago	IL	2	1	3	0	0	1	0	0	0	NA	Chicago, IL	-87.6297982	41.8781136	7/1/2012	2738
26	6	26	2012	Omaha	NE	3	0	3	0	0	1	0	0	1	NA	Omaha, NE	-95.9345034	41.2565369	6/26/2012	2733
27	6	20	2012	Houston	TX	2	3	5	0	0	1	0	1	0	NA	Houston, TX	-95.3698028	29.7604267	6/20/2012	2727
28	6	9	2012	Auburn	AL	3	3	6	0	0	1	1	0	0	NA	Auburn, AL	-85.4807825	32.6098566	6/9/2012	2716
31	5	30	2012	Seattle	WA	0	5	5	1	0	1	0	0	0	1	Seattle, WA	-122.3320708	47.6062095	5/30/2012	2706
30	5	26	2012	Chicago	IL	40	10	50	0	0	1	0	0	0	NA	Chicago, IL	-87.6297982	41.8781136	5/26/2012	2702
29	5	23	2012	Oklahoma City	OK	8	0	8	0	0	1	0	0	0	NA	Oklahoma City, OK	-97.5164276	35.4675602	5/23/2012	2699
32	5	2	2012	Gilbert	AZ	0	4	4	1	0	1	0	0	0	1	Gilbert, AZ	-111.789027	33.3528264	5/2/2012	2678
33	4	6	2012	Tulsa	OK	2	3	5	0	0	1	0	0	0	NA	Tulsa, OK	-95.992775	36.1539816	4/6/2012	2652
34	4	2	2012	Oakland	CA	3	7	10	0	0	1	1	0	0	NA	Oakland, CA	-122.2711639	37.8043514	4/2/2012	2648
35	3	30	2012	North Miami	FL	14	2	16	0	0	1	0	0	0	NA	North Miami, FL	-80.1867138	25.8900949	3/30/2012	2645
36	3	20	2012	Waller	TX	0	3	3	0	0	1	0	0	1	1	Waller, TX	-95.9268986	30.0566085	3/20/2012	2635
37	3	8	2012	Pittsburgh	PA	7	2	9	NA	NA	1	0	0	0	NA	Pittsburgh, PA	-79.9958864	40.4406248	3/8/2012	2623
38	3	3	2012	Tempe	AZ	14	0	14	0	0	1	0	0	0	1	Tempe, AZ	-111.9400054	33.4255104	3/3/2012	2618
39	2	27	2012	Chardon	OH	2	3	5	0	0	1	1	0	0	1	Chardon, OH	-81.2133262	41.5786639	2/27/2012	2613
40	2	26	2012	Jackson	TN	20	1	21	0	0	1	0	1	0	NA	Jackson, TN	-88.8139469	35.6145169	2/26/2012	2612
41	2	21	2012	Norcross	GA	0	4	4	1	0	1	0	0	0	1	Norcross, GA	-84.2135309	33.9412127	2/21/2012	2607
42	1	10	2012	Philadelphia	PA	0	3	3	0	0	1	0	0	0	1	Philadelphia, PA	-75.1652215	39.9525839	1/10/2012	2565
43	12	25	2011	Grapevine	TX	0	6	6	1	0	1	0	0	1	1	Grapevine, TX	-97.0780654	32.9342919	12/25/2011	2549
44	12	19	2011	Bayonne	NJ	0	3	3	1	0	1	0	0	0	1	Bayonne, NJ	-74.1143091	40.6687141	12/19/2011	2543
45	12	16	2011	Irwindale	CA	2	2	4	1	0	1	0	0	0	1	Irwindale, CA	-117.9353413	34.1069527	12/16/2011	2540
46	12	16	2011	Emmington	IL	0	5	5	0	0	1	0	0	1	NA	Emmington, IL	-88.3581096	40.9697547	12/16/2011	2540
47	12	9	2011	Cambridge	MA	0	3	3	1	0	1	0	0	0	NA	Cambridge, MA	-71.1097335	42.3736158	12/9/2011	2533
48	11	30	2011	Bay City	TX	1	4	5	0	0	1	0	0	0	NA	Bay City, TX	-95.969402	28.9827565	11/30/2011	2524
49	11	29	2011	Oakland	CA	6	1	7	0	0	1	0	0	0	NA	Oakland, CA	-122.2711639	37.8043514	11/29/2011	2523
50	11	27	2011	Wichita	KS	4	0	4	0	0	1	0	0	0	NA	Wichita, KS	-97.330053	37.6871761	11/27/2011	2521
51	11	20	2011	Guilford County	NC	1	5	6	1	0	1	0	0	0	NA	Guilford County, NC	-79.8296743	36.0899873	11/20/2011	2514
52	10	12	2011	Orange County	CA	3	6	9	0	0	1	0	0	0	1	Orange County, CA	-117.8311428	33.7174708	10/12/2011	2475
53	10	10	2011	Anchorage	AK	2	2	4	0	0	1	0	1	0	1	Anchorage, AK	-149.9002778	61.2180556	10/10/2011	2473
54	10	10	2011	Newark	NJ	4	0	4	0	0	1	0	0	1	NA	Newark, NJ	-74.1723667	40.735657	10/10/2011	2473
55	10	8	2011	Chicago	IL	20	3	23	0	0	1	0	0	0	NA	Chicago, IL	-87.6297982	41.8781136	10/8/2011	2471
56	10	8	2011	Dallas	TX	0	8	8	0	0	1	0	0	0	NA	Dallas, TX	-96.7969879	32.7766642	10/8/2011	2471
57	10	5	2011	Cupertino	CA	7	3	10	0	0	1	0	0	0	NA	Cupertino, CA	-122.0321823	37.3229978	10/5/2011	2468
58	9	6	2011	Carson City	NV	7	4	11	1	0	1	0	0	0	1	Carson City, NV	-119.7674034	39.1637984	9/6/2011	2439
59	8	28	2011	Jacksonville	FL	11	0	11	0	0	1	0	0	0	NA	Jacksonville, FL	-81.655651	30.3321838	8/28/2011	2430
60	8	22	2011	Philadelphia	PA	6	0	6	0	0	1	0	0	0	NA	Philadelphia, PA	-75.1652215	39.9525839	8/22/2011	2424
61	8	20	2011	Lynden	WA	NA	NA	4	0	0	1	0	0	0	1	Lynden, WA	-122.4529469	48.9428018	8/20/2011	2422
62	8	13	2011	Kansas City	MO	3	0	3	0	0	1	0	0	0	NA	Kansas City, MO	-94.5785667	39.0997265	8/13/2011	2415
63	8	7	2011	Copely	OH	1	7	8	0	1	1	0	0	1	1	Copely, OH	-81.6363869	41.0875099	8/7/2011	2409
64	7	24	2011	Auburn	WA	7	0	7	0	0	1	0	0	0	1	Auburn, WA	-122.2284532	47.3073228	7/24/2011	2395
65	7	24	2011	Apopka	FL	9	0	9	0	0	1	0	0	1	NA	Apopka, FL	-81.5322149	28.6934076	7/24/2011	2395
66	7	23	2011	Stockton	CA	8	1	9	0	0	1	0	0	1	NA	Stockton, CA	-121.2907796	37.9577016	7/23/2011	2394
67	7	23	2011	Grand Prairie	TX	0	5	5	1	0	1	0	0	0	1	Grand Prairie, TX	-96.9977846	32.7459645	7/23/2011	2394
68	7	7	2011	Grand Rapids	MI	2	7	9	1	0	1	0	0	0	1	Grand Rapids, MI	-85.6680863	42.9633599	7/7/2011	2378
69	7	2	2011	Bechtelsville	PA	2	3	5	0	1	1	0	0	1	NA	Bechtelsville, PA	-75.6290752	40.3734297	7/2/2011	2373
70	6	30	2011	Lauderdale Lakes	FL	10	2	12	0	0	1	0	1	0	1	Lauderdale Lakes, FL	-80.2083806	26.1664736	6/30/2011	2371
71	6	19	2011	Medford	NY	0	4	4	0	0	1	0	0	0	1	Medford, NY	-73.0001068	40.8175985	6/19/2011	2360
72	4	30	2011	West Union	OH	0	4	4	0	1	1	0	0	1	1	West Union, OH	-83.5451934	38.7945166	4/30/2011	2310
73	3	25	2011	Irvington	NJ	4	1	5	0	0	1	0	1	0	NA	Irvington, NJ	-74.2286435	40.7263249	3/25/2011	2274
74	3	20	2011	Portland	OR	4	0	4	0	0	1	0	0	1	NA	Portland, OR	-122.6750261	45.5051064	3/20/2011	2269
75	3	15	2011	Tarpon Springs	FL	0	3	3	1	0	1	0	0	1	1	Tarpon Springs, FL	-82.7567679	28.1461248	3/15/2011	2264
76	3	2	2011	Burlington	CO	2	2	4	0	0	1	0	0	0	1	Burlington, CO	-102.2693563	39.3061082	3/2/2011	2251
77	2	6	2011	Youngstown	OH	11	1	12	0	0	1	1	0	0	NA	Youngstown, OH	-80.6495194	41.0997803	2/6/2011	2227
78	2	5	2011	Jacksonville	FL	NA	NA	5	0	0	1	0	0	0	NA	Jacksonville, FL	-81.655651	30.3321838	2/5/2011	2226
79	1	8	2011	Tucson	AZ	13	6	19	0	0	1	0	0	0	NA	Tucson, AZ	-110.9747108	32.2226066	1/8/2011	2198
80	1	4	2011	Prince Georges Co.	MD	3	1	4	0	0	1	0	0	0	NA	Prince Georges Co., MD	-76.8720961	38.7849211	1/4/2011	2194
81	12	22	2010	South San Francisco	CA	4	2	6	0	0	1	0	0	0	NA	South San Francisco, CA	-122.4077498	37.654656	12/22/2010	2181
82	12	14	2010	Sacramento	CA	5	1	6	0	0	1	0	0	0	NA	Sacramento, CA	-121.4943996	38.5815719	12/14/2010	2173
83	12	12	2010	Memphis	TN	5	0	5	0	0	1	0	1	0	NA	Memphis, TN	-90.0489801	35.1495343	12/12/2010	2171
84	11	30	2010	St.Louis	MO	2	2	4	0	0	1	0	0	0	NA	St.Louis, MO	-90.1994042	38.6270025	11/30/2010	2159
85	11	28	2010	Cleveland	OH	NA	NA	6	0	0	1	0	0	0	NA	Cleveland, OH	-81.6943605	41.49932	11/28/2010	2157
86	11	28	2010	Richmond County	GA	NA	NA	5	0	0	1	0	1	0	NA	Richmond County, GA	-82.0842901	33.3205339	11/28/2010	2157
87	11	24	2010	Bonne Terre	MO	0	3	3	1	0	1	0	0	1	1	Bonne Terre, MO	-90.5554039	37.9231069	11/24/2010	2153
88	11	13	2010	Erie	PA	0	3	3	1	0	1	0	0	0	1	Erie, PA	-80.085059	42.1292241	11/13/2010	2142
89	10	30	2010	Atlanta	GA	NA	NA	4	0	0	1	0	1	0	NA	Atlanta, GA	-84.3879824	33.7489954	10/30/2010	2128
90	10	25	2010	Chicago	IL	1	3	4	0	0	1	0	0	0	1	Chicago, IL	-87.6297982	41.8781136	10/25/2010	2123
91	10	13	2010	Oklahoma City	OK	5	1	6	0	0	1	0	0	0	NA	Oklahoma City, OK	-97.5164276	35.4675602	10/13/2010	2111
92	9	28	2010	Boston	MA	0	4	4	0	0	1	0	0	0	NA	Boston, MA	-71.0588801	42.3600825	9/28/2010	2096
93	9	25	2010	East Orange	NJ	NA	NA	5	0	0	1	1	0	0	1	East Orange, NJ	-74.2048677	40.767323	9/25/2010	2093
94	9	23	2010	Seattle	WA	1	3	4	0	0	1	0	0	0	0	Seattle, WA	-122.3320708	47.6062095	9/23/2010	2091
95	9	11	2010	Bay Shore	NY	5	0	5	0	0	1	0	1	0	NA	Bay Shore, NY	-73.2453946	40.7250986	9/11/2010	2079
96	9	11	2010	Chesapeake	VA	5	0	5	0	0	1	1	0	0	NA	Chesapeake, VA	-76.2874927	36.7682088	9/11/2010	2079
97	9	6	2010	Lancaster	CA	6	1	7	0	0	1	0	0	1	NA	Lancaster, CA	-118.1541632	34.6867846	9/6/2010	2074
98	9	5	2010	New Orleans	LA	4	1	5	0	0	1	0	0	0	NA	New Orleans, LA	-90.0715323	29.9510658	9/5/2010	2073
99	9	5	2010	Durham	NC	10	0	10	0	0	1	0	0	1	NA	Durham, NC	-78.898619	35.9940329	9/5/2010	2073
100	9	2	2010	Chicago	IL	0	4	4	0	0	1	0	0	0	NA	Chicago, IL	-87.6297982	41.8781136	9/2/2010	2070
101	8	22	2010	Louisa	VA	4	2	6	0	1	1	0	0	1	NA	Louisa, VA	-78.0041649	38.0251394	8/22/2010	2059
102	8	3	2010	Hartford	CT	2	8	10	1	0	1	0	0	0	1	Hartford, CT	-72.6733723	41.7658043	8/3/2010	2040
103	8	3	2010	Indianapolis	IN	NA	NA	7	0	0	1	0	0	1	1	Indianapolis, IN	-86.158068	39.768403	8/3/2010	2040
104	7	30	2010	Ft.Lauderdale	FL	NA	NA	5	0	0	1	0	1	0	NA	Ft.Lauderdale, FL	-80.1373174	26.1224386	7/30/2010	2036
105	7	9	2010	Dallas	TX	1	3	4	1	0	1	0	0	0	NA	Dallas, TX	-96.7969879	32.7766642	7/9/2010	2015
106	7	3	2010	Richmond	VA	5	0	5	0	0	1	0	0	1	NA	Richmond, VA	-77.4360481	37.5407246	7/3/2010	2009
107	6	26	2010	East Point	GA	4	1	5	0	0	1	0	0	1	NA	East Point, GA	-84.4393724	33.6795531	6/26/2010	2002
108	6	19	2010	San Bernardino	CA	2	2	4	1	0	1	0	0	0	1	San Bernardino, CA	-117.2897652	34.1083449	6/19/2010	1995
109	6	9	2010	Coney Island	NY	4	0	4	0	0	1	0	0	0	1	Coney Island, NY	-73.9707016	40.5755438	6/9/2010	1985
110	6	6	2010	Hialeah	FL	3	4	7	1	0	1	0	0	0	1	Hialeah, FL	-80.2781057	25.8575963	6/6/2010	1982
111	6	6	2010	New Brighton	MN	4	0	4	0	0	1	0	0	0	NA	New Brighton, MN	-93.2018908	45.0655212	6/6/2010	1982
112	5	20	2010	West Memphis	AK	2	2	4	0	1	1	0	0	0	1	West Memphis, AK	-90.1845388	35.1464797	5/20/2010	1965
113	5	16	2010	Tuscaloosa	AL	8	1	9	0	0	1	0	0	0	1	Tuscaloosa, AL	-87.5691735	33.2098407	5/16/2010	1961
114	5	13	2010	North Richmond	CA	1	3	4	0	0	1	0	0	0	NA	North Richmond, CA	-122.3674713	37.9588126	5/13/2010	1958
115	5	3	2010	Detroit	MI	NA	NA	5	0	0	1	0	0	0	NA	Detroit, MI	-83.0457538	42.331427	5/3/2010	1948
116	4	15	2010	Decatur	GA	3	2	5	0	0	1	0	0	1	NA	Decatur, GA	-84.2963123	33.7748275	4/15/2010	1930
117	4	14	2010	Chicago	IL	2	4	6	0	0	1	0	0	1	NA	Chicago, IL	-87.6297982	41.8781136	4/14/2010	1929
118	4	10	2010	Muskogee	OK	5	1	6	0	0	1	0	0	0	NA	Muskogee, OK	-95.3696909	35.7478769	4/10/2010	1925
119	4	5	2010	Long Beach	CA	4	0	4	0	0	1	0	0	1	NA	Long Beach, CA	-118.1937395	33.7700504	4/5/2010	1920
120	4	4	2010	Omaha	NE	NA	NA	4	0	0	1	0	0	0	NA	Omaha, NE	-95.9345034	41.2565369	4/4/2010	1919
121	4	3	2010	North Hollywood	CA	2	4	6	0	0	1	0	0	0	NA	North Hollywood, CA	-118.3812562	34.187044	4/3/2010	1918
122	4	2	2010	Chicago	IL	NA	NA	6	0	0	1	0	0	0	NA	Chicago, IL	-87.6297982	41.8781136	4/2/2010	1917
123	3	31	2010	New Orleans	LA	0	3	3	1	0	1	0	0	1	1	New Orleans, LA	-90.0715323	29.9510658	3/31/2010	1915
124	3	31	2010	Aransas Pass	TX	4	1	5	0	0	1	0	0	1	1	Aransas Pass, TX	-97.1505561	27.909532	3/31/2010	1915
125	3	30	2010	Washington	DC	5	4	9	0	0	1	0	0	0	1	Washington, DC	-77.0368707	38.9071923	3/30/2010	1914
126	3	27	2010	Chattanooga	TN	NA	NA	5	0	0	1	0	0	0	NA	Chattanooga, TN	-85.3096801	35.0456297	3/27/2010	1911
127	3	25	2010	New Orleans	LA	0	4	4	0	0	1	0	0	1	NA	New Orleans, LA	-90.0715323	29.9510658	3/25/2010	1909
128	3	21	2010	Milwaukee	WI	5	0	5	0	0	1	0	0	1	1	Milwaukee, WI	-87.9064736	43.0389025	3/21/2010	1905
129	3	18	2010	Chicago	IL	4	0	4	0	0	1	0	0	0	NA	Chicago, IL	-87.6297982	41.8781136	3/18/2010	1902
130	3	17	2010	Winnsboro	SC	NA	NA	4	0	0	1	0	0	1	1	Winnsboro, SC	-81.0864776	34.3807012	3/17/2010	1901
131	3	13	2010	Pomona	CA	5	0	5	0	0	1	0	0	1	NA	Pomona, CA	-117.7499909	34.055103	3/13/2010	1897
132	3	11	2010	Detroit	MI	3	1	4	0	0	1	0	0	0	NA	Detroit, MI	-83.0457538	42.331427	3/11/2010	1895
133	2	22	2010	New York	NY	0	3	3	1	0	1	0	0	0	1	New York, NY	-74.0059728	40.7127753	2/22/2010	1878
134	2	21	2010	Philadelphia	PA	3	1	4	0	0	1	0	1	0	NA	Philadelphia, PA	-75.1652215	39.9525839	2/21/2010	1877
135	2	12	2010	Huntsville	AL	3	3	6	0	0	1	1	0	0	0	Huntsville, AL	-86.5861037	34.7303688	2/12/2010	1868
136	1	24	2010	Miami-Dade County	FL	3	1	4	0	0	1	0	0	1	NA	Miami-Dade County, FL	-80.6326916	25.5516034	1/24/2010	1849
137	1	21	2010	Milwaukee	WI	NA	NA	5	0	0	1	0	1	0	NA	Milwaukee, WI	-87.9064736	43.0389025	1/21/2010	1846
138	1	19	2010	Appomattox	VA	0	8	8	0	0	1	0	0	1	1	Appomattox, VA	-78.8252911	37.3570894	1/19/2010	1844
139	1	17	2010	Bellville	TX	0	5	5	0	0	1	0	0	1	1	Bellville, TX	-96.2571858	29.9502253	1/17/2010	1842
140	1	16	2010	Oklahoma City	OK	4	1	5	0	0	1	0	1	0	1	Oklahoma City, OK	-97.5164276	35.4675602	1/16/2010	1841
141	1	14	2010	Hernando County Dixie County	FL	2	2	4	0	0	1	0	0	0	1	Hernando County Dixie County, FL	-82.5514061	28.6751723	1/14/2010	1839
142	1	12	2010	Kennesaw	GA	3	2	5	0	0	1	0	0	0	1	Kennesaw, GA	-84.6154897	34.0234337	1/12/2010	1837
143	1	11	2010	Tulsa	OK	3	1	4	0	0	1	0	0	1	1	Tulsa, OK	-95.992775	36.1539816	1/11/2010	1836
144	1	11	2010	Tulsa	OK	3	1	4	0	0	1	0	0	1	1	Tulsa, OK	-95.992775	36.1539816	1/11/2010	1836
145	1	10	2010	West Odessa	TX	4	1	5	0	0	1	0	0	0	NA	West Odessa, TX	-102.4965061	31.8419794	1/10/2010	1835
146	1	10	2010	Dallas	TX	4	0	4	0	0	1	0	1	0	NA	Dallas, TX	-96.7969879	32.7766642	1/10/2010	1835
147	1	7	2010	New Orleans	LA	1	3	4	0	0	1	0	0	1	1	New Orleans, LA	-90.0715323	29.9510658	1/7/2010	1832
148	1	7	2010	St.Louis	MO	5	3	8	1	0	1	0	0	0	1	St.Louis, MO	-90.1994042	38.6270025	1/7/2010	1832
149	1	7	2010	New Orleans	LA	1	3	4	0	0	1	0	0	1	NA	New Orleans, LA	-90.0715323	29.9510658	1/7/2010	1832
150	1	1	2010	Butler	MO	1	2	3	1	0	1	0	0	1	1	Butler, MO	-94.3305059	38.2586347	1/1/2010	1826
151	12	24	2009	New Orleans	LA	NA	NA	6	0	0	1	0	0	0	NA	New Orleans, LA	-90.0715323	29.9510658	12/24/2009	1818
152	12	17	2009	New York	NY	1	3	4	0	0	1	0	0	1	1	New York, NY	-74.0059728	40.7127753	12/17/2009	1811
153	12	14	2009	San Clemente	CA	0	4	4	1	0	1	0	0	1	0	San Clemente, CA	-117.6126004	33.4273521	12/14/2009	1808
154	12	14	2009	Mattawa	WA	NA	NA	4	0	0	1	0	0	0	1	Mattawa, WA	-119.9028234	46.73791	12/14/2009	1808
155	12	13	2009	Grand Junction	CO	NA	NA	5	0	0	1	0	0	1	1	Grand Junction, CO	-108.5506486	39.0638705	12/13/2009	1807
156	12	7	2009	West Palm Beach	FL	3	1	4	0	0	1	0	0	1	NA	West Palm Beach, FL	-80.0533746	26.7153424	12/7/2009	1801
157	11	29	2009	Lakewood	WA	0	4	4	0	1	1	0	0	0	1	Lakewood, WA	-122.518458	47.1717649	11/29/2009	1793
158	11	28	2009	Osage County	KS	0	4	4	0	0	1	0	0	1	1	Osage County, KS	-95.6457951	38.6009003	11/28/2009	1792
159	11	28	2009	Madison	WI	NA	NA	4	0	0	1	0	0	1	NA	Madison, WI	-89.4012302	43.0730517	11/28/2009	1792
160	11	28	2009	Paterson	NJ	2	1	3	0	1	1	0	0	0	1	Paterson, NJ	-74.171811	40.9167654	11/28/2009	1792
161	11	28	2009	Brockton	MA	3	1	4	0	0	1	0	0	0	NA	Brockton, MA	-71.0183787	42.0834335	11/28/2009	1792
162	11	28	2009	Fresno	CA	12	0	12	0	0	1	0	0	1	NA	Fresno, CA	-119.7871247	36.7377981	11/28/2009	1792
163	11	26	2009	Jupiter	FL	3	4	7	0	0	1	0	0	1	1	Jupiter, FL	-80.0942087	26.9342246	11/26/2009	1790
164	11	15	2009	Valdosta	GA	9	1	10	0	0	1	0	0	1	NA	Valdosta, GA	-83.2784851	30.8327022	11/15/2009	1779
165	11	15	2009	Flint	MI	1	3	4	0	0	1	0	0	0	NA	Flint, MI	-83.6874562	43.0125274	11/15/2009	1779
166	11	12	2009	Pearcy	AR	0	5	5	0	1	1	0	0	1	1	Pearcy, AR	-93.2906234	34.4286411	11/12/2009	1776
167	11	11	2009	Montgomery	AL	5	1	6	0	0	1	0	0	0	NA	Montgomery, AL	-86.3077368	32.3792233	11/11/2009	1775
168	11	10	2009	Tualatin	OR	2	1	3	1	0	1	0	0	0	1	Tualatin, OR	-122.7821817	45.3779988	11/10/2009	1774
169	11	9	2009	Oklahoma City	OK	0	4	4	0	0	1	0	0	1	1	Oklahoma City, OK	-97.5164276	35.4675602	11/9/2009	1773
170	11	9	2009	Walterboro	SC	5	3	8	0	0	1	0	0	1	NA	Walterboro, SC	-80.6667688	32.9051704	11/9/2009	1773
171	11	8	2009	Reading	PA	NA	NA	7	0	0	1	0	1	0	NA	Reading, PA	-75.9268747	40.3356483	11/8/2009	1772
172	11	8	2009	Chicago	IL	NA	NA	4	0	0	1	0	0	0	NA	Chicago, IL	-87.6297982	41.8781136	11/8/2009	1772
173	11	7	2009	Vail	CO	3	1	4	0	0	1	0	1	0	1	Vail, CO	-106.3741955	39.6402638	11/7/2009	1771
174	11	7	2009	Cleveland	TX	0	3	3	1	0	1	0	0	1	1	Cleveland, TX	-95.0854885	30.34132	11/7/2009	1771
175	11	6	2009	Orlando	FL	NA	NA	6	0	0	1	0	0	0	1	Orlando, FL	-81.3792365	28.5383355	11/6/2009	1770
176	11	5	2009	Fort Hood	TX	30	13	43	0	1	1	0	0	0	1	Fort Hood, TX	-97.7797049	31.1363315	11/5/2009	1769
177	11	4	2009	Denver	CO	6	1	7	0	0	1	0	1	0	1	Denver, CO	-104.990251	39.7392358	11/4/2009	1768
178	11	1	2009	Mount Airy	NC	0	4	4	0	0	1	0	0	0	1	Mount Airy, NC	-80.6072858	36.4993007	11/1/2009	1765
179	11	1	2009	Sumter	SC	4	0	4	0	0	1	0	1	0	NA	Sumter, SC	-80.3414693	33.9204354	11/1/2009	1765
180	10	14	2009	Salinas	CA	4	0	4	0	0	1	0	0	0	1	Salinas, CA	-121.6555013	36.6777372	10/14/2009	1747
181	10	13	2009	Washington	DC	3	2	5	0	0	1	0	0	1	NA	Washington, DC	-77.0368707	38.9071923	10/13/2009	1746
182	10	13	2009	Aliamanu	HI	5	0	5	0	0	1	0	0	0	1	Aliamanu, HI	-157.9180445	21.3614956	10/13/2009	1746
183	10	9	2009	Bridgeport	AL	NA	NA	4	0	0	1	0	1	0	1	Bridgeport, AL	-85.7144155	34.9475807	10/9/2009	1742
184	10	4	2009	Charlotte	NC	7	0	7	0	0	1	0	1	0	1	Charlotte, NC	-80.8431267	35.2270869	10/4/2009	1737
185	10	1	2009	Sumter	SC	5	0	5	0	0	1	0	0	1	NA	Sumter, SC	-80.3414693	33.9204354	10/1/2009	1734
186	9	30	2009	St.Louis	MO	3	1	4	0	0	1	0	0	1	NA	St.Louis, MO	-90.1994042	38.6270025	9/30/2009	1733
187	9	24	2009	Mount Airy	MD	NA	NA	3	1	0	1	0	0	1	1	Mount Airy, MD	-77.154704	39.3762145	9/24/2009	1727
188	9	24	2009	Lakewood	NJ	4	0	4	0	0	1	0	0	1	1	Lakewood, NJ	-74.2097014	40.082129	9/24/2009	1727
189	9	22	2009	Decatur	GA	1	3	4	0	0	1	0	0	1	1	Decatur, GA	-84.2963123	33.7748275	9/22/2009	1725
190	9	18	2009	Baltimore	MD	NA	NA	4	0	0	1	0	0	0	NA	Baltimore, MD	-76.6121893	39.2903848	9/18/2009	1721
191	9	7	2009	Kansas City	MO	5	0	5	0	0	1	0	0	0	NA	Kansas City, MO	-94.5785667	39.0997265	9/7/2009	1710
192	9	6	2009	Indianapolis	IN	3	1	4	0	0	1	0	0	0	1	Indianapolis, IN	-86.158068	39.768403	9/6/2009	1709
193	9	6	2009	Lindenwold	NJ	NA	NA	5	0	0	1	0	0	1	1	Lindenwold, NJ	-74.9851678	39.8201681	9/6/2009	1709
194	9	5	2009	Carbondale	IL	NA	NA	4	0	0	1	0	0	0	NA	Carbondale, IL	-89.2167501	37.7272727	9/5/2009	1708
195	9	5	2009	Holden	LA	1	3	4	1	0	1	0	0	1	1	Holden, LA	-90.6694787	30.5039849	9/5/2009	1708
196	8	31	2009	Danville	VA	NA	NA	5	1	0	1	0	0	0	1	Danville, VA	-79.3950228	36.5859718	8/31/2009	1703
197	8	30	2009	Moss Point	MS	6	1	7	0	0	1	0	1	0	NA	Moss Point, MS	-88.5344601	30.4115881	8/30/2009	1702
198	8	29	2009	Brentwood	NY	NA	NA	4	0	0	1	0	0	1	NA	Brentwood, NY	-73.2462273	40.7812093	8/29/2009	1701
199	8	27	2009	Lawrenceville	GA	1	4	5	0	0	1	0	0	1	1	Lawrenceville, GA	-83.9879625	33.9562149	8/27/2009	1699
200	8	21	2009	Salisbury	MD	NA	NA	5	0	0	1	0	0	1	NA	Salisbury, MD	-75.5993692	38.3606736	8/21/2009	1693
201	8	16	2009	Langston	OK	NA	NA	4	0	0	1	1	0	0	NA	Langston, OK	-97.2553142	35.9450505	8/16/2009	1688
202	8	16	2009	Inglewood	CA	NA	NA	5	0	0	1	0	0	1	NA	Inglewood, CA	-118.3531311	33.9616801	8/16/2009	1688
203	8	16	2009	Menomonie	WI	1	3	4	1	0	1	0	0	1	1	Menomonie, WI	-91.9193422	44.8755183	8/16/2009	1688
204	8	16	2009	Miramar	FL	1	3	4	0	0	1	0	0	1	NA	Miramar, FL	-80.3035602	25.9860762	8/16/2009	1688
205	8	15	2009	Katy	TX	0	3	3	1	0	1	0	0	1	1	Katy, TX	-95.8245093	29.7857765	8/15/2009	1687
206	8	15	2009	Washington	DC	NA	NA	7	0	0	1	0	0	0	NA	Washington, DC	-77.0368707	38.9071923	8/15/2009	1687
207	8	11	2009	St.Louis	MO	3	1	4	0	0	1	0	0	1	1	St.Louis, MO	-90.1994042	38.6270025	8/11/2009	1683
208	8	7	2009	Roslyn Heights	NY	1	2	3	1	0	1	0	0	1	1	Roslyn Heights, NY	-73.6473511	40.7887117	8/7/2009	1679
209	8	5	2009	Buffalo	NY	3	2	5	0	0	1	0	0	0	NA	Buffalo, NY	-78.8783689	42.8864468	8/5/2009	1677
210	8	4	2009	Atlantic City	NJ	3	1	4	0	0	1	0	0	0	NA	Atlantic City, NJ	-74.4229266	39.3642834	8/4/2009	1676
211	8	4	2009	Oxon Hill	MD	3	1	4	0	0	1	0	0	1	NA	Oxon Hill, MD	-76.9897278	38.8033178	8/4/2009	1676
212	8	4	2009	Collier	PA	9	3	12	0	0	1	0	0	0	1	Collier, PA	-80.1162603	40.3832942	8/4/2009	1676
213	8	1	2009	Dyersburg	TN	1	2	3	1	0	1	0	0	0	1	Dyersburg, TN	-89.3856281	36.0345159	8/1/2009	1673
214	7	28	2009	Clifton	CO	NA	NA	4	0	0	1	0	0	1	NA	Clifton, CO	-108.4489784	39.0919256	7/28/2009	1669
215	7	25	2009	Aurora	CO	3	1	4	0	0	1	0	0	0	NA	Aurora, CO	-104.8319195	39.7294319	7/25/2009	1666
216	7	24	2009	Long Beach	CA	NA	NA	5	0	0	1	0	0	1	NA	Long Beach, CA	-118.1937395	33.7700504	7/24/2009	1665
217	7	22	2009	Houston	TX	NA	NA	6	0	0	1	1	0	0	NA	Houston, TX	-95.3698028	29.7604267	7/22/2009	1663
218	7	20	2009	Newark	NJ	NA	NA	5	0	0	1	0	0	0	NA	Newark, NJ	-74.1723667	40.735657	7/20/2009	1661
219	7	18	2009	Omaha	NE	5	1	6	0	0	1	0	0	0	NA	Omaha, NE	-95.9345034	41.2565369	7/18/2009	1659
220	7	16	2009	Jersey City	NJ	NA	1	5	0	0	1	0	0	1	NA	Jersey City, NJ	-74.0431435	40.7177545	7/16/2009	1657
221	7	15	2009	Bakersfield	CA	2	2	4	0	0	1	0	0	1	NA	Bakersfield, CA	-119.0187125	35.3732921	7/15/2009	1656
222	7	11	2009	Concord	NC	3	1	4	0	0	1	0	0	0	NA	Concord, NC	-80.579511	35.4087517	7/11/2009	1652
223	7	10	2009	Austell	GA	3	1	4	0	0	1	0	0	1	NA	Austell, GA	-84.6343783	33.8126059	7/10/2009	1651
224	7	8	2009	New Orleans	LA	4	0	4	0	0	1	0	0	0	1	New Orleans, LA	-90.0715323	29.9510658	7/8/2009	1649
225	7	7	2009	St.Louis	MO	4	0	4	0	0	1	0	0	0	NA	St.Louis, MO	-90.1994042	38.6270025	7/7/2009	1648
226	7	6	2009	Overtown	FL	10	2	12	0	0	1	0	0	0	NA	Overtown, FL	-80.2014543	25.7839802	7/6/2009	1647
227	7	1	2009	Simi Valley	CA	3	1	4	0	0	1	0	0	0	1	Simi Valley, CA	-118.781482	34.2694474	7/1/2009	1642
228	6	29	2009	Akron	OH	4	1	5	0	0	1	0	0	0	NA	Akron, OH	-81.5190053	41.0814447	6/29/2009	1640
229	6	27	2009	Pico Rivera	CA	NA	3	10	0	0	1	0	0	0	NA	Pico Rivera, CA	-118.096735	33.9830688	6/27/2009	1638
230	6	27	2009	New Orleans	LA	NA	3	13	0	0	1	0	0	0	NA	New Orleans, LA	-90.0715323	29.9510658	6/27/2009	1638
231	6	26	2009	Kansas City	KS	5	1	6	0	0	1	0	0	1	NA	Kansas City, KS	-94.6267873	39.1155314	6/26/2009	1637
232	6	24	2009	Chicago	IL	3	1	4	0	0	1	0	0	1	NA	Chicago, IL	-87.6297982	41.8781136	6/24/2009	1635
233	6	22	2009	Kansas City	KS	0	4	4	0	0	1	0	0	1	1	Kansas City, KS	-94.6267873	39.1155314	6/22/2009	1633
234	6	21	2009	Philadelphia	PA	6	1	7	0	0	1	0	1	0	1	Philadelphia, PA	-75.1652215	39.9525839	6/21/2009	1632
235	6	15	2009	College Park	GA	4	0	4	0	0	1	0	0	0	NA	College Park, GA	-84.4493725	33.6534427	6/15/2009	1626
236	6	5	2009	Philadelphia	PA	NA	NA	4	0	0	1	0	0	0	1	Philadelphia, PA	-75.1652215	39.9525839	6/5/2009	1616
237	6	2	2009	Landover	MD	3	1	4	0	0	1	0	0	0	NA	Landover, MD	-76.8966397	38.9340002	6/2/2009	1613
238	5	31	2009	Phoenix	AZ	2	2	4	0	0	1	0	0	0	1	Phoenix, AZ	-112.0740373	33.4483771	5/31/2009	1611
239	5	30	2009	Springfield	MA	5	1	6	0	0	1	0	1	0	1	Springfield, MA	-72.589811	42.1014831	5/30/2009	1610
240	5	28	2009	Birmingham	AL	2	1	3	1	0	1	0	0	0	1	Birmingham, AL	-86.8103567	33.5185892	5/28/2009	1608
241	5	27	2009	Lenoir	NC	NA	NA	4	0	1	1	0	0	0	1	Lenoir, NC	-81.5389849	35.9140196	5/27/2009	1607
242	5	27	2009	Canton	OH	0	3	3	0	0	1	0	1	0	NA	Canton, OH	-81.378447	40.7989473	5/27/2009	1607
243	5	27	2009	Winton	CA	3	2	5	0	0	1	0	0	1	1	Winton, CA	-120.6132516	37.389383	5/27/2009	1607
244	5	24	2009	Mesa	AZ	4	2	6	0	0	1	0	0	0	1	Mesa, AZ	-111.8314724	33.4151843	5/24/2009	1604
245	5	24	2009	Toledo	OH	3	0	3	0	1	1	0	0	1	1	Toledo, OH	-83.5378674	41.6528052	5/24/2009	1604
246	5	23	2009	Milford	DE	NA	NA	5	0	0	1	0	0	0	NA	Milford, DE	-75.4279748	38.9126129	5/23/2009	1603
247	5	20	2009	Charlotte	NC	4	0	4	0	0	1	0	1	0	1	Charlotte, NC	-80.8431267	35.2270869	5/20/2009	1600
248	5	19	2009	Washington	DC	4	0	4	0	0	1	0	0	0	NA	Washington, DC	-77.0368707	38.9071923	5/19/2009	1599
249	5	17	2009	Newsport News	VA	2	2	4	0	0	1	0	0	0	NA	Newsport News, VA	-76.4730122	37.0870821	5/17/2009	1597
250	5	17	2009	Hazelwood	MO	0	2	2	1	0	1	0	0	1	1	Hazelwood, MO	-90.3709489	38.7714396	5/17/2009	1597
251	5	14	2009	Bakersfield	CA	NA	NA	4	0	0	1	0	0	1	NA	Bakersfield, CA	-119.0187125	35.3732921	5/14/2009	1594
252	5	11	2009	Duluth	GA	3	1	4	0	0	1	0	0	0	NA	Duluth, GA	-84.1446376	34.0028786	5/11/2009	1591
253	5	11	2009	Pendleton	SC	NA	NA	4	0	0	1	0	0	1	NA	Pendleton, SC	-82.7837514	34.6517733	5/11/2009	1591
254	5	6	2009	Chicago	IL	NA	NA	4	0	1	1	0	0	0	NA	Chicago, IL	-87.6297982	41.8781136	5/6/2009	1586
255	5	5	2009	Detroit	MI	2	1	3	0	0	1	0	0	0	NA	Detroit, MI	-83.0457538	42.331427	5/5/2009	1585
256	5	3	2009	Kansas City	MO	NA	NA	4	0	0	1	0	1	0	NA	Kansas City, MO	-94.5785667	39.0997265	5/3/2009	1583
257	5	2	2009	Lakeland	FL	0	3	3	1	0	1	0	0	0	1	Lakeland, FL	-81.9498042	28.0394654	5/2/2009	1582
258	4	29	2009	Lennox	CA	5	1	6	0	0	1	0	0	0	NA	Lennox, CA	-118.3525752	33.9380695	4/29/2009	1579
259	4	26	2009	Liberty City	FL	5	0	5	0	0	1	0	0	1	NA	Liberty City, FL	-80.2167149	25.8317637	4/26/2009	1576
260	4	26	2009	Washington	DC	3	1	4	0	0	1	0	0	1	NA	Washington, DC	-77.0368707	38.9071923	4/26/2009	1576
261	4	25	2009	Jacksonville	FL	NA	NA	10	0	0	1	0	0	0	NA	Jacksonville, FL	-81.655651	30.3321838	4/25/2009	1575
262	4	25	2009	Fairhope	AL	1	3	4	0	1	1	0	0	1	1	Fairhope, AL	-87.9033261	30.5229719	4/25/2009	1575
263	4	25	2009	Athens	GA	0	3	3	1	0	1	0	0	0	1	Athens, GA	-83.357567	33.9519347	4/25/2009	1575
264	4	22	2009	King City	CA	4	1	5	0	0	1	0	0	1	NA	King City, CA	-121.1260287	36.2127439	4/22/2009	1572
265	4	20	2009	Oak Cliff	TX	3	1	4	0	0	1	0	0	0	NA	Oak Cliff, TX	-96.8743083	32.7203477	4/20/2009	1570
266	4	17	2009	Detroit	MI	4	1	5	0	0	1	0	0	0	1	Detroit, MI	-83.0457538	42.331427	4/17/2009	1567
267	4	13	2009	Warren	OH	1	2	3	0	0	1	0	0	1	0	Warren, OH	-80.8184166	41.2375569	4/13/2009	1563
268	4	12	2009	Valdosta	GA	NA	NA	5	0	0	1	0	0	0	0	Valdosta, GA	-83.2784851	30.8327022	4/12/2009	1562
269	4	10	2009	Rosemead	CA	3	2	5	0	0	1	0	0	0	NA	Rosemead, CA	-118.072846	34.0805651	4/10/2009	1560
270	4	7	2009	Temecula	CA	NA	1	4	1	0	1	0	0	0	1	Temecula, CA	-117.1483648	33.4936391	4/7/2009	1557
271	4	4	2009	Graham	WA	0	5	5	1	0	1	0	0	0	1	Graham, WA	-122.2942839	47.0528789	4/4/2009	1554
272	4	4	2009	Kansas City	MO	5	0	5	0	0	1	0	0	0	NA	Kansas City, MO	-94.5785667	39.0997265	4/4/2009	1554
273	4	3	2009	Binghamton	NY	4	13	17	1	0	1	0	0	0	1	Binghamton, NY	-75.9179738	42.0986867	4/3/2009	1553
274	3	29	2009	Santa Clara	CA	1	5	6	1	0	1	0	0	0	1	Santa Clara, CA	-121.9552356	37.3541079	3/29/2009	1548
275	3	29	2009	Carthage	NC	3	8	11	0	1	1	0	0	0	1	Carthage, NC	-79.4169711	35.3459867	3/29/2009	1548
276	3	29	2009	Lakeville	MN	NA	NA	4	0	0	1	0	0	0	1	Lakeville, MN	-93.24272	44.6496868	3/29/2009	1548
277	3	21	2009	Oakland	CA	1	4	5	0	1	1	0	0	0	1	Oakland, CA	-122.2711639	37.8043514	3/21/2009	1540
278	3	20	2009	Jacksonville	FL	4	1	5	0	0	1	0	0	0	NA	Jacksonville, FL	-81.655651	30.3321838	3/20/2009	1539
279	3	15	2009	Miami	FL	0	4	4	1	0	1	0	0	0	1	Miami, FL	-80.1917902	25.7616798	3/15/2009	1534
280	3	12	2009	Conover	NC	0	4	4	1	0	1	0	0	1	1	Conover, NC	-81.2186933	35.7065217	3/12/2009	1531
281	3	12	2009	North Richland Hills	TX	1	2	3	1	0	1	0	0	0	1	North Richland Hills, TX	-97.2289029	32.8342952	3/12/2009	1531
282	3	10	2009	Kinston Samson	AL	0	11	11	0	0	1	0	0	0	1	Kinston Samson, AL	-86.0460518	31.1129539	3/10/2009	1529
283	3	9	2009	Louisville	KY	NA	NA	4	0	0	1	0	1	0	NA	Louisville, KY	-85.7584557	38.2526647	3/9/2009	1528
284	3	7	2009	Kansas City	MO	3	1	4	0	0	1	0	0	0	NA	Kansas City, MO	-94.5785667	39.0997265	3/7/2009	1526
285	3	7	2009	Miami Gardens	FL	NA	NA	5	0	0	1	0	1	0	NA	Miami Gardens, FL	-80.2456045	25.9420377	3/7/2009	1526
286	3	7	2009	Portsmouth	VA	NA	NA	7	0	0	1	0	0	0	NA	Portsmouth, VA	-76.2982742	36.8354258	3/7/2009	1526
287	3	5	2009	Cleveland	OH	1	5	6	1	0	1	0	0	0	1	Cleveland, OH	-81.6943605	41.49932	3/5/2009	1524
288	3	1	2009	Largo	MD	6	1	7	0	0	1	0	1	0	1	Largo, MD	-76.8317325	38.8779723	3/1/2009	1520
289	2	28	2009	Catahoula Parish	LA	NA	NA	8	0	0	1	0	1	0	NA	Catahoula Parish, LA	-91.9099238	31.7053083	2/28/2009	1519
290	2	27	2009	Houston	TX	NA	NA	4	0	0	1	1	0	0	NA	Houston, TX	-95.3698028	29.7604267	2/27/2009	1518
291	2	26	2009	Miramar Beach	FL	3	2	5	0	0	1	0	0	1	NA	Miramar Beach, FL	-86.3585578	30.374367	2/26/2009	1517
292	2	25	2009	South Miami-Dade	FL	0	3	3	1	0	1	0	0	1	1	South Miami-Dade, FL	-80.2907618	25.7050697	2/25/2009	1516
293	2	24	2009	New Orleans	LA	NA	NA	7	0	0	1	0	0	0	NA	New Orleans, LA	-90.0715323	29.9510658	2/24/2009	1515
294	2	24	2009	Newark	NJ	5	0	5	0	0	1	0	0	0	NA	Newark, NJ	-74.1723667	40.735657	2/24/2009	1515
295	2	18	2009	Newark	NJ	NA	NA	6	0	0	1	0	1	0	NA	Newark, NJ	-74.1723667	40.735657	2/18/2009	1509
296	2	16	2009	New Orleans	LA	NA	NA	4	0	0	1	0	0	1	NA	New Orleans, LA	-90.0715323	29.9510658	2/16/2009	1507
297	2	14	2009	Brockport	NY	1	4	5	0	0	1	0	0	0	1	Brockport, NY	-77.9391797	43.2136713	2/14/2009	1505
298	2	13	2009	North Miami	FL	4	0	4	0	0	1	0	0	0	1	North Miami, FL	-80.1867138	25.8900949	2/13/2009	1504
299	2	4	2009	Seat Plesant	MD	NA	NA	3	1	0	1	0	0	0	1	Seat Plesant, MD	-76.9066399	38.8962231	2/4/2009	1495
300	1	26	2009	Wilmington	CA	0	6	6	1	0	1	0	0	0	1	Wilmington, CA	-118.2643567	33.7857948	1/26/2009	1486
301	1	25	2009	Wichita	KS	7	2	9	0	0	1	0	0	0	NA	Wichita, KS	-97.330053	37.6871761	1/25/2009	1485
302	1	24	2009	Miami	FL	7	2	9	0	0	1	0	0	0	1	Miami, FL	-80.1917902	25.7616798	1/24/2009	1484
303	1	24	2009	Portland	OR	7	2	9	1	0	1	0	1	0	1	Portland, OR	-122.6750261	45.5051064	1/24/2009	1484
304	1	10	2009	Glendale	AZ	4	0	4	0	0	1	0	0	1	NA	Glendale, AZ	-112.1859866	33.5386523	1/10/2009	1470
305	1	9	2009	Chicago	IL	5	0	5	0	0	1	0	0	0	NA	Chicago, IL	-87.6297982	41.8781136	1/9/2009	1469
306	1	4	2009	Greenfield	CA	4	2	6	0	0	1	0	0	0	NA	Greenfield, CA	-121.2438138	36.3207998	1/4/2009	1464
307	12	30	2008	Dallas	TX	3	1	4	0	0	1	0	0	0	1	Dallas, TX	-96.7969879	32.7766642	12/30/2008	1459
308	12	28	2008	Baltimore	MD	5	0	5	0	0	1	0	0	0	1	Baltimore, MD	-76.6121893	39.2903848	12/28/2008	1457
309	12	27	2008	Denver	CO	NA	NA	5	0	0	1	0	1	0	NA	Denver, CO	-104.990251	39.7392358	12/27/2008	1456
310	12	26	2008	Lynchburg	SC	3	1	4	0	0	1	0	1	0	NA	Lynchburg, SC	-80.0609043	34.0523795	12/26/2008	1455
311	12	24	2008	Covina	CA	2	9	11	1	0	1	0	0	1	1	Covina, CA	-117.8903397	34.0900091	12/24/2008	1453
312	12	12	2008	Trotwood	OH	5	1	6	0	0	1	0	1	0	1	Trotwood, OH	-84.3113334	39.7972788	12/12/2008	1441
313	12	10	2008	Jacksonville	FL	NA	NA	5	0	0	1	0	0	1	NA	Jacksonville, FL	-81.655651	30.3321838	12/10/2008	1439
314	12	7	2008	Atlanta	GA	5	1	6	0	0	1	0	1	0	NA	Atlanta, GA	-84.3879824	33.7489954	12/7/2008	1436
315	12	2	2008	Atlanta	GA	4	0	4	0	0	1	0	0	0	NA	Atlanta, GA	-84.3879824	33.7489954	12/2/2008	1431
316	11	23	2008	Murfreesboro	NC	1	2	3	1	0	1	0	0	0	1	Murfreesboro, NC	-77.0985752	36.4423754	11/23/2008	1422
317	11	22	2008	Skyway	WA	3	1	4	0	0	1	0	0	0	NA	Skyway, WA	-122.2382307	47.4938036	11/22/2008	1421
318	11	21	2008	Stockton	CA	4	1	5	0	0	1	1	0	0	NA	Stockton, CA	-121.2907796	37.9577016	11/21/2008	1420
319	11	21	2008	Los Angeles	CA	1	2	3	1	0	1	0	0	0	1	Los Angeles, CA	-118.2436849	34.0522342	11/21/2008	1420
320	11	16	2008	Odenton	MD	2	2	4	0	0	1	0	0	0	1	Odenton, MD	-76.7002462	39.0839981	11/16/2008	1415
321	11	16	2008	Saginaw	MI	NA	NA	4	0	0	1	0	0	0	1	Saginaw, MI	-83.9508068	43.4194699	11/16/2008	1415
322	11	16	2008	Dallas	TX	4	1	5	0	0	NA	0	1	0	NA	Dallas, TX	-96.7969879	32.7766642	11/16/2008	1415
323	11	10	2008	Kansas City	MO	3	1	4	0	0	1	0	0	0	NA	Kansas City, MO	-94.5785667	39.0997265	11/10/2008	1409
324	11	9	2008	Columbus	IN	3	1	4	0	0	1	0	1	0	NA	Columbus, IN	-85.9213796	39.2014404	11/9/2008	1408
325	11	9	2008	Boston	MA	4	1	5	0	0	1	0	0	0	NA	Boston, MA	-71.0588801	42.3600825	11/9/2008	1408
326	11	8	2008	Monticello	MS	3	1	4	0	0	1	0	0	0	1	Monticello, MS	-90.1073079	31.5537807	11/8/2008	1407
327	11	2	2008	Chicago	IL	7	0	7	0	0	1	0	0	0	NA	Chicago, IL	-87.6297982	41.8781136	11/2/2008	1401
328	11	2	2008	Long Beach	CA	0	5	5	0	0	1	0	0	0	NA	Long Beach, CA	-118.1937395	33.7700504	11/2/2008	1401
329	11	2	2008	Orlando	FL	1	3	4	0	0	1	0	0	0	NA	Orlando, FL	-81.3792365	28.5383355	11/2/2008	1401
330	10	30	2008	Marrero	LA	0	4	4	0	0	1	0	1	0	NA	Marrero, LA	-90.1003506	29.8993723	10/30/2008	1398
331	10	30	2008	Floral City	FL	0	3	3	1	0	1	0	0	1	0	Floral City, FL	-82.2967581	28.7499876	10/30/2008	1398
332	10	25	2008	Stockton	CA	NA	NA	5	0	0	1	0	0	0	NA	Stockton, CA	-121.2907796	37.9577016	10/25/2008	1393
333	10	24	2008	Newark	NJ	4	2	6	0	0	1	0	0	0	NA	Newark, NJ	-74.1723667	40.735657	10/24/2008	1392
334	10	18	2008	West Hartford	CT	NA	NA	4	0	0	1	0	0	0	NA	West Hartford, CT	-72.7420151	41.7620842	10/18/2008	1386
335	10	16	2008	Detroit	MI	3	1	4	0	0	1	1	0	0	NA	Detroit, MI	-83.0457538	42.331427	10/16/2008	1384
336	10	15	2008	North Vallejo	CA	NA	NA	4	0	0	1	0	0	1	1	North Vallejo, CA	-122.2566367	38.1040864	10/15/2008	1383
337	10	11	2008	Grand Junction	CO	3	1	4	1	0	1	0	0	1	1	Grand Junction, CO	-108.5506486	39.0638705	10/11/2008	1379
338	10	9	2008	Columbus	OH	0	4	4	0	0	1	0	0	1	NA	Columbus, OH	-82.9987942	39.9611755	10/9/2008	1377
339	10	4	2008	Glenarden	MD	3	1	4	0	0	1	0	0	0	NA	Glenarden, MD	-76.8616387	38.9292782	10/4/2008	1372
340	9	28	2008	Columbia	SC	NA	NA	4	0	0	1	0	1	0	NA	Columbia, SC	-81.0348144	34.0007104	9/28/2008	1366
341	9	27	2008	New Haven	CT	NA	NA	4	0	0	1	0	0	0	NA	New Haven, CT	-72.9278835	41.308274	9/27/2008	1365
342	9	23	2008	Phoenix	AZ	3	1	4	0	0	1	0	0	1	NA	Phoenix, AZ	-112.0740373	33.4483771	9/23/2008	1361
343	9	23	2008	Compton	CA	3	2	5	0	0	1	0	0	0	NA	Compton, CA	-118.2200712	33.8958492	9/23/2008	1361
344	9	19	2008	Grand Rapids	MI	5	0	5	0	0	1	0	0	1	1	Grand Rapids, MI	-85.6680863	42.9633599	9/19/2008	1357
345	9	19	2008	Columbus	OH	2	2	4	0	0	1	0	0	0	NA	Columbus, OH	-82.9987942	39.9611755	9/19/2008	1357
346	9	11	2008	Philadelphia	PA	3	2	5	0	0	1	0	0	0	NA	Philadelphia, PA	-75.1652215	39.9525839	9/11/2008	1349
347	9	8	2008	Irvington	NJ	0	4	4	0	0	1	0	0	1	NA	Irvington, NJ	-74.2286435	40.7263249	9/8/2008	1346
348	9	7	2008	Tulsa	OK	4	1	5	0	0	1	0	0	0	NA	Tulsa, OK	-95.992775	36.1539816	9/7/2008	1345
349	9	7	2008	Tulsa	OK	3	1	4	0	0	1	0	0	0	NA	Tulsa, OK	-95.992775	36.1539816	9/7/2008	1345
350	9	4	2008	Visilia	CA	NA	NA	4	0	0	1	0	0	0	NA	Visilia, CA	-119.2920585	36.3302284	9/4/2008	1342
351	9	2	2008	Alger	WA	2	6	8	0	0	1	0	0	0	1	Alger, WA	-122.3412733	48.6198313	9/2/2008	1340
352	9	1	2008	Oakland	CA	4	1	5	0	0	1	0	0	0	NA	Oakland, CA	-122.2711639	37.8043514	9/1/2008	1339
353	9	1	2008	Camden	NJ	0	4	4	1	0	1	0	0	1	1	Camden, NJ	-75.1196199	39.9259463	9/1/2008	1339
354	8	31	2008	Las Vegas	NV	5	1	6	0	0	1	0	0	0	NA	Las Vegas, NV	-115.1398296	36.1699412	8/31/2008	1338
355	8	19	2008	Columbus	NE	5	0	5	0	0	1	0	0	0	NA	Columbus, NE	-97.3593904	41.4302973	8/19/2008	1326
356	8	13	2008	Chicago	IL	4	0	4	0	0	1	0	0	0	NA	Chicago, IL	-87.6297982	41.8781136	8/13/2008	1320
357	8	9	2008	Maywood	IL	1	3	4	0	0	1	0	0	0	NA	Maywood, IL	-87.8431155	41.8791979	8/9/2008	1316
358	8	7	2008	Baton Rouge	LA	3	1	4	0	0	1	0	0	0	NA	Baton Rouge, LA	-91.1871466	30.4514677	8/7/2008	1314
359	8	5	2008	Roxbury	MA	NA	NA	4	0	0	1	0	0	0	NA	Roxbury, MA	-71.0913748	42.3151978	8/5/2008	1312
360	7	31	2008	Niagara	WI	1	3	4	0	0	1	0	0	0	1	Niagara, WI	-87.9948467	45.7713461	7/31/2008	1307
361	7	31	2008	Kansas City	MO	3	1	4	0	0	1	0	0	0	NA	Kansas City, MO	-94.5785667	39.0997265	7/31/2008	1307
362	7	27	2008	McKees Rocks	PA	NA	NA	4	0	0	1	0	1	0	1	McKees Rocks, PA	-80.0656106	40.4656244	7/27/2008	1303
363	7	27	2008	Knoxville	TN	7	2	9	0	0	1	0	0	0	1	Knoxville, TN	-83.9207392	35.9606384	7/27/2008	1303
364	7	25	2008	Washington	DC	NA	NA	6	0	0	1	0	0	0	NA	Washington, DC	-77.0368707	38.9071923	7/25/2008	1301
365	7	24	2008	Bennett	CO	0	3	3	1	0	1	0	0	0	1	Bennett, CO	-104.4274609	39.7588736	7/24/2008	1300
366	7	18	2008	Corpus Christi	TX	4	1	5	0	0	1	0	0	0	1	Corpus Christi, TX	-97.396381	27.8005828	7/18/2008	1294
367	7	17	2008	Atlanta	GA	4	1	5	0	0	1	0	0	0	NA	Atlanta, GA	-84.3879824	33.7489954	7/17/2008	1293
368	7	16	2008	Saginaw	MI	5	0	5	0	0	1	0	0	0	NA	Saginaw, MI	-83.9508068	43.4194699	7/16/2008	1292
369	7	14	2008	Grandview	MO	NA	NA	4	0	0	1	0	0	0	NA	Grandview, MO	-94.5330096	38.8858407	7/14/2008	1290
370	7	13	2008	Detroit	MI	NA	NA	4	0	0	1	0	0	1	1	Detroit, MI	-83.0457538	42.331427	7/13/2008	1289
371	7	7	2008	Cocoa	FL	4	0	4	0	0	1	0	0	0	NA	Cocoa, FL	-80.7419984	28.3861159	7/7/2008	1283
372	7	6	2008	Brooklyn	NY	4	1	5	0	0	1	0	0	0	NA	Brooklyn, NY	-73.9441579	40.6781784	7/6/2008	1282
373	7	6	2008	Pompano Beach	FL	3	1	4	0	0	1	0	0	0	1	Pompano Beach, FL	-80.1247667	26.2378597	7/6/2008	1282
374	7	4	2008	Milwaukee	WI	2	4	6	0	0	1	0	0	0	NA	Milwaukee, WI	-87.9064736	43.0389025	7/4/2008	1280
375	6	30	2008	Tracey	CA	5	0	5	0	0	1	0	0	0	NA	Tracey, CA	-121.4252227	37.7396513	6/30/2008	1276
376	6	28	2008	Raleigh	NC	2	2	4	0	0	1	0	0	0	1	Raleigh, NC	-78.6381787	35.7795897	6/28/2008	1274
377	6	25	2008	Henderson	KY	1	5	6	1	0	1	0	0	0	1	Henderson, KY	-87.5900134	37.8361538	6/25/2008	1271
378	6	23	2008	Chicago	IL	4	1	5	0	0	1	0	0	0	NA	Chicago, IL	-87.6297982	41.8781136	6/23/2008	1269
379	6	23	2008	Corinth	MS	NA	NA	4	0	0	NA	0	0	0	NA	Corinth, MS	-88.5222702	34.9342548	6/23/2008	1269
380	6	22	2008	Anderson	NC	3	1	4	0	0	1	0	0	0	1	Anderson, NC	-79.3452987	36.2670807	6/22/2008	1268
381	6	22	2008	St.Paul	MN	3	1	4	0	0	1	0	1	0	NA	St.Paul, MN	-93.0899578	44.9537029	6/22/2008	1268
382	6	13	2008	Miami	FL	5	1	6	0	0	1	0	0	0	1	Miami, FL	-80.1917902	25.7616798	6/13/2008	1259
383	6	7	2008	Carrollwood	FL	2	3	5	0	1	1	0	0	1	1	Carrollwood, FL	-82.5131717	28.0544223	6/7/2008	1253
384	6	7	2008	Philadelphia	PA	4	0	4	0	0	1	0	0	0	1	Philadelphia, PA	-75.1652215	39.9525839	6/7/2008	1253
385	6	5	2008	Mountain Grove	MO	NA	NA	3	1	0	1	0	0	0	1	Mountain Grove, MO	-92.2634942	37.1306078	6/5/2008	1251
386	6	1	2008	Ingram	TX	0	4	4	1	0	1	0	0	0	1	Ingram, TX	-99.2403213	30.0774307	6/1/2008	1247
387	6	1	2008	North Versailles	PA	NA	NA	5	0	0	1	0	1	0	1	North Versailles, PA	-79.8094916	40.3797913	6/1/2008	1247
388	5	31	2008	Tulsa	OK	6	0	6	0	0	1	0	0	0	NA	Tulsa, OK	-95.992775	36.1539816	5/31/2008	1246
389	5	29	2008	Jacksonville	FL	5	0	5	0	0	1	0	0	0	NA	Jacksonville, FL	-81.655651	30.3321838	5/29/2008	1244
390	5	26	2008	Jackson	MS	4	1	5	0	0	1	0	0	0	NA	Jackson, MS	-90.1848103	32.2987573	5/26/2008	1241
391	5	25	2008	Fort Worth	TX	NA	NA	5	0	0	1	0	0	0	NA	Fort Worth, TX	-97.3307658	32.7554883	5/25/2008	1240
392	5	25	2008	Winnemucca	NV	2	2	4	0	0	1	0	1	0	1	Winnemucca, NV	-117.7356849	40.9729584	5/25/2008	1240
393	5	20	2008	Arleta	CA	NA	NA	4	0	0	1	0	0	0	NA	Arleta, CA	-118.4338345	34.2504595	5/20/2008	1235
394	5	15	2008	Baltimore	MD	3	1	4	0	0	1	0	0	0	NA	Baltimore, MD	-76.6121893	39.2903848	5/15/2008	1230
395	5	13	2008	Riverdale	IL	NA	NA	5	0	0	1	0	1	0	NA	Riverdale, IL	-87.6331021	41.6333678	5/13/2008	1228
396	5	6	2008	Saucier	MS	0	4	4	1	0	1	0	0	0	NA	Saucier, MS	-89.1350449	30.6357481	5/6/2008	1221
397	5	5	2008	Stafford	VA	0	3	3	1	0	1	0	0	1	1	Stafford, VA	-77.4083086	38.4220687	5/5/2008	1220
398	5	4	2008	Big Spring	TX	4	2	6	0	0	1	0	0	0	NA	Big Spring, TX	-101.4787355	32.2503979	5/4/2008	1219
399	5	3	2008	Phoenix	AZ	5	2	7	0	0	1	0	0	0	NA	Phoenix, AZ	-112.0740373	33.4483771	5/3/2008	1218
400	4	28	2008	Torrance	LA	1	2	3	1	0	1	0	0	0	1	Torrance, LA	-118.3406288	33.8358492	4/28/2008	1213
401	4	28	2008	Los Angeles	LA	3	2	5	0	0	1	0	0	0	NA	Los Angeles, LA	-118.2436849	34.0522342	4/28/2008	1213
402	4	26	2008	Easley	SC	0	4	4	0	0	1	0	0	0	1	Easley, SC	-82.6015206	34.829838	4/26/2008	1211
403	4	23	2008	Chicago	IL	0	5	5	0	0	1	0	0	1	NA	Chicago, IL	-87.6297982	41.8781136	4/23/2008	1208
404	4	18	2008	Jacksonville	FL	NA	NA	4	0	0	1	0	1	0	NA	Jacksonville, FL	-81.655651	30.3321838	4/18/2008	1203
405	4	15	2008	Peoria	AZ	1	3	4	0	0	1	0	0	1	NA	Peoria, AZ	-112.2373779	33.5805955	4/15/2008	1200
406	4	6	2008	Fort Worth	TX	3	2	5	0	0	1	0	0	1	NA	Fort Worth, TX	-97.3307658	32.7554883	4/6/2008	1191
407	3	31	2008	Kansas City	MO	3	1	4	0	0	NA	0	0	0	NA	Kansas City, MO	-94.5785667	39.0997265	3/31/2008	1185
408	3	30	2008	Richmond	CA	4	1	5	0	0	1	0	0	0	1	Richmond, CA	-122.3477486	37.9357576	3/30/2008	1184
409	3	26	2008	Hyattsville	MD	2	2	4	0	0	1	0	0	0	NA	Hyattsville, MD	-76.9455301	38.9559442	3/26/2008	1180
411	3	19	2008	Virginia Beach	VA	3	2	5	0	0	1	0	0	1	1	Virginia Beach, VA	-75.977985	36.8529263	3/19/2008	1173
410	3	18	2008	Santa Maria	CA	0	4	4	0	0	1	0	0	0	1	Santa Maria, CA	-120.4357191	34.9530337	3/18/2008	1172
412	3	4	2008	West Palm Beach	FL	5	1	6	1	0	1	0	0	0	1	West Palm Beach, FL	-80.0533746	26.7153424	3/4/2008	1158
413	3	2	2008	Memphis	TN	2	6	8	0	0	1	0	0	1	1	Memphis, TN	-90.0489801	35.1495343	3/2/2008	1156
414	3	1	2008	Emory	TX	1	3	4	0	0	1	0	0	1	0	Emory, TX	-95.7655183	32.874566	3/1/2008	1155
415	2	28	2008	Los Angeles	CA	8	0	8	0	0	1	0	0	0	1	Los Angeles, CA	-118.2436849	34.0522342	2/28/2008	1153
416	2	27	2008	Bristol	TN	0	4	4	1	0	1	0	0	1	1	Bristol, TN	-82.1887444	36.5951059	2/27/2008	1152
417	2	25	2008	Baldwin Park	CA	2	3	5	0	0	1	0	0	1	1	Baldwin Park, CA	-117.9608978	34.0852868	2/25/2008	1150
418	2	23	2008	Yorba Linda	CA	1	4	5	1	0	1	0	0	1	1	Yorba Linda, CA	-117.8132571	33.8885035	2/23/2008	1148
419	2	14	2008	Dekalb	IL	16	5	21	1	0	1	1	0	0	1	Dekalb, IL	-88.7503647	41.9294736	2/14/2008	1139
420	2	10	2008	Canton	OH	NA	NA	4	0	0	NA	0	1	0	NA	Canton, OH	-81.378447	40.7989473	2/10/2008	1135
421	2	10	2008	Orlando	FL	5	0	5	0	0	1	0	0	0	NA	Orlando, FL	-81.3792365	28.5383355	2/10/2008	1135
422	2	9	2008	Mount Olive	SC	4	0	4	0	0	NA	0	0	0	NA	Mount Olive, SC	-79.0325332	34.1468346	2/9/2008	1134
423	2	7	2008	Los Angeles	CA	1	4	5	0	1	1	0	0	0	1	Los Angeles, CA	-118.2436849	34.0522342	2/7/2008	1132
424	2	7	2008	Kirkwood	MO	2	6	8	0	1	1	0	0	0	1	Kirkwood, MO	-90.406785	38.5833862	2/7/2008	1132
425	2	3	2008	Utica	NY	5	0	5	0	0	1	0	0	0	NA	Utica, NY	-75.232664	43.100903	2/3/2008	1128
426	2	2	2008	Tinley Park	IL	1	5	6	0	0	1	0	0	0	NA	Tinley Park, IL	-87.7932939	41.5731442	2/2/2008	1127
427	2	1	2008	Cockeysville	MD	0	4	4	0	0	1	0	0	1	1	Cockeysville, MD	-76.6438598	39.4812172	2/1/2008	1126
428	1	22	2008	Washington	DC	NA	NA	4	0	0	1	1	0	0	NA	Washington, DC	-77.0368707	38.9071923	1/22/2008	1116
429	1	14	2008	Indianapolis	IN	0	4	4	0	0	1	0	0	0	NA	Indianapolis, IN	-86.158068	39.768403	1/14/2008	1108
430	1	11	2008	Washington	DC	NA	NA	5	0	0	NA	0	0	0	NA	Washington, DC	-77.0368707	38.9071923	1/11/2008	1105
431	1	7	2008	Walnut Hills	OH	4	0	4	0	0	1	0	1	0	NA	Walnut Hills, OH	-84.4903779	39.1259715	1/7/2008	1101
432	1	1	2008	Long Beach	FL	4	0	4	0	0	1	0	0	0	NA	Long Beach, FL	-85.808509	30.1759343	1/1/2008	1095
433	12	24	2007	Camation	WA	0	6	6	0	0	1	0	0	1	0	Camation, WA	-121.9140074	47.6478787	12/24/2007	1087
434	12	11	2007	Las Vegas	NV	NA	NA	6	0	0	1	0	0	0	NA	Las Vegas, NV	-115.1398296	36.1699412	12/11/2007	1074
435	12	9	2007	Colorado Springs	CO	5	4	9	1	1	1	0	0	0	1	Colorado Springs, CO	-104.8213634	38.8338816	12/9/2007	1072
436	12	5	2007	Omaha	NE	5	9	14	0	0	1	0	0	0	NA	Omaha, NE	-95.9345034	41.2565369	12/5/2007	1068
437	12	3	2007	Jackson	MO	1	3	4	1	0	1	0	0	1	1	Jackson, MO	-89.6662063	37.3822732	12/3/2007	1066
438	11	22	2007	Unity	MD	0	4	4	1	0	1	0	0	0	1	Unity, MD	-77.0694235	39.226217	11/22/2007	1055
439	11	4	2007	Denver	CO	6	1	7	0	0	1	0	1	0	1	Denver, CO	-104.990251	39.7392358	11/4/2007	1037
440	10	31	2007	Federal Heights	CO	5	0	5	0	0	1	0	0	0	1	Federal Heights, CO	-105.0160712	39.8598956	10/31/2007	1033
441	10	25	2007	Saginaw	MI	NA	NA	4	0	0	1	1	0	0	NA	Saginaw, MI	-83.9508068	43.4194699	10/25/2007	1027
442	10	18	2007	Detroit	MI	0	4	4	0	0	1	0	0	1	NA	Detroit, MI	-83.0457538	42.331427	10/18/2007	1020
443	10	10	2007	Cleveland	OH	NA	NA	4	1	0	1	1	0	0	NA	Cleveland, OH	-81.6943605	41.49932	10/10/2007	1012
444	10	7	2007	Crandon	WI	1	6	7	1	0	1	0	0	0	1	Crandon, WI	-88.9028922	45.5719072	10/7/2007	1009
445	9	21	2007	Camden	NJ	NA	NA	4	0	0	1	0	0	0	1	Camden, NJ	-75.1196199	39.9259463	9/21/2007	993
446	9	17	2007	Detroit	MI	1	4	5	0	0	1	0	0	1	NA	Detroit, MI	-83.0457538	42.331427	9/17/2007	989
447	9	15	2007	New Orleans	LA	3	1	4	0	0	1	0	0	0	NA	New Orleans, LA	-90.0715323	29.9510658	9/15/2007	987
448	9	13	2007	Miami	FL	3	1	4	0	1	1	0	0	0	1	Miami, FL	-80.1917902	25.7616798	9/13/2007	985
449	8	12	2007	Dallas	TX	3	1	4	0	0	1	0	0	0	NA	Dallas, TX	-96.7969879	32.7766642	8/12/2007	953
450	8	4	2007	Newark	NJ	0	4	4	0	0	1	1	0	0	NA	Newark, NJ	-74.1723667	40.735657	8/4/2007	945
451	7	23	2007	Atlanta	GA	2	3	5	1	0	1	0	0	0	1	Atlanta, GA	-84.3879824	33.7489954	7/23/2007	933
452	7	22	2007	Philadelphia	PA	1	3	4	0	0	1	0	1	0	1	Philadelphia, PA	-75.1652215	39.9525839	7/22/2007	932
453	7	16	2007	Indianapolis	IN	4	0	4	0	0	1	0	0	0	1	Indianapolis, IN	-86.158068	39.768403	7/16/2007	926
454	7	4	2007	Cleveland	OH	2	3	5	0	0	1	0	0	1	1	Cleveland, OH	-81.6943605	41.49932	7/4/2007	914
455	5	20	2007	Moscow	ID	3	3	6	1	0	1	0	0	0	1	Moscow, ID	-117.000165	46.7323875	5/20/2007	869
456	4	16	2007	Blacksburg	VA	0	33	33	0	0	1	1	0	0	NA	Blacksburg, VA	-80.4139393	37.2295733	4/16/2007	835
457	3	5	2007	Kansas City	MO	3	1	4	0	0	1	0	0	0	NA	Kansas City, MO	-94.5785667	39.0997265	3/5/2007	793
458	2	13	2007	Philadelphia	PA	1	3	4	1	0	1	0	0	0	1	Philadelphia, PA	-75.1652215	39.9525839	2/13/2007	773
459	2	12	2007	Salt Lake City	UT	0	5	5	0	1	1	0	0	0	NA	Salt Lake City, UT	-111.8910474	40.7607793	2/12/2007	772
460	12	12	2006	New Bedford	MA	2	3	5	0	1	1	0	1	0	NA	New Bedford, MA	-70.934205	41.6362152	12/12/2006	710
461	12	9	2006	Chicago	IL	0	3	3	0	1	1	0	0	0	1	Chicago, IL	-87.6297982	41.8781136	12/9/2006	707
462	11	19	2006	Newport	KY	2	2	4	0	0	1	0	1	0	NA	Newport, KY	-84.4957757	39.091449	11/19/2006	687
463	10	2	2006	Nickel Mine	PA	6	5	11	1	0	1	1	0	0	1	Nickel Mine, PA	-76.0804172	39.9592143	10/2/2006	639
464	9	17	2006	Pittsburg	PA	5	0	5	0	0	1	1	0	0	NA	Pittsburg, PA	-79.9958864	40.4406248	9/17/2006	624
465	8	24	2006	Essex	VT	3	2	5	1	0	1	1	0	0	1	Essex, VT	-73.1112433	44.4905054	8/24/2006	600
466	7	28	2006	Seattle	WA	5	1	6	0	0	1	0	0	0	1	Seattle, WA	-122.3320708	47.6062095	7/28/2006	573
467	6	6	2006	Miami	FL	1	3	4	0	0	1	0	0	0	NA	Miami, FL	-80.1917902	25.7616798	6/6/2006	521
468	6	1	2006	Indianapolis	IN	0	7	7	0	0	1	0	0	1	1	Indianapolis, IN	-86.158068	39.768403	6/1/2006	516
469	5	9	2006	Fort Worth	TX	3	1	4	0	0	1	0	0	0	NA	Fort Worth, TX	-97.3307658	32.7554883	5/9/2006	493
470	3	25	2006	Seattle	WA	0	6	6	1	0	1	0	0	0	1	Seattle, WA	-122.3320708	47.6062095	3/25/2006	448
471	11	20	2005	Tacoma	WA	6	0	6	0	0	1	0	0	0	1	Tacoma, WA	-122.4442906	47.2528768	11/20/2005	323
472	9	4	2005	New Orleans	LA	4	2	6	0	0	1	0	0	0	NA	New Orleans, LA	-90.0715323	29.9510658	9/4/2005	246
473	4	23	2005	Clayton County	GA	3	1	4	0	0	1	0	0	0	NA	Clayton County, GA	-84.375233	33.5571944	4/23/2005	112
474	3	21	2005	Red Lake Indian Reservation	MN	7	10	17	0	0	1	0	0	0	NA	Red Lake Indian Reservation, MN	-95.0009928	48.0511707	3/21/2005	79
475	3	14	2005	Brookfield	WI	4	7	11	0	0	1	0	0	0	1	Brookfield, WI	-88.1064787	43.0605671	3/14/2005	72
476	3	11	2005	Atlanta	GA	0	4	4	0	0	1	0	0	0	NA	Atlanta, GA	-84.3879824	33.7489954	3/11/2005	69
477	2	25	2005	Tyler	TX	4	2	6	0	1	1	0	0	0	1	Tyler, TX	-95.3010624	32.3512601	2/25/2005	55
